# Supplementary material for: Genetic analysis of sinonasal undifferentiated carcinoma discovers recurrent SWI/SNF alterations and a novel PGAP3-SRPK1 fusion gene
Source: BMC Cancer. 2021 May 29;21:636. doi: 10.1186/s12885-021-08370-x (PMC8164750; doi:10.1186/s12885-021-08370-x)
Supplement: Supplementary file 9 — Additional file 9: Supplemental Table 6A. Copy Number Variation Data (SNUC 1). Supplemental Table 6B. Copy Number Variation Data (SNUC 2). Supplemental Table 6C. Copy Number Variation Data (SNUC 5). Supplemental Table 6D. Copy Number Variation Data (SNUC 8). Supplemental Table 6E. Copy Number Variation Data (SNUC 10). [file 12885_2021_8370_MOESM9_ESM.zip]

Archive with 5 entries (5 files):
- Supplemental Table 6A_CNV data.xlsx
- Supplemental Table 6B_CNV data.xlsx
- Supplemental Table 6C_CNV data.xlsx
- Supplemental Table 6D_CNV data.xlsx
- Supplemental Table 6E_CNV data.xlsx
