# Supplementary material for: Genetic analysis of sinonasal undifferentiated carcinoma discovers recurrent SWI/SNF alterations and a novel PGAP3-SRPK1 fusion gene
Source: BMC Cancer. 2021 May 29;21:636. doi: 10.1186/s12885-021-08370-x (PMC8164750; doi:10.1186/s12885-021-08370-x)
Supplement: Supplementary file 9 — Additional file 9: Supplemental Table 6A. Copy Number Variation Data (SNUC 1). Supplemental Table 6B. Copy Number Variation Data (SNUC 2). Supplemental Table 6C. Copy Number Variation Data (SNUC 5). Supplemental Table 6D. Copy Number Variation Data (SNUC 8). Supplemental Table 6E. Copy Number Variation Data (SNUC 10). [file 12885_2021_8370_MOESM9_ESM.zip › Supplemental Table 6A_CNV data.xlsx]

## Sheet: Sheet1
Supplemental Table 6A: Copy Number Variation Data (SNUC 1)
SNUC_1
chr	exon_start	exon_end	cnv	tumor_DOC	control_DOC	rationormalized_after_smoothing	CNV_start	CNV_end	seg_mean	gene
chr1	12098	12258	3	2145	2515	1.35235	12098	1570003	1.36932	no_gene
chr1	12553	12721	3	2274	2755	1.30879	12098	1570003	1.36932	no_gene
chr1	13331	13701	3	2711	3852	1.11595	12098	1570003	1.36932	no_gene
chr1	30334	30503	3	1123	1488	1.19668	12098	1570003	1.36932	RP11
chr1	35045	35544	3	990	1527	1.02801	12098	1570003	1.36932	FAM138A
chr1	35618	35778	3	756	1112	1.078	12098	1570003	1.36932	FAM138A
chr1	69077	70017	3	1064	1666	1.01267	12098	1570003	1.36932	OR4F5
chr1	324294	324394	3	236	261	1.44691	12098	1570003	1.36932	no_gene
chr1	324427	325605	3	1052	1504	1.1091	12098	1570003	1.36932	no_gene
chr1	327734	328214	3	683	806	1.34365	12098	1570003	1.36932	RP4
chr1	367645	368605	3	879	1208	1.15378	12098	1570003	1.36932	OR4F29
chr1	621092	622042	3	897	1220	1.16583	12098	1570003	1.36932	OR4F16
chr1	664484	665108	3	1173	1676	1.10975	12098	1570003	1.36932	no_gene
chr1	721404	721918	3	445	815	0.865772	12098	1570003	1.36932	AL669831.1
chr1	762079	762571	3	189	406	1.44691	12098	1570003	1.36932	NCRNA00115
chr1	861307	861407	3	285	376	1.44691	12098	1570003	1.36932	SAMD11
chr1	865532	865718	3	145	217	1.44691	12098	1570003	1.36932	SAMD11
chr1	866394	866494	3	204	292	1.44691	12098	1570003	1.36932	SAMD11
chr1	871149	871278	3	128	132	1.44691	12098	1570003	1.36932	SAMD11
chr1	874414	874514	3	287	312	1.44691	12098	1570003	1.36932	SAMD11
chr1	874652	874842	3	103	154	1.44691	12098	1570003	1.36932	SAMD11
chr1	876491	876688	3	146	121	1.48631	12098	1570003	1.36932	SAMD11
chr1	877472	877683	3	21	17	1.48631	12098	1570003	1.36932	SAMD11
chr1	877726	877879	3	81	49	1.48631	12098	1570003	1.36932	SAMD11
chr1	877936	878440	3	46	58	1.48631	12098	1570003	1.36932	SAMD11
chr1	878589	878759	3	148	214	1.40751	12098	1570003	1.36932	SAMD11
chr1	879075	879535	3	124	146	1.40751	12098	1570003	1.36932	SAMD11
chr1	880017	880182	3	119	197	1.40751	12098	1570003	1.36932	NOC2L
chr1	880421	880528	3	225	309	1.40751	12098	1570003	1.36932	NOC2L
chr1	880895	881035	3	375	516	1.15235	12098	1570003	1.36932	NOC2L
chr1	881550	881668	3	110	95	1.44691	12098	1570003	1.36932	NOC2L
chr1	881779	881927	3	160	276	1.44691	12098	1570003	1.36932	NOC2L
chr1	883508	883614	3	113	185	1.44691	12098	1570003	1.36932	NOC2L
chr1	883867	883985	3	231	259	1.44691	12098	1570003	1.36932	NOC2L
chr1	886504	886620	3	335	337	1.44691	12098	1570003	1.36932	NOC2L
chr1	887377	887521	3	222	271	1.44691	12098	1570003	1.36932	NOC2L
chr1	887789	887982	3	311	379	1.44691	12098	1570003	1.36932	NOC2L
chr1	888552	888670	3	187	243	1.44691	12098	1570003	1.36932	NOC2L
chr1	889159	889274	3	275	319	1.44691	12098	1570003	1.36932	NOC2L
chr1	889381	889551	3	56	55	1.44691	12098	1570003	1.36932	NOC2L
chr1	891298	891398	3	222	297	1.44691	12098	1570003	1.36932	NOC2L
chr1	891472	891597	3	290	543	0.846836	12098	1570003	1.36932	NOC2L
chr1	892271	892407	3	304	460	1.04789	12098	1570003	1.36932	NOC2L
chr1	892476	892655	3	226	307	1.44691	12098	1570003	1.36932	NOC2L
chr1	894010	894463	3	195	283	1.44691	12098	1570003	1.36932	NOC2L
chr1	894557	894657	3	297	213	1.44691	12098	1570003	1.36932	NOC2L
chr1	896020	896182	3	45	42	1.44691	12098	1570003	1.36932	KLHL17
chr1	896600	896940	3	157	142	1.44691	12098	1570003	1.36932	KLHL17
chr1	897006	897132	3	253	327	1.44691	12098	1570003	1.36932	KLHL17
chr1	897203	897652	3	254	273	1.44691	12098	1570003	1.36932	KLHL17
chr1	897732	897853	3	320	267	1.44691	12098	1570003	1.36932	KLHL17
chr1	898081	898299	3	64	71	1.44691	12098	1570003	1.36932	KLHL17
chr1	898411	898692	3	73	77	1.44691	12098	1570003	1.36932	KLHL17
chr1	898714	898886	3	71	115	1.44691	12098	1570003	1.36932	KLHL17
chr1	899294	899394	3	271	260	1.44691	12098	1570003	1.36932	KLHL17
chr1	899473	899573	3	198	262	1.44691	12098	1570003	1.36932	KLHL17
chr1	899706	899912	3	105	101	1.44691	12098	1570003	1.36932	KLHL17
chr1	900340	900573	3	175	164	1.44691	12098	1570003	1.36932	KLHL17
chr1	901903	902003	3	52	74	1.44691	12098	1570003	1.36932	PLEKHN1
chr1	902081	902185	3	108	86	1.44691	12098	1570003	1.36932	PLEKHN1
chr1	905654	905805	3	146	172	1.44691	12098	1570003	1.36932	PLEKHN1
chr1	905831	905991	3	125	160	1.44691	12098	1570003	1.36932	PLEKHN1
chr1	906063	906388	3	123	151	1.44691	12098	1570003	1.36932	PLEKHN1
chr1	906415	906590	3	183	181	1.44691	12098	1570003	1.36932	PLEKHN1
chr1	906694	906794	3	165	181	1.44691	12098	1570003	1.36932	PLEKHN1
chr1	907442	907542	3	67	110	1.44691	12098	1570003	1.36932	PLEKHN1
chr1	907665	907806	3	95	106	1.44691	12098	1570003	1.36932	PLEKHN1
chr1	908238	908392	3	96	127	1.44691	12098	1570003	1.36932	PLEKHN1
chr1	908563	908708	3	43	42	1.44691	12098	1570003	1.36932	PLEKHN1
chr1	908877	909022	3	90	152	1.44691	12098	1570003	1.36932	PLEKHN1
chr1	909210	909433	3	248	298	1.44691	12098	1570003	1.36932	PLEKHN1
chr1	909670	909770	3	268	357	1.44691	12098	1570003	1.36932	PLEKHN1
chr1	909819	909957	3	104	95	1.44691	12098	1570003	1.36932	PLEKHN1
chr1	911499	911650	3	73	66	1.44691	12098	1570003	1.36932	C1orf170
chr1	911877	912004	3	303	329	1.44691	12098	1570003	1.36932	C1orf170
chr1	914254	916037	3	174	291	1.44691	12098	1570003	1.36932	C1orf170
chr1	916425	916584	3	135	305	1.37226	12098	1570003	1.36932	C1orf170
chr1	917420	917520	3	112	186	1.37226	12098	1570003	1.36932	no_gene
chr1	934425	934814	3	29	18	1.52155	12098	1570003	1.36932	HES4
chr1	934833	935052	3	204	212	1.52155	12098	1570003	1.36932	HES4
chr1	935059	935399	3	354	252	1.44691	12098	1570003	1.36932	HES4
chr1	948845	949005	3	181	280	1.44691	12098	1570003	1.36932	ISG15
chr1	949361	949860	3	213	265	1.44691	12098	1570003	1.36932	ISG15
chr1	955441	955861	3	181	102	1.44691	12098	1570003	1.36932	AGRN
chr1	957529	957893	3	265	425	1.34683	12098	1570003	1.36932	AGRN
chr1	970605	970755	3	297	466	1.01058	12098	1570003	1.36932	AGRN
chr1	975993	976311	3	210	121	1.54699	12098	1570003	1.36932	AGRN
chr1	976501	977133	3	221	193	1.44691	12098	1570003	1.36932	AGRN
chr1	977284	977593	3	173	169	1.44691	12098	1570003	1.36932	AGRN
chr1	978567	979870	3	259	325	1.44691	12098	1570003	1.36932	AGRN
chr1	980489	980954	3	125	192	1.44691	12098	1570003	1.36932	AGRN
chr1	981061	981696	3	322	393	1.44691	12098	1570003	1.36932	AGRN
chr1	981725	982388	3	113	128	1.44691	12098	1570003	1.36932	AGRN
chr1	982655	982885	3	50	95	1.44691	12098	1570003	1.36932	AGRN
chr1	982901	983326	3	319	518	0.976478	12098	1570003	1.36932	AGRN
chr1	983340	983796	3	65	65	1.44691	12098	1570003	1.36932	AGRN
chr1	984195	984490	3	82	70	1.44691	12098	1570003	1.36932	AGRN
chr1	984564	984882	3	240	249	1.44691	12098	1570003	1.36932	AGRN
chr1	984894	985226	3	120	116	1.44691	12098	1570003	1.36932	AGRN
chr1	985231	985468	3	221	229	1.44691	12098	1570003	1.36932	AGRN
chr1	985561	986022	3	142	135	1.44691	12098	1570003	1.36932	AGRN
chr1	986054	986268	3	87	95	1.44691	12098	1570003	1.36932	AGRN
chr1	986367	986467	3	145	141	1.44691	12098	1570003	1.36932	AGRN
chr1	986581	987246	3	216	206	1.44691	12098	1570003	1.36932	AGRN
chr1	987334	987434	3	278	290	1.44691	12098	1570003	1.36932	AGRN
chr1	988806	988906	3	49	99	1.44691	12098	1570003	1.36932	AGRN
chr1	989081	989408	3	241	322	1.44691	12098	1570003	1.36932	AGRN
chr1	989776	989982	3	245	400	1.44691	12098	1570003	1.36932	AGRN
chr1	990152	990412	3	198	215	1.44691	12098	1570003	1.36932	AGRN
chr1	1007184	1007954	3	73	68	1.44691	12098	1570003	1.36932	no_gene
chr1	1018209	1018369	3	146	227	1.44691	12098	1570003	1.36932	C1orf159
chr1	1019285	1019763	3	65	80	1.44691	12098	1570003	1.36932	C1orf159
chr1	1019809	1019962	3	118	155	1.44691	12098	1570003	1.36932	C1orf159
chr1	1020550	1020710	3	23	18	1.44691	12098	1570003	1.36932	no_gene
chr1	1021256	1021392	3	168	203	1.44691	12098	1570003	1.36932	C1orf159
chr1	1022441	1022601	3	138	199	1.44691	12098	1570003	1.36932	C1orf159
chr1	1022876	1022977	3	207	232	1.44691	12098	1570003	1.36932	C1orf159
chr1	1025720	1025820	3	267	262	1.44691	12098	1570003	1.36932	C1orf159
chr1	1026199	1026363	3	315	397	1.44691	12098	1570003	1.36932	C1orf159
chr1	1026656	1026756	3	28	31	1.44691	12098	1570003	1.36932	C1orf159
chr1	1026837	1026985	3	156	175	1.44691	12098	1570003	1.36932	C1orf159
chr1	1027335	1027435	3	96	155	1.44691	12098	1570003	1.36932	no_gene
chr1	1078122	1078536	3	111	131	1.44691	12098	1570003	1.36932	RP11
chr1	1102481	1102581	3	300	208	1.44691	12098	1570003	1.36932	MIR200B
chr1	1103177	1103337	3	293	337	1.44691	12098	1570003	1.36932	MIR200A
chr1	1104323	1104476	3	181	215	1.44691	12098	1570003	1.36932	MIR429
chr1	1111009	1111776	3	1017	747	2.15875	12098	1570003	1.36932	RP11
chr1	1114594	1114841	3	112	137	1.44691	12098	1570003	1.36932	RP11
chr1	1114974	1115126	3	175	216	1.44691	12098	1570003	1.36932	RP11
chr1	1115412	1115722	3	110	120	1.44691	12098	1570003	1.36932	TTLL10
chr1	1115860	1115983	3	264	225	1.44691	12098	1570003	1.36932	TTLL10
chr1	1116108	1116242	3	93	76	1.44691	12098	1570003	1.36932	TTLL10
chr1	1117108	1117208	3	134	244	1.44691	12098	1570003	1.36932	TTLL10
chr1	1117733	1117833	3	244	271	1.44691	12098	1570003	1.36932	TTLL10
chr1	1118253	1118429	3	114	120	1.44691	12098	1570003	1.36932	TTLL10
chr1	1119297	1119473	3	231	284	1.44691	12098	1570003	1.36932	TTLL10
chr1	1120326	1120524	3	146	194	1.44691	12098	1570003	1.36932	TTLL10
chr1	1131978	1132096	3	189	257	1.44691	12098	1570003	1.36932	TTLL10
chr1	1132469	1132569	3	128	208	1.44691	12098	1570003	1.36932	TTLL10
chr1	1132805	1133227	3	102	86	1.44691	12098	1570003	1.36932	TTLL10
chr1	1138968	1139350	3	65	81	1.44691	12098	1570003	1.36932	TNFRSF18
chr1	1139411	1139618	3	378	388	1.44691	12098	1570003	1.36932	TNFRSF18
chr1	1139772	1139872	3	131	115	1.44691	12098	1570003	1.36932	TNFRSF18
chr1	1140697	1140874	3	223	262	1.44691	12098	1570003	1.36932	TNFRSF18
chr1	1141742	1141953	3	152	174	1.44691	12098	1570003	1.36932	TNFRSF18
chr1	1146922	1147262	3	48	58	1.44691	12098	1570003	1.36932	TNFRSF4
chr1	1147308	1147579	3	201	175	1.44691	12098	1570003	1.36932	TNFRSF4
chr1	1147941	1148155	3	55	32	1.52937	12098	1570003	1.36932	TNFRSF4
chr1	1148358	1148878	3	86	89	1.52937	12098	1570003	1.36932	TNFRSF4
chr1	1149040	1149167	3	192	107	1.52937	12098	1570003	1.36932	TNFRSF4
chr1	1149360	1149509	3	93	74	1.52937	12098	1570003	1.36932	TNFRSF4
chr1	1152889	1153186	3	322	252	1.52937	12098	1570003	1.36932	SDF4
chr1	1153835	1154015	3	314	353	1.52937	12098	1570003	1.36932	SDF4
chr1	1154075	1154445	3	103	127	1.52937	12098	1570003	1.36932	SDF4
chr1	1156044	1156144	3	325	339	1.52937	12098	1570003	1.36932	no_gene
chr1	1158549	1158739	3	148	303	1.51353	12098	1570003	1.36932	SDF4
chr1	1159209	1159350	3	183	199	1.51353	12098	1570003	1.36932	SDF4
chr1	1163845	1164175	3	181	265	1.51353	12098	1570003	1.36932	SDF4
chr1	1167645	1168650	3	80	53	1.51353	12098	1570003	1.36932	B3GALT6
chr1	1177925	1178028	3	142	214	1.51353	12098	1570003	1.36932	FAM132A
chr1	1178204	1178304	3	187	199	1.51353	12098	1570003	1.36932	FAM132A
chr1	1178437	1178537	3	127	133	1.51353	12098	1570003	1.36932	FAM132A
chr1	1178821	1178934	3	119	121	1.51353	12098	1570003	1.36932	FAM132A
chr1	1179310	1179487	3	111	96	1.37236	12098	1570003	1.36932	FAM132A
chr1	1179563	1179663	3	14	11	1.37236	12098	1570003	1.36932	FAM132A
chr1	1179758	1179879	3	181	228	1.37236	12098	1570003	1.36932	FAM132A
chr1	1190580	1190869	3	194	235	1.37236	12098	1570003	1.36932	UBE2J2
chr1	1191415	1191515	3	310	253	1.37236	12098	1570003	1.36932	UBE2J2
chr1	1192369	1192512	3	85	139	1.37236	12098	1570003	1.36932	UBE2J2
chr1	1192585	1192692	3	117	162	1.37236	12098	1570003	1.36932	UBE2J2
chr1	1197642	1197770	3	89	212	1.37236	12098	1570003	1.36932	UBE2J2
chr1	1198696	1198796	3	207	278	1.37236	12098	1570003	1.36932	UBE2J2
chr1	1201440	1201540	3	83	181	1.37236	12098	1570003	1.36932	UBE2J2
chr1	1203239	1203374	3	200	438	1.37236	12098	1570003	1.36932	UBE2J2
chr1	1215993	1216093	3	183	290	1.37236	12098	1570003	1.36932	SCNN1D
chr1	1216591	1216691	3	135	178	1.37236	12098	1570003	1.36932	SCNN1D
chr1	1216789	1216995	3	89	112	1.37236	12098	1570003	1.36932	SCNN1D
chr1	1217610	1217710	3	139	213	1.37236	12098	1570003	1.36932	SCNN1D
chr1	1219296	1219515	3	51	103	1.37236	12098	1570003	1.36932	SCNN1D
chr1	1220947	1221047	3	37	98	1.44691	12098	1570003	1.36932	SCNN1D
chr1	1221303	1221660	3	92	122	1.44691	12098	1570003	1.36932	SCNN1D
chr1	1222145	1222357	3	213	204	1.44691	12098	1570003	1.36932	SCNN1D
chr1	1222486	1222681	3	52	90	1.44691	12098	1570003	1.36932	SCNN1D
chr1	1222885	1223218	3	69	75	1.44691	12098	1570003	1.36932	SCNN1D
chr1	1223258	1223419	3	41	27	1.44691	12098	1570003	1.36932	SCNN1D
chr1	1225648	1225770	3	14	23	1.44691	12098	1570003	1.36932	SCNN1D
chr1	1225846	1225946	3	184	190	1.44691	12098	1570003	1.36932	SCNN1D
chr1	1225995	1226095	3	238	328	1.44691	12098	1570003	1.36932	SCNN1D
chr1	1226254	1226354	3	192	185	1.44691	12098	1570003	1.36932	SCNN1D
chr1	1226432	1226532	3	125	148	1.44691	12098	1570003	1.36932	SCNN1D
chr1	1226631	1226992	3	70	59	1.44691	12098	1570003	1.36932	SCNN1D
chr1	1228910	1229090	3	152	149	1.44691	12098	1570003	1.36932	ACAP3
chr1	1229148	1229315	3	167	138	1.44691	12098	1570003	1.36932	ACAP3
chr1	1229467	1229581	3	211	213	1.44691	12098	1570003	1.36932	ACAP3
chr1	1229749	1230010	3	129	69	1.44691	12098	1570003	1.36932	ACAP3
chr1	1230096	1230196	3	177	132	1.44691	12098	1570003	1.36932	ACAP3
chr1	1230824	1230936	3	208	225	1.44691	12098	1570003	1.36932	ACAP3
chr1	1231113	1231320	3	128	157	1.44691	12098	1570003	1.36932	ACAP3
chr1	1231392	1231492	3	247	300	1.44691	12098	1570003	1.36932	ACAP3
chr1	1231575	1231675	3	220	228	1.44691	12098	1570003	1.36932	ACAP3
chr1	1231802	1232015	3	173	215	1.44691	12098	1570003	1.36932	ACAP3
chr1	1233199	1233315	3	102	81	1.44691	12098	1570003	1.36932	ACAP3
chr1	1233390	1233495	3	164	200	1.44691	12098	1570003	1.36932	ACAP3
chr1	1233665	1233825	3	29	31	1.44691	12098	1570003	1.36932	ACAP3
chr1	1233893	1234104	3	216	265	1.44691	12098	1570003	1.36932	ACAP3
chr1	1234620	1234780	3	78	85	1.44691	12098	1570003	1.36932	ACAP3
chr1	1235054	1235287	3	36	30	1.44691	12098	1570003	1.36932	ACAP3
chr1	1235350	1235450	3	67	121	1.44691	12098	1570003	1.36932	ACAP3
chr1	1235510	1235610	3	23	67	1.44691	12098	1570003	1.36932	ACAP3
chr1	1235875	1236086	3	163	220	1.44691	12098	1570003	1.36932	ACAP3
chr1	1237295	1237447	3	48	38	1.44691	12098	1570003	1.36932	ACAP3
chr1	1238218	1238378	3	160	175	1.44691	12098	1570003	1.36932	ACAP3
chr1	1238539	1238661	3	198	164	1.44691	12098	1570003	1.36932	ACAP3
chr1	1239444	1239544	3	268	266	1.44691	12098	1570003	1.36932	ACAP3
chr1	1242444	1242544	3	231	301	1.44691	12098	1570003	1.36932	ACAP3
chr1	1242690	1242790	3	212	238	1.44691	12098	1570003	1.36932	ACAP3
chr1	1243952	1244112	3	140	97	1.44691	12098	1570003	1.36932	ACAP3
chr1	1244452	1244655	3	52	35	1.44691	12098	1570003	1.36932	ACAP3
chr1	1244831	1244985	3	118	171	1.44691	12098	1570003	1.36932	ACAP3
chr1	1245058	1245233	3	83	61	1.44691	12098	1570003	1.36932	ACAP3
chr1	1245966	1246453	3	243	265	1.44691	12098	1570003	1.36932	PUSL1
chr1	1246707	1247040	3	105	168	1.44691	12098	1570003	1.36932	PUSL1
chr1	1247166	1247321	3	11	13	1.44691	12098	1570003	1.36932	CPSF3L
chr1	1247355	1247529	3	71	91	1.44691	12098	1570003	1.36932	CPSF3L
chr1	1247603	1247750	3	69	75	1.44691	12098	1570003	1.36932	CPSF3L
chr1	1247800	1247900	3	96	90	1.44691	12098	1570003	1.36932	CPSF3L
chr1	1247970	1248082	3	12	38	1.44691	12098	1570003	1.36932	CPSF3L
chr1	1248164	1248331	3	84	97	1.44691	12098	1570003	1.36932	CPSF3L
chr1	1248409	1248509	3	192	236	1.44691	12098	1570003	1.36932	CPSF3L
chr1	1248880	1248980	3	178	297	1.44691	12098	1570003	1.36932	CPSF3L
chr1	1249109	1249303	3	169	251	1.44691	12098	1570003	1.36932	CPSF3L
chr1	1249603	1249763	3	178	283	1.44691	12098	1570003	1.36932	CPSF3L
chr1	1250201	1250344	3	162	249	1.44691	12098	1570003	1.36932	CPSF3L
chr1	1250751	1250851	3	364	499	1.15665	12098	1570003	1.36932	CPSF3L
chr1	1250897	1251000	3	345	417	1.44691	12098	1570003	1.36932	CPSF3L
chr1	1254234	1254906	3	137	201	1.44691	12098	1570003	1.36932	CPSF3L
chr1	1255822	1255922	3	245	324	1.44691	12098	1570003	1.36932	CPSF3L
chr1	1255991	1256091	3	124	167	1.44691	12098	1570003	1.36932	no_gene
chr1	1256177	1256476	3	221	266	1.44691	12098	1570003	1.36932	CPSF3L
chr1	1257275	1257375	3	28	31	1.44691	12098	1570003	1.36932	CPSF3L
chr1	1258509	1258667	3	114	209	1.44691	12098	1570003	1.36932	CPSF3L
chr1	1259888	1260041	3	138	119	1.44691	12098	1570003	1.36932	CPSF3L
chr1	1262288	1262414	3	337	330	1.44691	12098	1570003	1.36932	GLTPD1
chr1	1262608	1263148	3	260	252	1.44691	12098	1570003	1.36932	GLTPD1
chr1	1266712	1266933	3	81	77	1.44691	12098	1570003	1.36932	TAS1R3
chr1	1267015	1267320	3	293	259	1.44691	12098	1570003	1.36932	TAS1R3
chr1	1267392	1268188	3	254	205	1.44691	12098	1570003	1.36932	TAS1R3
chr1	1268298	1268506	3	129	181	1.44691	12098	1570003	1.36932	TAS1R3
chr1	1268595	1268761	3	387	337	1.44691	12098	1570003	1.36932	TAS1R3
chr1	1268883	1269846	3	127	114	1.44691	12098	1570003	1.36932	TAS1R3
chr1	1271508	1271897	3	90	94	1.44691	12098	1570003	1.36932	DVL1
chr1	1273111	1273565	3	112	109	1.44691	12098	1570003	1.36932	DVL1
chr1	1273646	1273818	3	128	130	1.44691	12098	1570003	1.36932	DVL1
chr1	1273899	1274035	3	197	169	1.44691	12098	1570003	1.36932	DVL1
chr1	1274654	1275064	3	176	189	1.44691	12098	1570003	1.36932	DVL1
chr1	1275104	1275204	3	268	244	1.44691	12098	1570003	1.36932	DVL1
chr1	1275415	1275559	3	184	157	1.44691	12098	1570003	1.36932	DVL1
chr1	1275611	1275711	3	203	327	1.44691	12098	1570003	1.36932	DVL1
chr1	1275786	1275886	3	256	329	1.44691	12098	1570003	1.36932	DVL1
chr1	1277044	1277187	3	62	92	1.44691	12098	1570003	1.36932	DVL1
chr1	1277430	1277538	3	110	117	1.44691	12098	1570003	1.36932	DVL1
chr1	1277740	1277866	3	159	139	1.44691	12098	1570003	1.36932	DVL1
chr1	1278053	1278153	3	116	156	1.44691	12098	1570003	1.36932	DVL1
chr1	1284253	1284473	3	444	329	1.44691	12098	1570003	1.36932	DVL1
chr1	1288589	1288746	3	166	262	1.44691	12098	1570003	1.36932	MXRA8
chr1	1288946	1289046	3	114	122	1.44691	12098	1570003	1.36932	MXRA8
chr1	1289225	1289326	3	32	62	1.44691	12098	1570003	1.36932	MXRA8
chr1	1289398	1289498	3	114	200	1.44691	12098	1570003	1.36932	MXRA8
chr1	1289542	1289642	3	145	167	1.44691	12098	1570003	1.36932	MXRA8
chr1	1289701	1289891	3	286	277	1.44691	12098	1570003	1.36932	MXRA8
chr1	1290059	1290534	3	257	168	1.44691	12098	1570003	1.36932	MXRA8
chr1	1290564	1290781	3	250	162	1.44691	12098	1570003	1.36932	MXRA8
chr1	1290816	1291134	3	52	42	1.44691	12098	1570003	1.36932	MXRA8
chr1	1291962	1292122	3	16	18	1.44691	12098	1570003	1.36932	MXRA8
chr1	1293810	1293910	3	139	107	1.44691	12098	1570003	1.36932	MXRA8
chr1	1296582	1296682	3	402	575	1.10856	12098	1570003	1.36932	MXRA8
chr1	1309178	1309338	3	576	699	1.30661	12098	1570003	1.36932	AURKAIP1
chr1	1309377	1309827	3	123	172	1.44691	12098	1570003	1.36932	AURKAIP1
chr1	1310000	1310160	3	176	281	1.26441	12098	1570003	1.36932	AURKAIP1
chr1	1322608	1322964	3	144	222	1.26441	12098	1570003	1.36932	CCNL2
chr1	1323153	1323253	3	193	254	1.26441	12098	1570003	1.36932	CCNL2
chr1	1323331	1323447	3	234	409	1.26441	12098	1570003	1.36932	CCNL2
chr1	1323830	1323930	3	196	242	1.26441	12098	1570003	1.36932	no_gene
chr1	1324004	1324123	3	35	88	1.26441	12098	1570003	1.36932	no_gene
chr1	1324152	1324252	3	33	58	1.26441	12098	1570003	1.36932	no_gene
chr1	1325607	1325753	3	67	193	1.26441	12098	1570003	1.36932	CCNL2
chr1	1325836	1325945	3	209	260	1.26441	12098	1570003	1.36932	CCNL2
chr1	1326143	1326247	3	222	616	0.571444	12098	1570003	1.36932	CCNL2
chr1	1326888	1326988	3	204	454	1.26441	12098	1570003	1.36932	CCNL2
chr1	1328122	1328222	3	262	543	0.765073	12098	1570003	1.36932	CCNL2
chr1	1328758	1328858	3	174	364	1.26441	12098	1570003	1.36932	CCNL2
chr1	1330771	1330896	3	229	416	1.26441	12098	1570003	1.36932	CCNL2
chr1	1333610	1333724	3	336	522	1.02063	12098	1570003	1.36932	CCNL2
chr1	1333964	1334064	3	314	389	1.26441	12098	1570003	1.36932	CCNL2
chr1	1334367	1334688	3	314	284	1.26441	12098	1570003	1.36932	CCNL2
chr1	1334891	1335069	3	326	256	1.26441	12098	1570003	1.36932	RP4
chr1	1335537	1335683	3	309	422	1.26441	12098	1570003	1.36932	RP4
chr1	1335984	1336114	3	212	349	1.26441	12098	1570003	1.36932	RP4
chr1	1337460	1337638	3	152	271	1.26441	12098	1570003	1.36932	MRPL20
chr1	1340996	1341268	3	316	529	0.947181	12098	1570003	1.36932	MRPL20
chr1	1342286	1342401	3	360	556	1.02667	12098	1570003	1.36932	MRPL20
chr1	1342504	1342604	3	110	191	1.26441	12098	1570003	1.36932	MRPL20
chr1	1354478	1354929	3	106	152	1.26441	12098	1570003	1.36932	RP4
chr1	1355419	1355979	3	18	19	1.26441	12098	1570003	1.36932	RP4
chr1	1356175	1356385	3	174	212	1.26441	12098	1570003	1.36932	RP4
chr1	1361481	1361765	3	19	26	1.26441	12098	1570003	1.36932	RP4
chr1	1362861	1363231	3	46	38	1.26441	12098	1570003	1.36932	RP4
chr1	1371055	1371215	3	24	34	1.26441	12098	1570003	1.36932	VWA1
chr1	1372304	1372866	3	96	128	1.26441	12098	1570003	1.36932	VWA1
chr1	1374458	1375172	3	83	66	1.26441	12098	1570003	1.36932	VWA1
chr1	1386050	1386150	3	325	412	1.26441	12098	1570003	1.36932	ATAD3C
chr1	1387413	1387513	3	270	360	1.26441	12098	1570003	1.36932	ATAD3C
chr1	1387729	1387829	3	301	518	0.921379	12098	1570003	1.36932	ATAD3C
chr1	1389723	1389880	3	202	315	1.26441	12098	1570003	1.36932	ATAD3C
chr1	1390819	1390919	3	283	395	1.26441	12098	1570003	1.36932	ATAD3C
chr1	1391169	1391296	3	278	498	0.88515	12098	1570003	1.36932	ATAD3C
chr1	1391562	1391729	3	396	551	1.13958	12098	1570003	1.36932	ATAD3C
chr1	1392484	1392584	3	202	385	1.26441	12098	1570003	1.36932	ATAD3C
chr1	1394525	1394625	3	277	466	0.94253	12098	1570003	1.36932	ATAD3C
chr1	1396128	1396297	3	128	188	1.26441	12098	1570003	1.36932	ATAD3C
chr1	1397978	1398088	3	305	387	1.26441	12098	1570003	1.36932	ATAD3C
chr1	1403762	1404102	3	70	99	1.26441	12098	1570003	1.36932	ATAD3C
chr1	1412642	1412742	3	364	596	0.968404	12098	1570003	1.36932	ATAD3B
chr1	1413879	1414127	3	350	449	1.26441	12098	1570003	1.36932	ATAD3B
chr1	1414408	1414508	3	365	394	1.26441	12098	1570003	1.36932	ATAD3B
chr1	1416231	1416331	3	337	397	1.26441	12098	1570003	1.36932	ATAD3B
chr1	1417515	1417685	3	282	315	1.26441	12098	1570003	1.36932	ATAD3B
chr1	1417922	1418099	3	192	306	1.26441	12098	1570003	1.36932	ATAD3B
chr1	1418346	1418506	3	213	293	1.26441	12098	1570003	1.36932	no_gene
chr1	1420393	1420553	3	308	324	1.26441	12098	1570003	1.36932	ATAD3B
chr1	1421141	1421241	3	269	345	1.26441	12098	1570003	1.36932	ATAD3B
chr1	1421487	1421617	3	377	413	1.26441	12098	1570003	1.36932	ATAD3B
chr1	1421921	1422050	3	420	505	1.31874	12098	1570003	1.36932	ATAD3B
chr1	1423218	1423318	3	226	423	1.26441	12098	1570003	1.36932	ATAD3B
chr1	1424566	1424666	3	309	387	1.26441	12098	1570003	1.36932	ATAD3B
chr1	1425632	1425806	3	139	217	1.26441	12098	1570003	1.36932	ATAD3B
chr1	1425848	1426053	3	243	308	1.26441	12098	1570003	1.36932	ATAD3B
chr1	1430862	1431199	3	72	123	1.26441	12098	1570003	1.36932	ATAD3B
chr1	1444584	1444689	3	236	312	1.26441	12098	1570003	1.36932	N/A
chr1	1447575	1448070	3	34	46	1.26441	12098	1570003	1.36932	ATAD3A
chr1	1451380	1451480	3	415	500	1.31607	12098	1570003	1.36932	ATAD3A
chr1	1452544	1452794	3	406	547	1.1769	12098	1570003	1.36932	ATAD3A
chr1	1452994	1453161	3	346	375	1.26441	12098	1570003	1.36932	ATAD3A
chr1	1454285	1454385	3	286	467	0.97107	12098	1570003	1.36932	ATAD3A
chr1	1455518	1455688	3	243	227	1.26441	12098	1570003	1.36932	ATAD3A
chr1	1455912	1456012	3	240	396	1.26441	12098	1570003	1.36932	ATAD3A
chr1	1458121	1458281	3	360	423	1.26441	12098	1570003	1.36932	ATAD3A
chr1	1458869	1458969	3	283	335	1.26441	12098	1570003	1.36932	ATAD3A
chr1	1459216	1459386	3	188	274	1.26441	12098	1570003	1.36932	ATAD3A
chr1	1459650	1459779	3	269	455	0.937437	12098	1570003	1.36932	ATAD3A
chr1	1460595	1460695	3	265	472	0.890236	12098	1570003	1.36932	ATAD3A
chr1	1461826	1461926	3	226	451	1.26441	12098	1570003	1.36932	ATAD3A
chr1	1462468	1462629	3	127	145	1.26441	12098	1570003	1.36932	ATAD3A
chr1	1463072	1463244	3	93	175	1.26441	12098	1570003	1.36932	ATAD3A
chr1	1464600	1464713	3	212	307	1.26441	12098	1570003	1.36932	ATAD3A
chr1	1469303	1469454	3	178	251	1.26441	12098	1570003	1.36932	ATAD3A
chr1	1470737	1470887	3	192	169	1.26441	12098	1570003	1.36932	C1orf70
chr1	1470967	1471177	3	232	383	1.26441	12098	1570003	1.36932	C1orf70
chr1	1475006	1475170	3	239	214	1.58886	12098	1570003	1.36932	C1orf70
chr1	1475587	1475747	3	37	18	1.58886	12098	1570003	1.36932	C1orf70
chr1	1477443	1477549	3	217	505	0.681349	12098	1570003	1.36932	SSU72
chr1	1479194	1479369	3	128	228	1.03543	12098	1570003	1.36932	SSU72
chr1	1480116	1480384	3	205	358	1.03543	12098	1570003	1.36932	SSU72
chr1	1499913	1500298	3	140	339	1.31215	12098	1570003	1.36932	AL645728.2
chr1	1509787	1509947	3	338	329	1.31215	12098	1570003	1.36932	SSU72
chr1	1510355	1510659	3	340	422	1.19967	12098	1570003	1.36932	no_gene
chr1	1534713	1535395	3	116	60	1.42462	12098	1570003	1.36932	RP11
chr1	1550818	1551038	3	356	295	1.31215	12098	1570003	1.36932	MIB2
chr1	1551885	1552045	3	165	190	1.31215	12098	1570003	1.36932	MIB2
chr1	1558755	1559081	3	62	90	1.31215	12098	1570003	1.36932	MIB2
chr1	1559151	1559327	3	108	113	1.31215	12098	1570003	1.36932	MIB2
chr1	1560118	1560283	3	240	330	1.31215	12098	1570003	1.36932	MIB2
chr1	1560368	1560567	3	121	169	1.31215	12098	1570003	1.36932	MIB2
chr1	1560663	1560810	3	117	120	1.31215	12098	1570003	1.36932	MIB2
chr1	1560923	1561035	3	128	132	1.31215	12098	1570003	1.36932	MIB2
chr1	1561972	1562136	3	14	29	1.17416	12098	1570003	1.36932	MIB2
chr1	1562214	1562432	3	171	219	1.17416	12098	1570003	1.36932	MIB2
chr1	1562451	1562589	3	41	72	1.17416	12098	1570003	1.36932	MIB2
chr1	1562643	1562826	3	181	262	1.17416	12098	1570003	1.36932	MIB2
chr1	1563029	1563240	3	197	241	1.17416	12098	1570003	1.36932	MIB2
chr1	1563396	1563561	3	87	165	1.17416	12098	1570003	1.36932	MIB2
chr1	1563650	1563781	3	98	173	1.17416	12098	1570003	1.36932	MIB2
chr1	1563866	1564104	3	108	133	1.17416	12098	1570003	1.36932	MIB2
chr1	1564484	1564693	3	79	73	1.45013	12098	1570003	1.36932	MIB2
chr1	1564742	1565101	3	96	71	1.45013	12098	1570003	1.36932	MIB2
chr1	1565669	1565912	3	242	177	1.45013	12098	1570003	1.36932	MIB2
chr1	1567574	1567755	3	19	20	1.45013	12098	1570003	1.36932	MMP23B
chr1	1568017	1568859	3	217	175	1.45013	12098	1570003	1.36932	MMP23B
chr1	1569113	1569480	3	307	280	1.45013	12098	1570003	1.36932	MMP23B
chr1	1569578	1569747	3	398	320	1.45013	12098	1570003	1.36932	MMP23B
chr1	1569813	1570003	3	277	365	1.45013	12098	1570003	1.36932	MMP23B
chr1	1571121	1571273	2	505	866	0.924645	1571121	1671001	1.08119	AL691432.2
chr1	1571286	1571488	2	143	220	1.24244	1571121	1671001	1.08119	AL691432.2
chr1	1571693	1571843	2	303	482	0.996775	1571121	1671001	1.08119	AL691432.2
chr1	1572042	1572160	2	285	337	1.24244	1571121	1671001	1.08119	AL691432.2
chr1	1572257	1572366	2	22	17	1.24244	1571121	1671001	1.08119	AL691432.2
chr1	1572441	1572564	2	363	542	1.06196	1571121	1671001	1.08119	AL691432.2
chr1	1572768	1572875	2	424	750	0.896408	1571121	1671001	1.08119	AL691432.2
chr1	1573122	1573245	2	291	402	1.24244	1571121	1671001	1.08119	AL691432.2
chr1	1573799	1573956	2	397	573	1.09859	1571121	1671001	1.08119	AL691432.2
chr1	1575625	1575813	2	637	963	1.04885	1571121	1671001	1.08119	AL691432.2
chr1	1576391	1576491	2	322	615	0.830199	1571121	1671001	1.08119	AL691432.2
chr1	1577000	1577181	2	310	465	1.05709	1571121	1671001	1.08119	AL691432.2
chr1	1577204	1577364	2	852	1443	0.936213	1571121	1671001	1.08119	AL691432.2
chr1	1577636	1577869	2	732	778	1.49188	1571121	1671001	1.08119	AL691432.2
chr1	1580455	1580623	2	853	1304	1.03722	1571121	1671001	1.08119	AL691432.2
chr1	1580642	1580742	2	1350	2274	0.941336	1571121	1671001	1.08119	AL691432.2
chr1	1581419	1581519	2	141	194	1.24244	1571121	1671001	1.08119	AL691432.2
chr1	1581769	1581869	2	262	409	1.24244	1571121	1671001	1.08119	no_gene
chr1	1582085	1582185	2	725	1283	0.89601	1571121	1671001	1.08119	AL691432.2
chr1	1582264	1582364	2	523	840	0.987242	1571121	1671001	1.08119	AL691432.2
chr1	1585556	1585656	2	229	519	0.699632	1571121	1671001	1.08119	AL691432.2
chr1	1586812	1586938	2	289	589	0.778008	1571121	1671001	1.08119	AL691432.2
chr1	1588824	1588935	2	699	1391	0.796804	1571121	1671001	1.08119	AL691432.2
chr1	1591518	1591618	2	684	1125	0.964062	1571121	1671001	1.08119	N/A
chr1	1597185	1597458	2	171	242	1.24244	1571121	1671001	1.08119	SLC35E2B
chr1	1599764	1599911	2	494	1097	0.714039	1571121	1671001	1.08119	SLC35E2B
chr1	1601101	1601283	2	128	173	1.24244	1571121	1671001	1.08119	SLC35E2B
chr1	1601511	1601611	2	273	359	1.24244	1571121	1671001	1.08119	SLC35E2B
chr1	1602943	1603068	2	87	142	1.24244	1571121	1671001	1.08119	SLC35E2B
chr1	1606900	1607079	2	600	879	1.08234	1571121	1671001	1.08119	SLC35E2B
chr1	1607450	1607638	2	414	466	1.40869	1571121	1671001	1.08119	SLC35E2B
chr1	1607804	1608144	2	942	1371	1.08947	1571121	1671001	1.08119	SLC35E2B
chr1	1632407	1632706	2	307	302	1.24244	1571121	1671001	1.08119	MMP23A
chr1	1632799	1632968	2	352	376	1.24244	1571121	1671001	1.08119	MMP23A
chr1	1633046	1633245	2	277	389	1.24244	1571121	1671001	1.08119	MMP23A
chr1	1634341	1634493	2	521	940	0.878843	1571121	1671001	1.08119	CDK11A
chr1	1634506	1634708	2	152	215	1.24244	1571121	1671001	1.08119	CDK11A
chr1	1634913	1635063	2	218	371	1.24244	1571121	1671001	1.08119	CDK11A
chr1	1635261	1635379	2	226	327	1.24244	1571121	1671001	1.08119	CDK11A
chr1	1635476	1635585	2	19	34	1.24244	1571121	1671001	1.08119	CDK11A
chr1	1635660	1635783	2	179	184	1.24244	1571121	1671001	1.08119	no_gene
chr1	1635920	1636094	2	123	294	1.24244	1571121	1671001	1.08119	CDK11A
chr1	1636240	1636464	2	239	287	1.24244	1571121	1671001	1.08119	CDK11A
chr1	1637018	1637229	2	225	362	1.24244	1571121	1671001	1.08119	CDK11A
chr1	1638846	1639055	2	414	617	1.06394	1571121	1671001	1.08119	CDK11A
chr1	1639601	1639701	2	367	553	1.05231	1571121	1671001	1.08119	CDK11A
chr1	1640210	1640391	2	344	448	1.24244	1571121	1671001	1.08119	CDK11A
chr1	1640414	1640625	2	679	1224	0.879609	1571121	1671001	1.08119	CDK11A
chr1	1640845	1641079	2	657	757	1.37617	1571121	1671001	1.08119	CDK11A
chr1	1643701	1643890	2	601	865	1.10169	1571121	1671001	1.08119	CDK11A
chr1	1647783	1647917	2	476	1033	0.730648	1571121	1671001	1.08119	CDK11A
chr1	1650715	1650894	2	143	285	1.24244	1571121	1671001	1.08119	CDK11A
chr1	1653033	1653150	2	439	949	0.733499	1571121	1671001	1.08119	CDK11A
chr1	1653920	1654080	2	65	188	1.24244	1571121	1671001	1.08119	CDK11A
chr1	1654091	1654257	2	725	1366	0.841567	1571121	1671001	1.08119	CDK11A
chr1	1656806	1656906	2	350	594	0.934293	1571121	1671001	1.08119	RP1
chr1	1663821	1663978	2	244	548	0.70601	1571121	1671001	1.08119	RP1
chr1	1666126	1666335	2	428	905	0.749888	1571121	1671001	1.08119	RP1
chr1	1669757	1669937	2	584	852	1.08686	1571121	1671001	1.08119	SLC35E2
chr1	1670307	1670498	2	902	1192	1.19986	1571121	1671001	1.08119	SLC35E2
chr1	1670661	1671001	2	988	1476	1.06138	1571121	1671001	1.08119	SLC35E2
chr1	1684340	1684501	3	111	142	1.24244	1684340	3745976	1.22435	NADK
chr1	1684997	1685097	3	134	221	1.24244	1684340	3745976	1.22435	NADK
chr1	1685466	1685677	3	88	102	1.24244	1684340	3745976	1.22435	NADK
chr1	1685690	1685824	3	236	252	1.24244	1684340	3745976	1.22435	NADK
chr1	1685980	1686139	3	134	128	1.24244	1684340	3745976	1.22435	NADK
chr1	1686810	1686917	3	241	333	1.24244	1684340	3745976	1.22435	NADK
chr1	1687689	1687789	3	343	482	1.12836	1684340	3745976	1.22435	NADK
chr1	1687939	1688096	3	225	225	1.24244	1684340	3745976	1.22435	NADK
chr1	1688249	1688349	3	358	462	1.22869	1684340	3745976	1.22435	NADK
chr1	1688544	1688751	3	232	290	1.24244	1684340	3745976	1.22435	NADK
chr1	1689802	1689970	3	164	205	1.27846	1684340	3745976	1.22435	NADK
chr1	1690538	1690682	3	130	150	1.27846	1684340	3745976	1.22435	NADK
chr1	1691171	1691341	3	205	221	1.27846	1684340	3745976	1.22435	NADK
chr1	1693382	1693482	3	154	267	1.27846	1684340	3745976	1.22435	NADK
chr1	1696664	1696847	3	225	383	1.27846	1684340	3745976	1.22435	NADK
chr1	1718767	1718878	3	190	349	1.27846	1684340	3745976	1.22435	GNB1
chr1	1720489	1720710	3	256	473	0.858184	1684340	3745976	1.22435	GNB1
chr1	1721831	1722037	3	357	655	0.864228	1684340	3745976	1.22435	GNB1
chr1	1724667	1724767	3	101	217	1.27846	1684340	3745976	1.22435	GNB1
chr1	1735826	1736022	3	206	524	0.623358	1684340	3745976	1.22435	GNB1
chr1	1737895	1737995	3	142	267	1.27846	1684340	3745976	1.22435	GNB1
chr1	1747192	1747303	3	250	507	0.781868	1684340	3745976	1.22435	GNB1
chr1	1749245	1749345	3	114	247	1.27846	1684340	3745976	1.22435	GNB1
chr1	1756814	1756914	3	203	240	1.27846	1684340	3745976	1.22435	GNB1
chr1	1846683	1846783	3	168	190	1.27846	1684340	3745976	1.22435	CALML6
chr1	1847099	1847199	3	184	219	1.27846	1684340	3745976	1.22435	CALML6
chr1	1847877	1848056	3	41	66	1.27846	1684340	3745976	1.22435	CALML6
chr1	1848188	1848337	3	285	280	1.27846	1684340	3745976	1.22435	CALML6
chr1	1848410	1848515	3	31	38	1.27846	1684340	3745976	1.22435	CALML6
chr1	1848559	1848659	3	145	160	1.27846	1684340	3745976	1.22435	CALML6
chr1	1849318	1849603	3	400	374	1.34555	1684340	3745976	1.22435	TMEM52
chr1	1849689	1849995	3	338	356	1.34555	1684340	3745976	1.22435	TMEM52
chr1	1850242	1850402	3	41	28	1.34555	1684340	3745976	1.22435	TMEM52
chr1	1850410	1850770	3	21	13	1.34555	1684340	3745976	1.22435	TMEM52
chr1	1853672	1853883	3	38	53	1.34555	1684340	3745976	1.22435	C1orf222
chr1	1854025	1854164	3	190	218	1.34555	1684340	3745976	1.22435	C1orf222
chr1	1854421	1854611	3	75	49	1.34555	1684340	3745976	1.22435	C1orf222
chr1	1854803	1854940	3	94	125	1.34555	1684340	3745976	1.22435	C1orf222
chr1	1855190	1855370	3	276	369	1.21137	1684340	3745976	1.22435	C1orf222
chr1	1855827	1855961	3	89	102	1.21137	1684340	3745976	1.22435	C1orf222
chr1	1857219	1857377	3	158	212	1.21137	1684340	3745976	1.22435	C1orf222
chr1	1857666	1857786	3	10	19	1.21137	1684340	3745976	1.22435	C1orf222
chr1	1857873	1857973	3	181	203	1.21137	1684340	3745976	1.22435	no_gene
chr1	1858090	1858200	3	160	189	1.21137	1684340	3745976	1.22435	C1orf222
chr1	1858332	1858467	3	136	279	1.21137	1684340	3745976	1.22435	C1orf222
chr1	1859045	1859185	3	97	134	1.21137	1684340	3745976	1.22435	C1orf222
chr1	1860222	1860322	3	126	128	1.24767	1684340	3745976	1.22435	C1orf222
chr1	1861498	1861775	3	80	165	1.24767	1684340	3745976	1.22435	C1orf222
chr1	1870293	1870427	3	149	245	1.24767	1684340	3745976	1.22435	C1orf222
chr1	1871032	1871206	3	165	309	1.24767	1684340	3745976	1.22435	C1orf222
chr1	1871688	1871848	3	115	222	1.24767	1684340	3745976	1.22435	C1orf222
chr1	1873466	1873595	3	96	221	1.24767	1684340	3745976	1.22435	C1orf222
chr1	1875769	1875891	3	165	240	1.24767	1684340	3745976	1.22435	C1orf222
chr1	1877755	1877878	3	72	94	1.24767	1684340	3745976	1.22435	C1orf222
chr1	1878411	1878511	3	125	170	1.24767	1684340	3745976	1.22435	C1orf222
chr1	1886575	1886965	3	344	479	1.13874	1684340	3745976	1.22435	C1orf222
chr1	1887014	1887291	3	132	230	1.24767	1684340	3745976	1.22435	C1orf222
chr1	1888056	1888225	3	196	366	1.24767	1684340	3745976	1.22435	C1orf222
chr1	1890553	1890653	3	245	215	1.24767	1684340	3745976	1.22435	C1orf222
chr1	1891369	1891580	3	123	169	1.24767	1684340	3745976	1.22435	C1orf222
chr1	1895185	1895355	3	266	423	1.24767	1684340	3745976	1.22435	C1orf222
chr1	1896304	1896502	3	158	269	1.24767	1684340	3745976	1.22435	C1orf222
chr1	1897807	1897967	3	68	112	1.24767	1684340	3745976	1.22435	C1orf222
chr1	1900071	1900274	3	146	282	1.24767	1684340	3745976	1.22435	C1orf222
chr1	1902095	1902257	3	172	224	1.24767	1684340	3745976	1.22435	C1orf222
chr1	1903416	1903523	3	147	250	1.24767	1684340	3745976	1.22435	C1orf222
chr1	1904323	1904488	3	290	798	0.576231	1684340	3745976	1.22435	C1orf222
chr1	1905461	1905639	3	93	81	1.24767	1684340	3745976	1.22435	C1orf222
chr1	1916820	1916931	3	133	145	1.24767	1684340	3745976	1.22435	C1orf222
chr1	1918373	1918476	3	32	86	1.24767	1684340	3745976	1.22435	C1orf222
chr1	1919517	1919617	3	325	434	1.24767	1684340	3745976	1.22435	C1orf222
chr1	1919948	1920096	3	180	286	1.24767	1684340	3745976	1.22435	C1orf222
chr1	1920265	1920420	3	136	157	1.24767	1684340	3745976	1.22435	C1orf222
chr1	1922312	1922412	3	141	211	1.24767	1684340	3745976	1.22435	C1orf222
chr1	1950786	1950946	3	6	11	1.24767	1684340	3745976	1.22435	GABRD
chr1	1956378	1956495	3	90	114	1.24767	1684340	3745976	1.22435	GABRD
chr1	1956756	1956856	3	110	180	1.24767	1684340	3745976	1.22435	GABRD
chr1	1956954	1957179	3	181	342	1.24767	1684340	3745976	1.22435	GABRD
chr1	1958952	1959107	3	409	710	0.913411	1684340	3745976	1.22435	GABRD
chr1	1959591	1959733	3	51	120	1.24767	1684340	3745976	1.22435	GABRD
chr1	1960517	1960707	3	167	206	1.24767	1684340	3745976	1.22435	GABRD
chr1	1960987	1961203	3	357	545	1.03866	1684340	3745976	1.22435	GABRD
chr1	1961408	1961728	3	48	80	1.26307	1684340	3745976	1.22435	GABRD
chr1	1986877	1987003	3	128	190	1.26307	1684340	3745976	1.22435	PRKCZ
chr1	1987917	1988017	3	85	156	1.26307	1684340	3745976	1.22435	PRKCZ
chr1	1990955	1991055	3	251	359	1.26307	1684340	3745976	1.22435	PRKCZ
chr1	2002718	2002818	3	59	97	1.26307	1684340	3745976	1.22435	PRKCZ
chr1	2005653	2005753	3	267	300	1.26307	1684340	3745976	1.22435	PRKCZ
chr1	2013759	2013899	3	128	148	1.26307	1684340	3745976	1.22435	no_gene
chr1	2066693	2066793	3	152	268	1.26307	1684340	3745976	1.22435	PRKCZ
chr1	2075646	2075782	3	164	173	1.26307	1684340	3745976	1.22435	PRKCZ
chr1	2077456	2077556	3	226	587	0.61048	1684340	3745976	1.22435	PRKCZ
chr1	2080287	2080387	3	190	372	1.26307	1684340	3745976	1.22435	PRKCZ
chr1	2082226	2082419	3	207	390	1.26307	1684340	3745976	1.22435	PRKCZ
chr1	2087431	2087535	3	226	362	1.26307	1684340	3745976	1.22435	PRKCZ
chr1	2100438	2101045	3	73	80	1.26307	1684340	3745976	1.22435	PRKCZ
chr1	2103491	2103631	3	60	101	1.26307	1684340	3745976	1.22435	PRKCZ
chr1	2103673	2103833	3	179	254	1.26307	1684340	3745976	1.22435	PRKCZ
chr1	2105333	2105457	3	73	132	1.26307	1684340	3745976	1.22435	PRKCZ
chr1	2106182	2106282	3	240	360	1.26307	1684340	3745976	1.22435	PRKCZ
chr1	2106657	2106757	3	141	131	1.26307	1684340	3745976	1.22435	PRKCZ
chr1	2113234	2113334	3	176	266	1.26307	1684340	3745976	1.22435	PRKCZ
chr1	2116019	2116139	3	166	253	1.26307	1684340	3745976	1.22435	C1orf86
chr1	2116354	2116454	3	265	341	1.26307	1684340	3745976	1.22435	C1orf86
chr1	2116715	2116952	3	343	669	0.81296	1684340	3745976	1.22435	C1orf86
chr1	2117441	2117650	3	51	72	1.26307	1684340	3745976	1.22435	C1orf86
chr1	2118572	2118672	3	222	392	1.26307	1684340	3745976	1.22435	C1orf86
chr1	2121134	2121234	3	209	262	1.26307	1684340	3745976	1.22435	C1orf86
chr1	2121489	2122032	3	88	146	1.26307	1684340	3745976	1.22435	no_gene
chr1	2124295	2124414	3	311	502	0.982331	1684340	3745976	1.22435	C1orf86
chr1	2125005	2125355	3	131	143	1.26307	1684340	3745976	1.22435	C1orf86
chr1	2125434	2125574	3	194	205	1.26307	1684340	3745976	1.22435	C1orf86
chr1	2129444	2129581	3	150	225	1.26307	1684340	3745976	1.22435	C1orf86
chr1	2130191	2130427	3	128	288	1.26307	1684340	3745976	1.22435	C1orf86
chr1	2132462	2132562	3	87	210	1.26307	1684340	3745976	1.22435	C1orf86
chr1	2144364	2145019	3	138	255	1.26307	1684340	3745976	1.22435	no_gene
chr1	2160154	2161225	3	318	380	1.26307	1684340	3745976	1.22435	SKI
chr1	2234365	2234593	3	221	388	1.26307	1684340	3745976	1.22435	SKI
chr1	2234672	2234890	3	233	270	1.26307	1684340	3745976	1.22435	SKI
chr1	2235227	2235592	3	280	394	1.26307	1684340	3745976	1.22435	SKI
chr1	2235680	2236075	3	317	409	1.26307	1684340	3745976	1.22435	SKI
chr1	2237407	2237740	3	240	366	1.26307	1684340	3745976	1.22435	SKI
chr1	2237964	2238255	3	200	165	1.26307	1684340	3745976	1.22435	SKI
chr1	2252808	2253028	3	46	73	1.26307	1684340	3745976	1.22435	MORN1
chr1	2255509	2255609	3	147	183	1.26307	1684340	3745976	1.22435	MORN1
chr1	2263978	2264192	3	202	275	1.26307	1684340	3745976	1.22435	MORN1
chr1	2267897	2267997	3	70	65	1.26307	1684340	3745976	1.22435	MORN1
chr1	2268153	2268291	3	32	57	1.26307	1684340	3745976	1.22435	MORN1
chr1	2286844	2286944	3	150	183	1.26307	1684340	3745976	1.22435	MORN1
chr1	2288868	2289039	3	51	75	1.26307	1684340	3745976	1.22435	MORN1
chr1	2290028	2290156	3	207	306	1.26307	1684340	3745976	1.22435	MORN1
chr1	2303192	2303344	3	20	26	1.26307	1684340	3745976	1.22435	no_gene
chr1	2303917	2304032	3	93	253	1.26307	1684340	3745976	1.22435	MORN1
chr1	2305897	2305998	3	150	263	1.26307	1684340	3745976	1.22435	MORN1
chr1	2310359	2310459	3	208	328	1.26307	1684340	3745976	1.22435	MORN1
chr1	2310500	2310666	3	114	232	1.26307	1684340	3745976	1.22435	MORN1
chr1	2316414	2316560	3	197	171	1.26307	1684340	3745976	1.22435	MORN1
chr1	2317241	2317341	3	142	262	1.26307	1684340	3745976	1.22435	AL513477.1
chr1	2318855	2318970	3	298	384	1.26307	1684340	3745976	1.22435	AL513477.1
chr1	2319675	2319778	3	257	501	0.813386	1684340	3745976	1.22435	AL513477.1
chr1	2321349	2321449	3	313	480	1.03396	1684340	3745976	1.22435	MORN1
chr1	2327220	2327320	3	424	510	1.31825	1684340	3745976	1.22435	MORN1
chr1	2328552	2328661	3	193	342	1.26307	1684340	3745976	1.22435	MORN1
chr1	2330851	2330955	3	277	420	1.26307	1684340	3745976	1.22435	MORN1
chr1	2332285	2332385	3	311	414	1.26307	1684340	3745976	1.22435	MORN1
chr1	2333534	2333783	3	368	575	1.0148	1684340	3745976	1.22435	MORN1
chr1	2334471	2334618	3	243	422	1.26307	1684340	3745976	1.22435	MORN1
chr1	2337093	2337324	3	690	1010	1.08325	1684340	3745976	1.22435	MORN1
chr1	2337871	2338445	3	178	215	1.26307	1684340	3745976	1.22435	MORN1
chr1	2339839	2340348	3	174	258	1.26307	1684340	3745976	1.22435	MORN1
chr1	2341758	2341941	3	398	561	1.12492	1684340	3745976	1.22435	MORN1
chr1	2342200	2342307	3	230	263	1.26307	1684340	3745976	1.22435	no_gene
chr1	2343778	2343992	3	47	43	1.26307	1684340	3745976	1.22435	MORN1
chr1	2408026	2408151	3	78	102	1.26307	1684340	3745976	1.22435	PLCH2
chr1	2409913	2410061	3	130	238	1.26307	1684340	3745976	1.22435	PLCH2
chr1	2411171	2411417	3	102	123	1.23451	1684340	3745976	1.22435	PLCH2
chr1	2411619	2411751	3	132	140	1.23451	1684340	3745976	1.22435	PLCH2
chr1	2415885	2416057	3	210	308	1.23451	1684340	3745976	1.22435	PLCH2
chr1	2418342	2418442	3	201	391	1.23451	1684340	3745976	1.22435	PLCH2
chr1	2418610	2418815	3	187	347	1.23451	1684340	3745976	1.22435	PLCH2
chr1	2419035	2419157	3	154	170	1.23451	1684340	3745976	1.22435	PLCH2
chr1	2420644	2420817	3	179	267	1.23451	1684340	3745976	1.22435	PLCH2
chr1	2421197	2421306	3	265	292	1.23451	1684340	3745976	1.22435	PLCH2
chr1	2422629	2422774	3	154	229	1.23451	1684340	3745976	1.22435	PLCH2
chr1	2426230	2426390	3	167	294	1.23451	1684340	3745976	1.22435	PLCH2
chr1	2426857	2427017	3	82	127	1.23451	1684340	3745976	1.22435	PLCH2
chr1	2428044	2428144	3	196	238	1.23451	1684340	3745976	1.22435	PLCH2
chr1	2428265	2428449	3	122	181	1.23451	1684340	3745976	1.22435	PLCH2
chr1	2428939	2429048	3	71	94	1.23451	1684340	3745976	1.22435	PLCH2
chr1	2429910	2430086	3	80	78	1.23451	1684340	3745976	1.22435	PLCH2
chr1	2430174	2430274	3	126	164	1.23451	1684340	3745976	1.22435	PLCH2
chr1	2430521	2430669	3	129	237	1.23451	1684340	3745976	1.22435	PLCH2
chr1	2431069	2431169	3	145	199	1.23451	1684340	3745976	1.22435	PLCH2
chr1	2433549	2434525	3	141	167	1.23451	1684340	3745976	1.22435	PLCH2
chr1	2434950	2435110	3	48	56	1.23451	1684340	3745976	1.22435	PLCH2
chr1	2435359	2436653	3	98	108	1.23451	1684340	3745976	1.22435	PLCH2
chr1	2440283	2440501	3	190	264	1.23451	1684340	3745976	1.22435	PANK4
chr1	2441285	2441385	3	181	184	1.23451	1684340	3745976	1.22435	PANK4
chr1	2441493	2441598	3	205	390	1.23451	1684340	3745976	1.22435	PANK4
chr1	2442114	2442223	3	223	251	1.23451	1684340	3745976	1.22435	PANK4
chr1	2442751	2442851	3	227	277	1.23451	1684340	3745976	1.22435	PANK4
chr1	2443044	2443144	3	212	294	1.23451	1684340	3745976	1.22435	PANK4
chr1	2444294	2444480	3	200	195	1.23451	1684340	3745976	1.22435	PANK4
chr1	2445434	2445534	3	217	323	1.23451	1684340	3745976	1.22435	PANK4
chr1	2445790	2445907	3	167	218	1.23451	1684340	3745976	1.22435	PANK4
chr1	2446751	2446851	3	130	193	1.23451	1684340	3745976	1.22435	no_gene
chr1	2446998	2447158	3	198	304	1.23451	1684340	3745976	1.22435	PANK4
chr1	2449600	2449705	3	134	148	1.23451	1684340	3745976	1.22435	PANK4
chr1	2449945	2450045	3	175	201	1.23451	1684340	3745976	1.22435	PANK4
chr1	2450579	2450765	3	114	235	1.23451	1684340	3745976	1.22435	PANK4
chr1	2451237	2451395	3	135	131	1.23451	1684340	3745976	1.22435	PANK4
chr1	2451757	2451857	3	199	259	1.23451	1684340	3745976	1.22435	PANK4
chr1	2452148	2452347	3	77	99	1.23451	1684340	3745976	1.22435	PANK4
chr1	2452537	2452756	3	391	618	1.0032	1684340	3745976	1.22435	PANK4
chr1	2453051	2453380	3	113	223	1.23451	1684340	3745976	1.22435	PANK4
chr1	2457850	2458070	3	410	342	1.23451	1684340	3745976	1.22435	PANK4
chr1	2460904	2461190	3	47	83	1.23451	1684340	3745976	1.22435	HES5
chr1	2461282	2461452	3	130	210	1.23451	1684340	3745976	1.22435	HES5
chr1	2461526	2461626	3	71	132	1.23451	1684340	3745976	1.22435	HES5
chr1	2487650	2488061	3	147	182	1.23451	1684340	3745976	1.22435	RP3
chr1	2488088	2488188	3	35	41	1.23451	1684340	3745976	1.22435	RP3
chr1	2489162	2489275	3	62	107	1.23451	1684340	3745976	1.22435	TNFRSF14
chr1	2489779	2489949	3	148	232	1.23451	1684340	3745976	1.22435	TNFRSF14
chr1	2490318	2491419	3	91	136	1.23451	1684340	3745976	1.22435	TNFRSF14
chr1	2492059	2492159	3	80	157	1.23451	1684340	3745976	1.22435	TNFRSF14
chr1	2492931	2493060	3	35	56	1.23451	1684340	3745976	1.22435	TNFRSF14
chr1	2493109	2493256	3	149	221	1.23451	1684340	3745976	1.22435	TNFRSF14
chr1	2494209	2494369	3	335	317	1.23451	1684340	3745976	1.22435	TNFRSF14
chr1	2494584	2494714	3	181	199	1.23451	1684340	3745976	1.22435	TNFRSF14
chr1	2518487	2518797	3	167	140	1.23451	1684340	3745976	1.22435	C1orf93
chr1	2519095	2519255	3	164	172	1.23451	1684340	3745976	1.22435	C1orf93
chr1	2519773	2519894	3	206	323	1.23451	1684340	3745976	1.22435	C1orf93
chr1	2519967	2520067	3	74	125	1.23451	1684340	3745976	1.22435	C1orf93
chr1	2520358	2520481	3	149	192	1.23451	1684340	3745976	1.22435	C1orf93
chr1	2520832	2520932	3	107	172	1.23451	1684340	3745976	1.22435	C1orf93
chr1	2522368	2522530	3	44	79	1.23451	1684340	3745976	1.22435	C1orf93
chr1	2522984	2523084	3	235	324	1.23451	1684340	3745976	1.22435	C1orf93
chr1	2523368	2523468	3	193	164	1.23451	1684340	3745976	1.22435	MMEL1
chr1	2524076	2524176	3	74	79	1.23451	1684340	3745976	1.22435	MMEL1
chr1	2524269	2524407	3	120	173	1.23451	1684340	3745976	1.22435	MMEL1
chr1	2525250	2525401	3	47	50	1.23451	1684340	3745976	1.22435	MMEL1
chr1	2525803	2525903	3	321	447	1.23451	1684340	3745976	1.22435	MMEL1
chr1	2526226	2526334	3	142	170	1.23451	1684340	3745976	1.22435	MMEL1
chr1	2526651	2526806	3	187	290	1.23451	1684340	3745976	1.22435	MMEL1
chr1	2527445	2527548	3	121	149	1.23451	1684340	3745976	1.22435	MMEL1
chr1	2527997	2528130	3	209	252	1.23451	1684340	3745976	1.22435	MMEL1
chr1	2529642	2529742	3	130	216	1.23451	1684340	3745976	1.22435	MMEL1
chr1	2530090	2530231	3	108	196	1.23451	1684340	3745976	1.22435	MMEL1
chr1	2535317	2535417	3	161	200	1.23451	1684340	3745976	1.22435	MMEL1
chr1	2535583	2535722	3	82	105	1.23451	1684340	3745976	1.22435	MMEL1
chr1	2536979	2537079	3	72	92	1.23451	1684340	3745976	1.22435	MMEL1
chr1	2537684	2537807	3	138	185	1.23451	1684340	3745976	1.22435	MMEL1
chr1	2538410	2538510	3	217	232	1.23451	1684340	3745976	1.22435	MMEL1
chr1	2540768	2540868	3	150	206	1.23451	1684340	3745976	1.22435	MMEL1
chr1	2541106	2541272	3	90	129	1.23451	1684340	3745976	1.22435	MMEL1
chr1	2542639	2542799	3	82	60	1.23451	1684340	3745976	1.22435	MMEL1
chr1	2543554	2543654	3	224	274	1.23451	1684340	3745976	1.22435	MMEL1
chr1	2560737	2560923	3	120	74	1.23451	1684340	3745976	1.22435	MMEL1
chr1	2572805	2573334	3	108	115	1.23451	1684340	3745976	1.22435	TTC34
chr1	2575701	2575917	3	144	150	1.23451	1684340	3745976	1.22435	TTC34
chr1	2576730	2577002	3	75	122	1.23451	1684340	3745976	1.22435	TTC34
chr1	2700152	2700320	3	26	31	1.23451	1684340	3745976	1.22435	TTC34
chr1	2702342	2702588	3	47	73	1.23451	1684340	3745976	1.22435	TTC34
chr1	2704044	2704271	3	29	60	1.23451	1684340	3745976	1.22435	TTC34
chr1	2706001	2706161	3	48	72	1.23451	1684340	3745976	1.22435	TTC34
chr1	2938248	2939386	3	137	286	1.23451	1684340	3745976	1.22435	ACTRT2
chr1	2980614	2980866	3	138	196	1.23451	1684340	3745976	1.22435	RP1
chr1	2983900	2984165	3	116	172	1.23451	1684340	3745976	1.22435	RP1
chr1	2985741	2985892	3	264	447	1.23451	1684340	3745976	1.22435	PRDM16
chr1	3102674	3103040	3	71	167	1.23451	1684340	3745976	1.22435	PRDM16
chr1	3160626	3160726	3	147	255	1.23451	1684340	3745976	1.22435	PRDM16
chr1	3301711	3301852	3	206	444	1.23451	1684340	3745976	1.22435	PRDM16
chr1	3310946	3311106	3	103	94	1.23451	1684340	3745976	1.22435	PRDM16
chr1	3312843	3312943	3	181	327	1.23451	1684340	3745976	1.22435	no_gene
chr1	3312996	3313159	3	247	325	1.23451	1684340	3745976	1.22435	PRDM16
chr1	3319352	3319564	3	215	268	1.23451	1684340	3745976	1.22435	PRDM16
chr1	3321270	3321452	3	272	231	1.23451	1684340	3745976	1.22435	PRDM16
chr1	3322056	3322214	3	103	57	1.23451	1684340	3745976	1.22435	PRDM16
chr1	3327945	3329366	3	68	99	1.23451	1684340	3745976	1.22435	PRDM16
chr1	3331118	3331218	3	149	123	1.23451	1684340	3745976	1.22435	PRDM16
chr1	3334329	3334580	3	184	210	1.23451	1684340	3745976	1.22435	PRDM16
chr1	3335219	3335319	3	256	269	1.23451	1684340	3745976	1.22435	PRDM16
chr1	3342142	3342316	3	216	251	1.23451	1684340	3745976	1.22435	PRDM16
chr1	3342612	3342791	3	146	213	1.23451	1684340	3745976	1.22435	PRDM16
chr1	3347433	3347674	3	267	275	1.23451	1684340	3745976	1.22435	PRDM16
chr1	3348527	3348706	3	120	120	1.23451	1684340	3745976	1.22435	PRDM16
chr1	3350238	3350377	3	178	225	1.23451	1684340	3745976	1.22435	PRDM16
chr1	3379647	3380236	3	43	60	1.23451	1684340	3745976	1.22435	ARHGEF16
chr1	3382630	3382784	3	232	263	1.23451	1684340	3745976	1.22435	ARHGEF16
chr1	3383730	3383901	3	112	144	1.23451	1684340	3745976	1.22435	ARHGEF16
chr1	3385421	3385521	3	254	417	1.23451	1684340	3745976	1.22435	ARHGEF16
chr1	3385995	3386159	3	187	289	1.23451	1684340	3745976	1.22435	ARHGEF16
chr1	3388189	3388355	3	24	28	1.23451	1684340	3745976	1.22435	ARHGEF16
chr1	3389639	3389796	3	163	269	1.23451	1684340	3745976	1.22435	ARHGEF16
chr1	3389954	3390212	3	90	176	1.23451	1684340	3745976	1.22435	ARHGEF16
chr1	3391259	3391359	3	158	265	1.23451	1684340	3745976	1.22435	ARHGEF16
chr1	3392530	3392630	3	107	127	1.23451	1684340	3745976	1.22435	ARHGEF16
chr1	3394436	3394592	3	228	272	1.23451	1684340	3745976	1.22435	ARHGEF16
chr1	3394985	3395178	3	63	96	1.23451	1684340	3745976	1.22435	ARHGEF16
chr1	3396067	3396167	3	137	199	1.23451	1684340	3745976	1.22435	ARHGEF16
chr1	3396373	3396479	3	152	180	1.23451	1684340	3745976	1.22435	ARHGEF16
chr1	3397009	3397153	3	149	185	1.23451	1684340	3745976	1.22435	ARHGEF16
chr1	3407019	3407172	3	256	379	1.23451	1684340	3745976	1.22435	MEGF6
chr1	3407389	3407549	3	144	135	1.23451	1684340	3745976	1.22435	MEGF6
chr1	3409200	3409333	3	141	185	1.23451	1684340	3745976	1.22435	MEGF6
chr1	3410332	3410465	3	187	149	1.23451	1684340	3745976	1.22435	MEGF6
chr1	3410517	3410690	3	63	85	1.23451	1684340	3745976	1.22435	MEGF6
chr1	3410932	3411065	3	94	110	1.23451	1684340	3745976	1.22435	MEGF6
chr1	3411143	3411307	3	139	149	1.23451	1684340	3745976	1.22435	MEGF6
chr1	3412420	3412584	3	76	112	1.23451	1684340	3745976	1.22435	MEGF6
chr1	3413176	3413349	3	213	262	1.23451	1684340	3745976	1.22435	MEGF6
chr1	3413509	3413685	3	87	111	1.23451	1684340	3745976	1.22435	MEGF6
chr1	3413763	3413974	3	24	15	1.23451	1684340	3745976	1.22435	MEGF6
chr1	3414054	3414223	3	34	51	1.23451	1684340	3745976	1.22435	MEGF6
chr1	3414892	3415065	3	62	67	1.23451	1684340	3745976	1.22435	MEGF6
chr1	3415259	3415392	3	73	116	1.23451	1684340	3745976	1.22435	MEGF6
chr1	3415659	3415832	3	144	213	1.23451	1684340	3745976	1.22435	MEGF6
chr1	3416149	3416282	3	218	181	1.23451	1684340	3745976	1.22435	MEGF6
chr1	3416357	3416490	3	84	82	1.23451	1684340	3745976	1.22435	MEGF6
chr1	3417194	3417330	3	75	106	1.23451	1684340	3745976	1.22435	MEGF6
chr1	3417496	3417660	3	83	135	1.23451	1684340	3745976	1.22435	MEGF6
chr1	3417698	3417874	3	357	330	1.23451	1684340	3745976	1.22435	MEGF6
chr1	3418307	3418527	3	125	108	1.23451	1684340	3745976	1.22435	MEGF6
chr1	3421769	3421908	3	115	176	1.23451	1684340	3745976	1.22435	MEGF6
chr1	3421983	3422122	3	63	95	1.23451	1684340	3745976	1.22435	MEGF6
chr1	3422669	3422802	3	180	251	1.23451	1684340	3745976	1.22435	MEGF6
chr1	3424316	3424489	3	217	329	1.23451	1684340	3745976	1.22435	MEGF6
chr1	3425119	3425255	3	96	114	1.23451	1684340	3745976	1.22435	MEGF6
chr1	3425625	3425836	3	58	67	1.23451	1684340	3745976	1.22435	MEGF6
chr1	3426431	3426601	3	111	146	1.23451	1684340	3745976	1.22435	MEGF6
chr1	3427344	3427468	3	89	100	1.23451	1684340	3745976	1.22435	MEGF6
chr1	3428111	3428253	3	76	71	1.23451	1684340	3745976	1.22435	MEGF6
chr1	3428517	3428694	3	122	161	1.23451	1684340	3745976	1.22435	MEGF6
chr1	3431111	3431238	3	98	91	1.23451	1684340	3745976	1.22435	MEGF6
chr1	3431963	3432093	3	122	178	1.23451	1684340	3745976	1.22435	MEGF6
chr1	3440685	3440812	3	111	187	1.23451	1684340	3745976	1.22435	MEGF6
chr1	3447612	3447809	3	235	171	1.23451	1684340	3745976	1.22435	MEGF6
chr1	3477197	3477408	3	131	151	1.23451	1684340	3745976	1.22435	MEGF6
chr1	3496335	3496546	3	23	49	1.23451	1684340	3745976	1.22435	MEGF6
chr1	3511899	3512013	3	120	134	1.23451	1684340	3745976	1.22435	MEGF6
chr1	3518987	3519166	3	196	167	1.23451	1684340	3745976	1.22435	MEGF6
chr1	3527668	3527834	3	44	51	1.23451	1684340	3745976	1.22435	MEGF6
chr1	3541923	3542083	3	431	399	1.23451	1684340	3745976	1.22435	TPRG1L
chr1	3542274	3542455	3	121	247	1.23451	1684340	3745976	1.22435	TPRG1L
chr1	3544061	3544219	3	179	308	1.23451	1684340	3745976	1.22435	TPRG1L
chr1	3544970	3545169	3	97	156	1.23451	1684340	3745976	1.22435	TPRG1L
chr1	3547536	3547683	3	181	264	1.23451	1684340	3745976	1.22435	WRAP73
chr1	3547960	3548223	3	156	174	1.23451	1684340	3745976	1.22435	WRAP73
chr1	3548774	3548943	3	256	374	1.23451	1684340	3745976	1.22435	WRAP73
chr1	3549904	3550069	3	216	470	0.728714	1684340	3745976	1.22435	WRAP73
chr1	3551549	3551649	3	313	420	1.23451	1684340	3745976	1.22435	WRAP73
chr1	3551721	3551860	3	206	281	1.23451	1684340	3745976	1.22435	WRAP73
chr1	3552501	3552601	3	184	436	1.23451	1684340	3745976	1.22435	WRAP73
chr1	3553435	3553664	3	337	636	0.840183	1684340	3745976	1.22435	WRAP73
chr1	3555241	3555400	3	284	484	0.93041	1684340	3745976	1.22435	WRAP73
chr1	3563227	3563397	3	156	386	1.23451	1684340	3745976	1.22435	WRAP73
chr1	3563969	3564126	3	307	509	0.956361	1684340	3745976	1.22435	WRAP73
chr1	3566422	3566579	3	264	272	1.23451	1684340	3745976	1.22435	WRAP73
chr1	3598912	3599012	3	62	89	1.23451	1684340	3745976	1.22435	TP73
chr1	3599621	3599746	3	59	94	1.23451	1684340	3745976	1.22435	TP73
chr1	3607438	3607538	3	243	289	1.23451	1684340	3745976	1.22435	TP73
chr1	3624110	3624376	3	229	230	1.23451	1684340	3745976	1.22435	TP73
chr1	3638582	3638782	3	154	202	1.23451	1684340	3745976	1.22435	TP73
chr1	3639915	3640035	3	171	286	1.23451	1684340	3745976	1.22435	TP73
chr1	3643676	3643790	3	172	192	1.23451	1684340	3745976	1.22435	TP73
chr1	3644149	3644336	3	138	147	1.23451	1684340	3745976	1.22435	TP73
chr1	3644687	3644787	3	174	182	1.23451	1684340	3745976	1.22435	TP73
chr1	3645888	3646016	3	165	288	1.23451	1684340	3745976	1.22435	TP73
chr1	3646140	3646240	3	122	186	1.23451	1684340	3745976	1.22435	TP73
chr1	3646561	3646714	3	37	51	1.23451	1684340	3745976	1.22435	TP73
chr1	3647488	3647631	3	64	98	1.23451	1684340	3745976	1.22435	TP73
chr1	3648023	3648123	3	319	392	1.23451	1684340	3745976	1.22435	TP73
chr1	3649308	3649645	3	145	148	1.23451	1684340	3745976	1.22435	TP73
chr1	3659700	3659800	3	142	292	1.23451	1684340	3745976	1.22435	TP73
chr1	3662170	3662767	3	200	325	1.23451	1684340	3745976	1.22435	TP73
chr1	3669043	3669365	3	260	385	1.23451	1684340	3745976	1.22435	CCDC27
chr1	3670679	3670807	3	116	168	1.23451	1684340	3745976	1.22435	CCDC27
chr1	3672018	3672133	3	154	381	1.23451	1684340	3745976	1.22435	CCDC27
chr1	3673294	3673456	3	161	326	1.23451	1684340	3745976	1.22435	CCDC27
chr1	3677842	3677996	3	145	213	1.23451	1684340	3745976	1.22435	CCDC27
chr1	3679180	3679280	3	147	123	1.23451	1684340	3745976	1.22435	CCDC27
chr1	3679669	3680040	3	99	115	1.23451	1684340	3745976	1.22435	CCDC27
chr1	3680267	3680402	3	151	221	1.23451	1684340	3745976	1.22435	CCDC27
chr1	3683087	3683187	3	131	271	1.23451	1684340	3745976	1.22435	CCDC27
chr1	3683794	3684011	3	156	204	1.23451	1684340	3745976	1.22435	CCDC27
chr1	3686344	3686453	3	285	400	1.23451	1684340	3745976	1.22435	CCDC27
chr1	3687962	3688089	3	403	331	1.23451	1684340	3745976	1.22435	CCDC27
chr1	3691936	3692051	3	137	126	1.23451	1684340	3745976	1.22435	RP1
chr1	3692357	3692485	3	176	144	1.23451	1684340	3745976	1.22435	RP1
chr1	3697649	3697902	3	295	558	0.83828	1684340	3745976	1.22435	LRRC47
chr1	3698070	3698170	3	173	289	1.23451	1684340	3745976	1.22435	LRRC47
chr1	3699222	3699329	3	318	436	1.23451	1684340	3745976	1.22435	LRRC47
chr1	3700557	3700677	3	173	240	1.23451	1684340	3745976	1.22435	LRRC47
chr1	3701598	3701769	3	61	98	1.23451	1684340	3745976	1.22435	LRRC47
chr1	3703410	3703876	3	209	332	1.23451	1684340	3745976	1.22435	LRRC47
chr1	3712423	3713042	3	156	136	1.23451	1684340	3745976	1.22435	LRRC47
chr1	3731922	3732083	3	113	186	1.23451	1684340	3745976	1.22435	CEP104
chr1	3732826	3732936	3	87	141	1.23451	1684340	3745976	1.22435	CEP104
chr1	3739721	3739821	3	176	292	1.23451	1684340	3745976	1.22435	CEP104
chr1	3739985	3740128	3	244	407	1.23451	1684340	3745976	1.22435	CEP104
chr1	3742319	3742432	3	167	235	1.23451	1684340	3745976	1.22435	CEP104
chr1	3742917	3743017	3	194	213	1.23451	1684340	3745976	1.22435	CEP104
chr1	3743240	3743340	3	215	338	1.23451	1684340	3745976	1.22435	CEP104
chr1	3745823	3745976	3	229	352	1.23451	1684340	3745976	1.22435	CEP104
chr1	3746352	3746563	2	378	686	0.873713	3746352	6203993	1.10595	CEP104
chr1	3747607	3747788	2	131	280	1.23451	3746352	6203993	1.10595	CEP104
chr1	3750419	3750601	2	263	510	0.817687	3746352	6203993	1.10595	CEP104
chr1	3751486	3751658	2	200	401	1.23451	3746352	6203993	1.10595	CEP104
chr1	3753056	3753258	2	272	653	0.660476	3746352	6203993	1.10595	CEP104
chr1	3753853	3754085	2	300	648	0.734087	3746352	6203993	1.10595	CEP104
chr1	3755525	3755685	2	262	592	0.701748	3746352	6203993	1.10595	CEP104
chr1	3756169	3756342	2	296	395	1.23451	3746352	6203993	1.10595	CEP104
chr1	3759717	3759887	2	61	213	1.23451	3746352	6203993	1.10595	CEP104
chr1	3761459	3761559	2	298	546	0.865416	3746352	6203993	1.10595	CEP104
chr1	3761834	3761934	2	158	402	1.23451	3746352	6203993	1.10595	CEP104
chr1	3764036	3764215	2	283	404	1.23451	3746352	6203993	1.10595	CEP104
chr1	3765149	3765347	2	210	444	1.23451	3746352	6203993	1.10595	CEP104
chr1	3768856	3768973	2	207	422	1.0214	3746352	6203993	1.10595	CEP104
chr1	3774165	3774283	2	89	51	1.44763	3746352	6203993	1.10595	DFFB
chr1	3775279	3775430	2	266	334	1.23451	3746352	6203993	1.10595	DFFB
chr1	3776968	3777068	2	140	173	1.23451	3746352	6203993	1.10595	no_gene
chr1	3782205	3782566	2	124	199	1.23451	3746352	6203993	1.10595	DFFB
chr1	3782747	3782907	2	95	87	1.23451	3746352	6203993	1.10595	DFFB
chr1	3784527	3784627	2	272	506	0.852353	3746352	6203993	1.10595	DFFB
chr1	3786146	3786341	2	95	128	1.23451	3746352	6203993	1.10595	DFFB
chr1	3789033	3789138	2	120	283	1.23451	3746352	6203993	1.10595	DFFB
chr1	3789542	3789642	2	76	53	1.23451	3746352	6203993	1.10595	DFFB
chr1	3800068	3800307	2	251	479	0.830882	3746352	6203993	1.10595	DFFB
chr1	3806521	3806639	2	274	501	0.86719	3746352	6203993	1.10595	C1orf174
chr1	3807130	3807623	2	353	744	0.752321	3746352	6203993	1.10595	C1orf174
chr1	3809444	3809562	2	249	374	1.23451	3746352	6203993	1.10595	C1orf174
chr1	3816633	3816793	2	151	126	1.23451	3746352	6203993	1.10595	C1orf174
chr1	4715393	4715550	2	183	188	1.23451	3746352	6203993	1.10595	AJAP1
chr1	4771957	4772761	2	46	65	1.23451	3746352	6203993	1.10595	AJAP1
chr1	4829906	4830006	2	239	341	1.23451	3746352	6203993	1.10595	AJAP1
chr1	4832337	4832587	2	181	601	0.477535	3746352	6203993	1.10595	AJAP1
chr1	4834473	4834573	2	238	498	0.75779	3746352	6203993	1.10595	AJAP1
chr1	4847565	4847994	2	44	102	1.23451	3746352	6203993	1.10595	no_gene
chr1	5923313	5923465	2	184	296	1.23451	3746352	6203993	1.10595	NPHP4
chr1	5923928	5924093	2	368	644	0.906073	3746352	6203993	1.10595	NPHP4
chr1	5924396	5924577	2	41	85	1.23451	3746352	6203993	1.10595	NPHP4
chr1	5925150	5925333	2	120	127	1.23451	3746352	6203993	1.10595	NPHP4
chr1	5926380	5926518	2	231	476	0.769496	3746352	6203993	1.10595	NPHP4
chr1	5927072	5927175	2	188	381	1.23451	3746352	6203993	1.10595	NPHP4
chr1	5927798	5928097	2	191	316	1.23451	3746352	6203993	1.10595	NPHP4
chr1	5933263	5933423	2	281	570	0.781687	3746352	6203993	1.10595	NPHP4
chr1	5934518	5934769	2	111	197	1.23451	3746352	6203993	1.10595	NPHP4
chr1	5934932	5935211	2	113	216	1.23451	3746352	6203993	1.10595	NPHP4
chr1	5937151	5937358	2	85	129	1.23451	3746352	6203993	1.10595	NPHP4
chr1	5939564	5939692	2	143	201	1.23451	3746352	6203993	1.10595	NPHP4
chr1	5940172	5940299	2	179	274	1.23451	3746352	6203993	1.10595	NPHP4
chr1	5947344	5947526	2	158	255	1.23451	3746352	6203993	1.10595	NPHP4
chr1	5948603	5948703	2	180	212	1.1371	3746352	6203993	1.10595	NPHP4
chr1	5950916	5951088	2	104	144	1.1371	3746352	6203993	1.10595	NPHP4
chr1	5964675	5964864	2	133	227	1.1371	3746352	6203993	1.10595	NPHP4
chr1	5965350	5965543	2	155	274	1.1371	3746352	6203993	1.10595	NPHP4
chr1	5965690	5965843	2	228	363	1.1371	3746352	6203993	1.10595	NPHP4
chr1	5967173	5967298	2	44	95	1.1371	3746352	6203993	1.10595	NPHP4
chr1	5969092	5969329	2	219	388	1.1371	3746352	6203993	1.10595	NPHP4
chr1	5987707	5987847	2	131	237	1.1371	3746352	6203993	1.10595	NPHP4
chr1	5993205	5993389	2	119	295	1.1371	3746352	6203993	1.10595	NPHP4
chr1	6007122	6007290	2	381	700	0.863035	3746352	6203993	1.10595	NPHP4
chr1	6008128	6008311	2	180	303	1.1371	3746352	6203993	1.10595	NPHP4
chr1	6012728	6012896	2	82	278	1.1371	3746352	6203993	1.10595	NPHP4
chr1	6021842	6022009	2	103	347	1.1371	3746352	6203993	1.10595	NPHP4
chr1	6027357	6027460	2	183	266	1.1371	3746352	6203993	1.10595	NPHP4
chr1	6029135	6029319	2	108	142	1.1371	3746352	6203993	1.10595	NPHP4
chr1	6038328	6038473	2	212	307	1.1371	3746352	6203993	1.10595	NPHP4
chr1	6046163	6046349	2	350	837	0.663046	3746352	6203993	1.10595	NPHP4
chr1	6100617	6100717	2	217	282	1.1371	3746352	6203993	1.10595	KCNAB2
chr1	6101861	6101961	2	269	421	1.1371	3746352	6203993	1.10595	KCNAB2
chr1	6111595	6111814	2	90	178	1.1371	3746352	6203993	1.10595	KCNAB2
chr1	6132786	6132886	2	61	105	1.1371	3746352	6203993	1.10595	KCNAB2
chr1	6133761	6133861	2	235	271	1.1371	3746352	6203993	1.10595	KCNAB2
chr1	6142244	6142344	2	306	546	0.888649	3746352	6203993	1.10595	KCNAB2
chr1	6145236	6145336	2	193	324	1.1371	3746352	6203993	1.10595	KCNAB2
chr1	6147499	6147599	2	189	271	1.1371	3746352	6203993	1.10595	KCNAB2
chr1	6148979	6149195	2	239	315	1.1371	3746352	6203993	1.10595	KCNAB2
chr1	6150442	6150542	2	128	176	1.1371	3746352	6203993	1.10595	KCNAB2
chr1	6151234	6151394	2	238	529	0.713383	3746352	6203993	1.10595	KCNAB2
chr1	6154452	6154552	2	177	163	1.1371	3746352	6203993	1.10595	KCNAB2
chr1	6155380	6155505	2	224	244	1.1371	3746352	6203993	1.10595	KCNAB2
chr1	6155587	6155687	2	133	221	1.1371	3746352	6203993	1.10595	KCNAB2
chr1	6156133	6156233	2	119	206	1.1371	3746352	6203993	1.10595	KCNAB2
chr1	6156693	6156818	2	72	112	1.1371	3746352	6203993	1.10595	KCNAB2
chr1	6157326	6157591	2	66	124	1.1371	3746352	6203993	1.10595	KCNAB2
chr1	6158539	6158639	2	211	329	1.1371	3746352	6203993	1.10595	KCNAB2
chr1	6159881	6160078	2	83	99	1.1371	3746352	6203993	1.10595	KCNAB2
chr1	6161967	6162178	2	39	52	1.1371	3746352	6203993	1.10595	CHD5
chr1	6165407	6165507	2	163	187	1.1371	3746352	6203993	1.10595	CHD5
chr1	6166271	6166371	2	100	176	1.1371	3746352	6203993	1.10595	CHD5
chr1	6166452	6166571	2	112	250	1.1371	3746352	6203993	1.10595	CHD5
chr1	6166673	6166841	2	87	125	1.1371	3746352	6203993	1.10595	CHD5
chr1	6169851	6170052	2	98	118	1.1371	3746352	6203993	1.10595	CHD5
chr1	6170451	6170588	2	190	333	1.1371	3746352	6203993	1.10595	CHD5
chr1	6171832	6171945	2	99	154	1.1371	3746352	6203993	1.10595	CHD5
chr1	6172197	6172339	2	135	192	1.1371	3746352	6203993	1.10595	CHD5
chr1	6172963	6173116	2	121	266	1.1371	3746352	6203993	1.10595	CHD5
chr1	6173369	6173476	2	44	44	1.1371	3746352	6203993	1.10595	no_gene
chr1	6181162	6181299	2	70	109	1.1371	3746352	6203993	1.10595	CHD5
chr1	6181483	6181643	2	135	255	1.1371	3746352	6203993	1.10595	CHD5
chr1	6184005	6184195	2	62	184	1.1371	3746352	6203993	1.10595	CHD5
chr1	6184534	6184723	2	299	345	1.1371	3746352	6203993	1.10595	CHD5
chr1	6185157	6185295	2	72	94	1.1371	3746352	6203993	1.10595	CHD5
chr1	6185578	6185678	2	163	170	1.1371	3746352	6203993	1.10595	CHD5
chr1	6185822	6185922	2	184	253	1.1371	3746352	6203993	1.10595	CHD5
chr1	6186608	6186808	2	268	413	1.1371	3746352	6203993	1.10595	CHD5
chr1	6188103	6188280	2	188	269	1.1371	3746352	6203993	1.10595	CHD5
chr1	6188556	6188671	2	223	351	1.1371	3746352	6203993	1.10595	CHD5
chr1	6188895	6189131	2	96	159	1.1371	3746352	6203993	1.10595	CHD5
chr1	6190261	6190390	2	169	289	1.1371	3746352	6203993	1.10595	CHD5
chr1	6191688	6191810	2	106	222	1.1371	3746352	6203993	1.10595	CHD5
chr1	6194185	6194321	2	162	259	1.1371	3746352	6203993	1.10595	CHD5
chr1	6194775	6194921	2	194	348	1.1371	3746352	6203993	1.10595	CHD5
chr1	6195267	6195465	2	145	306	1.1371	3746352	6203993	1.10595	CHD5
chr1	6196574	6196700	2	89	185	1.1371	3746352	6203993	1.10595	CHD5
chr1	6196785	6196927	2	47	133	1.1371	3746352	6203993	1.10595	CHD5
chr1	6202185	6202390	2	184	292	1.1371	3746352	6203993	1.10595	CHD5
chr1	6202471	6202667	2	99	138	1.1371	3746352	6203993	1.10595	CHD5
chr1	6203880	6203993	2	185	267	1.1371	3746352	6203993	1.10595	CHD5
chr1	6204081	6204217	3	110	143	1.30688	6204081	6592141	1.32199	CHD5
chr1	6206269	6206485	3	143	263	1.30688	6204081	6592141	1.32199	CHD5
chr1	6206651	6207001	3	69	113	1.30688	6204081	6592141	1.32199	CHD5
chr1	6208881	6209137	3	39	31	1.30688	6204081	6592141	1.32199	CHD5
chr1	6209303	6209474	3	92	92	1.30688	6204081	6592141	1.32199	CHD5
chr1	6211089	6211217	3	51	93	1.30688	6204081	6592141	1.32199	CHD5
chr1	6212469	6212598	3	209	361	1.30688	6204081	6592141	1.32199	CHD5
chr1	6214717	6214960	3	84	120	1.30688	6204081	6592141	1.32199	CHD5
chr1	6215656	6215779	3	135	284	1.30688	6204081	6592141	1.32199	CHD5
chr1	6219393	6219577	3	216	338	1.30688	6204081	6592141	1.32199	CHD5
chr1	6228207	6228339	3	129	206	1.19012	6204081	6592141	1.32199	CHD5
chr1	6239934	6240094	3	95	54	1.42363	6204081	6592141	1.32199	CHD5
chr1	6246729	6246929	3	396	498	1.26086	6204081	6592141	1.32199	RPL22
chr1	6252987	6253116	3	237	416	1.30688	6204081	6592141	1.32199	RPL22
chr1	6257709	6257818	3	467	697	1.06239	6204081	6592141	1.32199	RPL22
chr1	6259577	6259677	3	153	138	1.30688	6204081	6592141	1.32199	RPL22
chr1	6266583	6266788	3	276	280	1.30688	6204081	6592141	1.32199	RNF207
chr1	6267436	6267982	3	58	83	1.30688	6204081	6592141	1.32199	RNF207
chr1	6268907	6269118	3	217	126	1.30688	6204081	6592141	1.32199	RNF207
chr1	6269165	6269265	3	217	255	1.30688	6204081	6592141	1.32199	RNF207
chr1	6269320	6269601	3	117	100	1.30688	6204081	6592141	1.32199	RNF207
chr1	6269901	6270057	3	12	38	1.30688	6204081	6592141	1.32199	RNF207
chr1	6270269	6270369	3	111	135	1.30688	6204081	6592141	1.32199	RNF207
chr1	6270414	6270514	3	68	107	1.30688	6204081	6592141	1.32199	RNF207
chr1	6270914	6271014	3	208	263	1.30688	6204081	6592141	1.32199	RNF207
chr1	6271078	6271180	3	63	74	1.30688	6204081	6592141	1.32199	RNF207
chr1	6271924	6272115	3	125	174	1.30688	6204081	6592141	1.32199	RNF207
chr1	6272288	6272478	3	107	221	1.30688	6204081	6592141	1.32199	RNF207
chr1	6272717	6272817	3	140	183	1.30688	6204081	6592141	1.32199	RNF207
chr1	6273123	6273245	3	120	183	1.30688	6204081	6592141	1.32199	RNF207
chr1	6278339	6278439	3	206	356	1.30688	6204081	6592141	1.32199	RNF207
chr1	6279293	6279469	3	73	146	1.30688	6204081	6592141	1.32199	RNF207
chr1	6285137	6285324	3	195	336	1.30688	6204081	6592141	1.32199	ICMT
chr1	6291959	6292181	3	179	394	1.30688	6204081	6592141	1.32199	ICMT
chr1	6293531	6293705	3	155	345	1.26099	6204081	6592141	1.32199	ICMT
chr1	6294487	6294587	3	243	465	0.828619	6204081	6592141	1.32199	ICMT
chr1	6294940	6295040	3	294	475	0.98142	6204081	6592141	1.32199	ICMT
chr1	6295763	6295973	3	108	75	1.26884	6204081	6592141	1.32199	ICMT
chr1	6304416	6304516	3	156	199	1.26491	6204081	6592141	1.32199	HES3
chr1	6304598	6304698	3	346	445	1.26491	6204081	6592141	1.32199	HES3
chr1	6305156	6305576	3	85	68	1.26491	6204081	6592141	1.32199	HES3
chr1	6309395	6310074	3	11	11	1.26491	6204081	6592141	1.32199	GPR153
chr1	6310497	6310686	3	125	162	1.26491	6204081	6592141	1.32199	GPR153
chr1	6311395	6311592	3	86	148	1.26491	6204081	6592141	1.32199	GPR153
chr1	6313775	6314209	3	123	185	1.26491	6204081	6592141	1.32199	GPR153
chr1	6314607	6314967	3	89	113	1.26491	6204081	6592141	1.32199	GPR153
chr1	6324654	6324757	3	154	211	1.26491	6204081	6592141	1.32199	ACOT7
chr1	6341131	6341348	3	340	429	1.26491	6204081	6592141	1.32199	ACOT7
chr1	6342770	6342870	3	238	478	0.789497	6204081	6592141	1.32199	ACOT7
chr1	6342896	6342996	3	185	322	1.26491	6204081	6592141	1.32199	ACOT7
chr1	6354921	6355042	3	159	273	1.26491	6204081	6592141	1.32199	ACOT7
chr1	6366882	6366982	3	181	239	1.26491	6204081	6592141	1.32199	no_gene
chr1	6378545	6378645	3	228	460	0.78592	6204081	6592141	1.32199	ACOT7
chr1	6387356	6387475	3	176	329	1.26491	6204081	6592141	1.32199	ACOT7
chr1	6393532	6393632	3	351	381	1.14454	6204081	6592141	1.32199	ACOT7
chr1	6399460	6399651	3	186	413	1.14454	6204081	6592141	1.32199	ACOT7
chr1	6409806	6409928	3	199	348	1.14454	6204081	6592141	1.32199	ACOT7
chr1	6418845	6418945	3	127	233	1.14454	6204081	6592141	1.32199	ACOT7
chr1	6420621	6420721	3	224	278	1.14454	6204081	6592141	1.32199	ACOT7
chr1	6445551	6445728	3	171	299	1.14454	6204081	6592141	1.32199	ACOT7
chr1	6473247	6473400	3	188	420	0.902964	6204081	6592141	1.32199	HES2
chr1	6478919	6479219	3	73	42	1.38611	6204081	6592141	1.32199	HES2
chr1	6479298	6479402	3	208	216	1.55314	6204081	6592141	1.32199	HES2
chr1	6479604	6479908	3	147	114	1.55314	6204081	6592141	1.32199	HES2
chr1	6484964	6485360	3	431	220	1.79698	6204081	6592141	1.32199	ESPN
chr1	6488234	6488530	3	243	365	1.3093	6204081	6592141	1.32199	ESPN
chr1	6500262	6500551	3	282	256	1.55314	6204081	6592141	1.32199	ESPN
chr1	6500634	6500919	3	142	86	1.55314	6204081	6592141	1.32199	ESPN
chr1	6500942	6501176	3	484	269	1.55314	6204081	6592141	1.32199	ESPN
chr1	6504489	6504793	3	708	926	1.21234	6204081	6592141	1.32199	ESPN
chr1	6505672	6506046	3	302	266	1.55314	6204081	6592141	1.32199	ESPN
chr1	6508589	6509202	3	177	98	1.46216	6204081	6592141	1.32199	ESPN
chr1	6511611	6512207	3	289	360	1.4343	6204081	6592141	1.32199	ESPN
chr1	6517192	6517483	3	378	629	0.952889	6204081	6592141	1.32199	ESPN
chr1	6520007	6520257	3	259	327	1.44823	6204081	6592141	1.32199	ESPN
chr1	6521191	6521291	3	234	300	1.44823	6204081	6592141	1.32199	ESPN
chr1	6521491	6521824	3	171	123	1.44823	6204081	6592141	1.32199	ESPN
chr1	6522051	6522236	3	123	194	1.44823	6204081	6592141	1.32199	TNFRSF25
chr1	6522657	6522757	3	79	122	1.44823	6204081	6592141	1.32199	TNFRSF25
chr1	6522920	6523209	3	348	468	1.17906	6204081	6592141	1.32199	TNFRSF25
chr1	6524422	6524522	3	259	312	1.44823	6204081	6592141	1.32199	TNFRSF25
chr1	6524609	6524781	3	251	330	1.44823	6204081	6592141	1.32199	TNFRSF25
chr1	6525145	6525284	3	164	189	1.44823	6204081	6592141	1.32199	TNFRSF25
chr1	6525497	6525622	3	154	178	1.44823	6204081	6592141	1.32199	TNFRSF25
chr1	6526038	6526198	3	195	142	1.44823	6204081	6592141	1.32199	PLEKHG5
chr1	6527507	6527725	3	208	214	1.44823	6204081	6592141	1.32199	PLEKHG5
chr1	6527833	6528697	3	171	217	1.44823	6204081	6592141	1.32199	PLEKHG5
chr1	6529050	6529787	3	359	445	1.44823	6204081	6592141	1.32199	PLEKHG5
chr1	6530244	6530466	3	122	174	1.44823	6204081	6592141	1.32199	PLEKHG5
chr1	6530514	6530995	3	231	234	1.46348	6204081	6592141	1.32199	PLEKHG5
chr1	6530998	6531211	3	484	375	1.46348	6204081	6592141	1.32199	PLEKHG5
chr1	6531496	6531748	3	203	126	1.46348	6204081	6592141	1.32199	PLEKHG5
chr1	6531766	6531919	3	328	260	1.46348	6204081	6592141	1.32199	PLEKHG5
chr1	6532535	6532733	3	366	455	1.27547	6204081	6592141	1.32199	PLEKHG5
chr1	6532994	6533565	3	279	318	1.46348	6204081	6592141	1.32199	PLEKHG5
chr1	6534021	6534275	3	351	322	1.46348	6204081	6592141	1.32199	PLEKHG5
chr1	6534459	6534698	3	727	651	1.77074	6204081	6592141	1.32199	PLEKHG5
chr1	6535055	6535249	3	532	419	1.46348	6204081	6592141	1.32199	PLEKHG5
chr1	6535470	6535633	3	351	345	1.46348	6204081	6592141	1.32199	PLEKHG5
chr1	6535939	6536147	3	714	796	1.42228	6204081	6592141	1.32199	PLEKHG5
chr1	6537537	6537769	3	278	401	1.42768	6204081	6592141	1.32199	PLEKHG5
chr1	6545341	6545503	3	59	35	1.43826	6204081	6592141	1.32199	no_gene
chr1	6556441	6556680	3	112	157	1.43297	6204081	6592141	1.32199	PLEKHG5
chr1	6556944	6557104	3	63	53	1.43297	6204081	6592141	1.32199	no_gene
chr1	6557241	6557401	3	133	142	1.43297	6204081	6592141	1.32199	PLEKHG5
chr1	6579447	6579622	3	478	863	0.878251	6204081	6592141	1.32199	PLEKHG5
chr1	6585911	6586065	3	320	490	1.03551	6204081	6592141	1.32199	NOL9
chr1	6586753	6586891	3	59	136	1.43297	6204081	6592141	1.32199	NOL9
chr1	6589051	6589233	3	163	300	1.43297	6204081	6592141	1.32199	NOL9
chr1	6592025	6592141	3	213	352	1.43297	6204081	6592141	1.32199	NOL9
chr1	6592520	6592822	2	254	458	0.879366	6592520	17017802	0.975768	NOL9
chr1	6593337	6593503	2	117	259	1.14067	6592520	17017802	0.975768	NOL9
chr1	6601887	6601989	2	101	218	1.14067	6592520	17017802	0.975768	NOL9
chr1	6604883	6604984	2	253	567	0.70752	6592520	17017802	0.975768	NOL9
chr1	6605102	6605242	2	164	256	1.14067	6592520	17017802	0.975768	NOL9
chr1	6609628	6609760	2	186	281	1.14067	6592520	17017802	0.975768	NOL9
chr1	6610453	6610677	2	301	572	0.834395	6592520	17017802	0.975768	NOL9
chr1	6614153	6614573	2	93	120	1.14067	6592520	17017802	0.975768	NOL9
chr1	6615431	6615626	2	141	212	1.14067	6592520	17017802	0.975768	TAS1R1
chr1	6630966	6631277	2	82	174	1.14067	6592520	17017802	0.975768	TAS1R1
chr1	6634688	6635454	2	88	164	1.14067	6592520	17017802	0.975768	TAS1R1
chr1	6636472	6636689	2	191	343	1.14067	6592520	17017802	0.975768	TAS1R1
chr1	6637007	6637132	2	195	348	1.14067	6592520	17017802	0.975768	TAS1R1
chr1	6638710	6639646	2	203	304	1.14067	6592520	17017802	0.975768	TAS1R1
chr1	6640667	6641361	2	182	274	1.14067	6592520	17017802	0.975768	ZBTB48
chr1	6642115	6642361	2	289	610	0.751224	6592520	17017802	0.975768	ZBTB48
chr1	6645976	6646092	2	239	420	1.14067	6592520	17017802	0.975768	ZBTB48
chr1	6646752	6647201	2	146	268	1.14067	6592520	17017802	0.975768	ZBTB48
chr1	6647258	6647358	2	176	361	1.14067	6592520	17017802	0.975768	ZBTB48
chr1	6647535	6647694	2	223	348	1.14067	6592520	17017802	0.975768	ZBTB48
chr1	6648117	6648258	2	129	321	1.14067	6592520	17017802	0.975768	ZBTB48
chr1	6648335	6648504	2	20	32	1.14067	6592520	17017802	0.975768	ZBTB48
chr1	6648810	6648910	2	277	535	0.82097	6592520	17017802	0.975768	ZBTB48
chr1	6648973	6649274	2	44	65	1.14067	6592520	17017802	0.975768	ZBTB48
chr1	6653422	6653720	2	98	125	1.14067	6592520	17017802	0.975768	KLHL21
chr1	6655423	6655619	2	209	385	1.14067	6592520	17017802	0.975768	KLHL21
chr1	6659104	6659514	2	141	244	1.14067	6592520	17017802	0.975768	KLHL21
chr1	6661854	6662879	2	142	143	1.14067	6592520	17017802	0.975768	KLHL21
chr1	6674036	6674196	2	251	251	1.14067	6592520	17017802	0.975768	KLHL21
chr1	6676814	6676920	2	292	426	1.14067	6592520	17017802	0.975768	PHF13
chr1	6679860	6680399	2	165	329	1.14067	6592520	17017802	0.975768	PHF13
chr1	6681468	6681699	2	475	1177	0.639909	6592520	17017802	0.975768	PHF13
chr1	6685205	6685365	2	319	259	1.14067	6592520	17017802	0.975768	THAP3
chr1	6688556	6688753	2	197	319	1.14067	6592520	17017802	0.975768	THAP3
chr1	6690330	6690430	2	263	429	1.14067	6592520	17017802	0.975768	THAP3
chr1	6692427	6692557	2	125	227	1.14067	6592520	17017802	0.975768	THAP3
chr1	6692854	6693137	2	299	606	0.782348	6592520	17017802	0.975768	THAP3
chr1	6694064	6694164	2	266	389	1.14067	6592520	17017802	0.975768	DNAJC11
chr1	6694584	6694844	2	134	232	1.14067	6592520	17017802	0.975768	DNAJC11
chr1	6695697	6695797	2	247	359	1.14953	6592520	17017802	0.975768	DNAJC11
chr1	6696174	6696308	2	220	349	1.14953	6592520	17017802	0.975768	DNAJC11
chr1	6697255	6697402	2	183	336	1.14953	6592520	17017802	0.975768	DNAJC11
chr1	6697485	6697585	2	261	577	0.717243	6592520	17017802	0.975768	DNAJC11
chr1	6698339	6698439	2	62	150	1.14953	6592520	17017802	0.975768	DNAJC11
chr1	6699959	6700119	2	149	403	1.14953	6592520	17017802	0.975768	DNAJC11
chr1	6704615	6704736	2	308	541	0.902724	6592520	17017802	0.975768	DNAJC11
chr1	6705093	6705193	2	307	515	0.945219	6592520	17017802	0.975768	DNAJC11
chr1	6705846	6706040	2	303	503	0.95516	6592520	17017802	0.975768	DNAJC11
chr1	6711076	6711240	2	111	215	1.14953	6592520	17017802	0.975768	DNAJC11
chr1	6711575	6711675	2	192	217	1.14953	6592520	17017802	0.975768	DNAJC11
chr1	6712886	6713013	2	238	440	1.14953	6592520	17017802	0.975768	DNAJC11
chr1	6713968	6714101	2	163	410	1.14953	6592520	17017802	0.975768	DNAJC11
chr1	6727766	6727872	2	168	456	0.584179	6592520	17017802	0.975768	DNAJC11
chr1	6738380	6738540	2	357	611	0.926464	6592520	17017802	0.975768	DNAJC11
chr1	6740965	6741099	2	266	563	0.74916	6592520	17017802	0.975768	DNAJC11
chr1	6761716	6761874	2	357	327	1.14953	6592520	17017802	0.975768	DNAJC11
chr1	6867041	6867148	2	56	158	1.14953	6592520	17017802	0.975768	no_gene
chr1	6880225	6880325	2	515	849	0.961836	6592520	17017802	0.975768	CAMTA1
chr1	6885149	6885272	2	284	620	0.72632	6592520	17017802	0.975768	CAMTA1
chr1	6931770	6931870	2	388	781	0.787738	6592520	17017802	0.975768	CAMTA1
chr1	6946257	6946357	2	329	459	1.13654	6592520	17017802	0.975768	no_gene
chr1	6947699	6947799	2	275	597	0.730398	6592520	17017802	0.975768	no_gene
chr1	7151291	7151447	2	495	663	1.18384	6592520	17017802	0.975768	CAMTA1
chr1	7202140	7202240	2	156	326	1.14953	6592520	17017802	0.975768	CAMTA1
chr1	7309548	7309688	2	199	253	1.14953	6592520	17017802	0.975768	CAMTA1
chr1	7527815	7527975	2	426	560	1.20621	6592520	17017802	0.975768	CAMTA1
chr1	7700457	7700615	2	249	345	1.14953	6592520	17017802	0.975768	CAMTA1
chr1	7721783	7721928	2	138	185	1.14953	6592520	17017802	0.975768	CAMTA1
chr1	7723410	7725261	2	104	153	1.14953	6592520	17017802	0.975768	CAMTA1
chr1	7730968	7731099	2	193	200	1.14953	6592520	17017802	0.975768	CAMTA1
chr1	7732034	7732194	2	192	275	1.14953	6592520	17017802	0.975768	no_gene
chr1	7737656	7737795	2	168	274	1.14953	6592520	17017802	0.975768	CAMTA1
chr1	7740144	7740304	2	18	19	1.14953	6592520	17017802	0.975768	CAMTA1
chr1	7792484	7792661	2	184	396	1.14953	6592520	17017802	0.975768	CAMTA1
chr1	7796401	7796602	2	217	467	0.736791	6592520	17017802	0.975768	CAMTA1
chr1	7796980	7797080	2	240	311	1.14953	6592520	17017802	0.975768	CAMTA1
chr1	7797312	7797632	2	191	457	0.662702	6592520	17017802	0.975768	CAMTA1
chr1	7798016	7798544	2	135	265	1.14953	6592520	17017802	0.975768	CAMTA1
chr1	7804892	7805084	2	157	322	1.14953	6592520	17017802	0.975768	CAMTA1
chr1	7805902	7806153	2	290	753	0.610667	6592520	17017802	0.975768	CAMTA1
chr1	7807755	7807855	2	137	249	1.14953	6592520	17017802	0.975768	CAMTA1
chr1	7809791	7809891	2	226	291	1.14953	6592520	17017802	0.975768	CAMTA1
chr1	7810991	7811091	2	153	319	1.14953	6592520	17017802	0.975768	no_gene
chr1	7811256	7811454	2	84	205	1.14953	6592520	17017802	0.975768	CAMTA1
chr1	7812445	7812606	2	249	493	0.800855	6592520	17017802	0.975768	CAMTA1
chr1	7815663	7815763	2	263	451	1.14953	6592520	17017802	0.975768	CAMTA1
chr1	7826499	7826599	2	261	393	1.14953	6592520	17017802	0.975768	CAMTA1
chr1	7831334	7831494	2	301	279	1.14953	6592520	17017802	0.975768	VAMP3
chr1	7833486	7833586	2	275	500	0.872095	6592520	17017802	0.975768	VAMP3
chr1	7837217	7837380	2	123	338	1.14953	6592520	17017802	0.975768	VAMP3
chr1	7838153	7838253	2	261	646	0.640633	6592520	17017802	0.975768	VAMP3
chr1	7839645	7839745	2	387	749	0.819276	6592520	17017802	0.975768	VAMP3
chr1	7844904	7845115	2	101	164	1.14953	6592520	17017802	0.975768	PER3
chr1	7845498	7845648	2	129	294	1.14953	6592520	17017802	0.975768	PER3
chr1	7846778	7846898	2	243	393	1.14953	6592520	17017802	0.975768	PER3
chr1	7847475	7847575	2	199	471	0.669936	6592520	17017802	0.975768	PER3
chr1	7848102	7848308	2	332	741	0.71043	6592520	17017802	0.975768	PER3
chr1	7853993	7854093	2	212	404	1.14953	6592520	17017802	0.975768	PER3
chr1	7858582	7858735	2	222	309	1.14953	6592520	17017802	0.975768	PER3
chr1	7861100	7861262	2	496	958	0.820952	6592520	17017802	0.975768	PER3
chr1	7863104	7863215	2	466	813	0.908859	6592520	17017802	0.975768	PER3
chr1	7863749	7863912	2	220	386	1.14953	6592520	17017802	0.975768	PER3
chr1	7868890	7869060	2	439	1051	0.662313	6592520	17017802	0.975768	PER3
chr1	7869950	7870083	2	298	600	0.787529	6592520	17017802	0.975768	PER3
chr1	7870495	7870648	2	157	419	1.14953	6592520	17017802	0.975768	PER3
chr1	7879342	7879482	2	222	380	1.14953	6592520	17017802	0.975768	PER3
chr1	7880172	7880301	2	348	500	1.1036	6592520	17017802	0.975768	PER3
chr1	7880524	7880702	2	159	523	0.482055	6592520	17017802	0.975768	PER3
chr1	7886537	7886772	2	416	1097	0.601296	6592520	17017802	0.975768	PER3
chr1	7887175	7887877	2	199	347	1.14953	6592520	17017802	0.975768	PER3
chr1	7889892	7890223	2	301	912	0.523327	6592520	17017802	0.975768	PER3
chr1	7895819	7896007	2	142	327	1.14953	6592520	17017802	0.975768	PER3
chr1	7897056	7897211	2	206	358	1.14953	6592520	17017802	0.975768	PER3
chr1	7902723	7902823	2	141	334	1.14953	6592520	17017802	0.975768	PER3
chr1	7903956	7904056	2	139	293	1.14953	6592520	17017802	0.975768	PER3
chr1	7906409	7906509	2	259	442	1.14953	6592520	17017802	0.975768	UTS2
chr1	7906738	7906838	2	110	265	1.14953	6592520	17017802	0.975768	UTS2
chr1	7907823	7907944	2	286	485	0.93503	6592520	17017802	0.975768	UTS2
chr1	7909617	7909771	2	190	392	1.14953	6592520	17017802	0.975768	UTS2
chr1	7910869	7910984	2	278	415	1.06045	6592520	17017802	0.975768	UTS2
chr1	7912958	7913065	2	239	402	1.06045	6592520	17017802	0.975768	UTS2
chr1	7913314	7913493	2	331	572	0.917558	6592520	17017802	0.975768	UTS2
chr1	7980889	7980989	2	240	466	0.816633	6592520	17017802	0.975768	TNFRSF9
chr1	7993219	7993358	2	120	306	1.06045	6592520	17017802	0.975768	TNFRSF9
chr1	7995070	7995205	2	163	443	1.06045	6592520	17017802	0.975768	TNFRSF9
chr1	7997733	7997833	2	239	529	0.71638	6592520	17017802	0.975768	TNFRSF9
chr1	7998250	7998392	2	143	310	0.853926	6592520	17017802	0.975768	TNFRSF9
chr1	7998778	7998890	2	186	352	0.853926	6592520	17017802	0.975768	TNFRSF9
chr1	7999952	8000056	2	263	415	0.793076	6592520	17017802	0.975768	TNFRSF9
chr1	8022794	8022986	2	635	1450	0.694396	6592520	17017802	0.975768	PARK7
chr1	8025332	8025536	2	786	1703	0.731828	6592520	17017802	0.975768	PARK7
chr1	8029353	8029505	2	312	614	0.805726	6592520	17017802	0.975768	PARK7
chr1	8030902	8031074	2	705	1682	0.664606	6592520	17017802	0.975768	PARK7
chr1	8037660	8037839	2	582	1044	0.883942	6592520	17017802	0.975768	PARK7
chr1	8044902	8045165	2	578	1342	0.682931	6592520	17017802	0.975768	PARK7
chr1	8073267	8074458	2	356	726	0.777526	6592520	17017802	0.975768	ERRFI1
chr1	8075356	8075456	2	344	581	0.938823	6592520	17017802	0.975768	ERRFI1
chr1	8075552	8075681	2	374	784	0.756409	6592520	17017802	0.975768	ERRFI1
chr1	8378096	8378257	2	32	12	2.45348	6592520	17017802	0.975768	SLC45A1
chr1	8384364	8384788	2	188	299	1.14953	6592520	17017802	0.975768	SLC45A1
chr1	8385354	8385454	2	183	310	1.14953	6592520	17017802	0.975768	SLC45A1
chr1	8385875	8386104	2	466	881	0.838709	6592520	17017802	0.975768	SLC45A1
chr1	8390266	8390998	2	138	241	1.14953	6592520	17017802	0.975768	SLC45A1
chr1	8395494	8395652	2	77	136	1.14953	6592520	17017802	0.975768	SLC45A1
chr1	8397873	8398054	2	172	332	1.14953	6592520	17017802	0.975768	SLC45A1
chr1	8399550	8399760	2	355	652	0.86334	6592520	17017802	0.975768	SLC45A1
chr1	8403804	8404075	2	210	514	0.647825	6592520	17017802	0.975768	SLC45A1
chr1	8415113	8415213	2	286	385	1.14953	6592520	17017802	0.975768	RERE
chr1	8415465	8415661	2	82	166	1.14953	6592520	17017802	0.975768	RERE
chr1	8416126	8416337	2	70	97	1.14953	6592520	17017802	0.975768	RERE
chr1	8418253	8418978	2	83	106	1.04076	6592520	17017802	0.975768	RERE
chr1	8419821	8420048	2	399	407	1.04076	6592520	17017802	0.975768	RERE
chr1	8420169	8421559	2	77	84	1.04076	6592520	17017802	0.975768	RERE
chr1	8421820	8421938	2	128	153	1.04076	6592520	17017802	0.975768	RERE
chr1	8422710	8422906	2	356	565	0.999086	6592520	17017802	0.975768	RERE
chr1	8424113	8424317	2	568	828	1.08773	6592520	17017802	0.975768	RERE
chr1	8424802	8424902	2	273	419	1.04076	6592520	17017802	0.975768	RERE
chr1	8425869	8426036	2	258	368	1.04076	6592520	17017802	0.975768	RERE
chr1	8440782	8441145	2	161	392	1.04076	6592520	17017802	0.975768	RERE
chr1	8482777	8482877	2	426	889	0.759817	6592520	17017802	0.975768	RERE
chr1	8525720	8526085	2	192	415	1.04076	6592520	17017802	0.975768	RERE
chr1	8555120	8555224	2	274	520	0.835504	6592520	17017802	0.975768	RERE
chr1	8557462	8557591	2	314	521	0.955638	6592520	17017802	0.975768	RERE
chr1	8568660	8568760	2	295	415	1.04076	6592520	17017802	0.975768	RERE
chr1	8585780	8585880	2	159	266	1.04076	6592520	17017802	0.975768	RERE
chr1	8601270	8601379	2	259	476	0.862768	6592520	17017802	0.975768	RERE
chr1	8616531	8616632	2	363	516	1.11547	6592520	17017802	0.975768	RERE
chr1	8617474	8617634	2	563	982	0.909072	6592520	17017802	0.975768	RERE
chr1	8674617	8674747	2	179	390	1.04076	6592520	17017802	0.975768	RERE
chr1	8684354	8684454	2	433	866	0.792814	6592520	17017802	0.975768	RERE
chr1	8716029	8716358	2	335	764	0.695269	6592520	17017802	0.975768	RERE
chr1	8921403	8921503	2	153	265	1.04076	6592520	17017802	0.975768	ENO1
chr1	8922925	8923025	2	120	233	1.04076	6592520	17017802	0.975768	ENO1
chr1	8923260	8923404	2	177	329	1.04076	6592520	17017802	0.975768	ENO1
chr1	8923947	8924153	2	513	1043	0.779892	6592520	17017802	0.975768	ENO1
chr1	8925341	8925543	2	341	713	0.758344	6592520	17017802	0.975768	ENO1
chr1	8926335	8926562	2	289	617	0.742701	6592520	17017802	0.975768	ENO1
chr1	8927173	8927311	2	200	370	1.04076	6592520	17017802	0.975768	ENO1
chr1	8928031	8928131	2	209	392	1.04076	6592520	17017802	0.975768	ENO1
chr1	8930490	8930590	2	203	473	0.680513	6592520	17017802	0.975768	ENO1
chr1	8931947	8932047	2	289	489	0.937109	6592520	17017802	0.975768	ENO1
chr1	8934878	8934978	2	281	589	0.756471	6592520	17017802	0.975768	ENO1
chr1	8938638	8938862	2	398	432	1.04076	6592520	17017802	0.975768	no_gene
chr1	9005875	9006035	2	202	362	1.04076	6592520	17017802	0.975768	CA6
chr1	9009319	9009519	2	125	191	1.04076	6592520	17017802	0.975768	CA6
chr1	9011480	9011762	2	216	468	0.731828	6592520	17017802	0.975768	CA6
chr1	9017193	9017346	2	80	199	1.04076	6592520	17017802	0.975768	CA6
chr1	9018965	9019065	2	175	189	1.04076	6592520	17017802	0.975768	CA6
chr1	9022630	9022730	2	308	545	0.896098	6592520	17017802	0.975768	CA6
chr1	9027715	9027877	2	156	343	1.04076	6592520	17017802	0.975768	CA6
chr1	9030923	9031042	2	127	432	1.04076	6592520	17017802	0.975768	CA6
chr1	9034404	9034504	2	33	115	1.04076	6592520	17017802	0.975768	CA6
chr1	9034618	9034772	2	178	250	1.04076	6592520	17017802	0.975768	CA6
chr1	9063356	9063579	2	366	685	0.847212	6592520	17017802	0.975768	SLC2A7
chr1	9064808	9064940	2	111	195	1.04076	6592520	17017802	0.975768	SLC2A7
chr1	9067356	9067456	2	358	406	1.04076	6592520	17017802	0.975768	SLC2A7
chr1	9070199	9070305	2	196	206	1.04076	6592520	17017802	0.975768	SLC2A7
chr1	9073581	9073696	2	176	204	1.04076	6592520	17017802	0.975768	SLC2A7
chr1	9074727	9074929	2	245	179	1.04076	6592520	17017802	0.975768	SLC2A7
chr1	9075132	9075303	2	225	234	1.04076	6592520	17017802	0.975768	SLC2A7
chr1	9078279	9078436	2	169	320	1.04076	6592520	17017802	0.975768	SLC2A7
chr1	9079265	9079394	2	154	329	1.04076	6592520	17017802	0.975768	SLC2A7
chr1	9082974	9083139	2	162	372	1.04076	6592520	17017802	0.975768	SLC2A7
chr1	9085032	9085135	2	105	183	1.04076	6592520	17017802	0.975768	SLC2A7
chr1	9086269	9086429	2	166	247	1.04076	6592520	17017802	0.975768	SLC2A7
chr1	9097642	9097850	2	322	562	0.908492	6592520	17017802	0.975768	SLC2A5
chr1	9097953	9098085	2	101	200	1.04076	6592520	17017802	0.975768	SLC2A5
chr1	9098477	9098577	2	112	153	1.04076	6592520	17017802	0.975768	SLC2A5
chr1	9098884	9098990	2	108	171	1.04076	6592520	17017802	0.975768	SLC2A5
chr1	9099608	9099723	2	166	183	1.04076	6592520	17017802	0.975768	SLC2A5
chr1	9099856	9100048	2	111	120	1.04076	6592520	17017802	0.975768	SLC2A5
chr1	9100120	9100282	2	57	108	1.04076	6592520	17017802	0.975768	SLC2A5
chr1	9101678	9101998	2	78	161	1.04076	6592520	17017802	0.975768	SLC2A5
chr1	9107666	9107795	2	159	239	1.04076	6592520	17017802	0.975768	SLC2A5
chr1	9109157	9109274	2	155	289	1.04076	6592520	17017802	0.975768	no_gene
chr1	9117504	9117694	2	120	213	1.04076	6592520	17017802	0.975768	SLC2A5
chr1	9118208	9118311	2	181	424	1.04076	6592520	17017802	0.975768	SLC2A5
chr1	9129529	9129629	2	93	285	1.04076	6592520	17017802	0.975768	SLC2A5
chr1	9164475	9164695	2	111	227	1.04076	6592520	17017802	0.975768	GPR157
chr1	9165542	9165741	2	73	152	1.04076	6592520	17017802	0.975768	GPR157
chr1	9171214	9171550	2	267	396	1.04076	6592520	17017802	0.975768	GPR157
chr1	9188322	9189253	2	75	105	1.04076	6592520	17017802	0.975768	GPR157
chr1	9211696	9211894	2	284	704	0.639657	6592520	17017802	0.975768	MIR34A
chr1	9242065	9242345	2	195	243	1.04076	6592520	17017802	0.975768	RP3
chr1	9304942	9305671	2	369	820	0.713533	6592520	17017802	0.975768	H6PD
chr1	9306973	9307193	2	600	1082	0.879276	6592520	17017802	0.975768	H6PD
chr1	9322066	9322438	2	490	823	0.944056	6592520	17017802	0.975768	H6PD
chr1	9323516	9324979	2	360	650	0.878194	6592520	17017802	0.975768	H6PD
chr1	9415948	9416646	2	131	231	1.04076	6592520	17017802	0.975768	SPSB1
chr1	9427454	9427636	2	293	478	0.971944	6592520	17017802	0.975768	SPSB1
chr1	9599668	9599828	2	97	104	1.04076	6592520	17017802	0.975768	SLC25A33
chr1	9613681	9613865	2	223	460	0.768685	6592520	17017802	0.975768	SLC25A33
chr1	9627330	9627430	2	160	255	1.04076	6592520	17017802	0.975768	SLC25A33
chr1	9630313	9630418	2	257	466	0.874477	6592520	17017802	0.975768	SLC25A33
chr1	9633387	9633487	2	301	460	1.03755	6592520	17017802	0.975768	SLC25A33
chr1	9640009	9640294	2	347	437	0.988177	6592520	17017802	0.975768	SLC25A33
chr1	9642354	9642561	2	318	709	0.711184	6592520	17017802	0.975768	SLC25A33
chr1	9648935	9649103	2	96	52	1.09335	6592520	17017802	0.975768	TMEM201
chr1	9655945	9656070	2	248	367	1.04076	6592520	17017802	0.975768	TMEM201
chr1	9656914	9657113	2	65	101	1.04076	6592520	17017802	0.975768	TMEM201
chr1	9658504	9658685	2	112	175	1.04076	6592520	17017802	0.975768	TMEM201
chr1	9661160	9661514	2	75	107	1.04076	6592520	17017802	0.975768	TMEM201
chr1	9662124	9662351	2	173	194	1.04076	6592520	17017802	0.975768	TMEM201
chr1	9667613	9667847	2	206	290	1.04076	6592520	17017802	0.975768	TMEM201
chr1	9669883	9669983	2	240	414	1.04076	6592520	17017802	0.975768	TMEM201
chr1	9670562	9670863	2	115	152	1.04076	6592520	17017802	0.975768	TMEM201
chr1	9671052	9671152	2	87	126	1.04076	6592520	17017802	0.975768	no_gene
chr1	9671769	9671948	2	154	393	1.04076	6592520	17017802	0.975768	TMEM201
chr1	9673042	9673142	2	177	230	1.04076	6592520	17017802	0.975768	TMEM201
chr1	9713835	9714101	2	290	545	0.843729	6592520	17017802	0.975768	C1orf200
chr1	9714203	9714503	2	471	859	0.869419	6592520	17017802	0.975768	C1orf200
chr1	9770462	9770705	2	472	1121	0.667633	6592520	17017802	0.975768	PIK3CD
chr1	9775547	9776187	2	237	387	1.04076	6592520	17017802	0.975768	PIK3CD
chr1	9776446	9776728	2	185	285	1.04076	6592520	17017802	0.975768	PIK3CD
chr1	9776965	9777217	2	228	329	1.04076	6592520	17017802	0.975768	PIK3CD
chr1	9777543	9777735	2	312	484	1.02214	6592520	17017802	0.975768	PIK3CD
chr1	9778155	9778255	2	126	205	1.04076	6592520	17017802	0.975768	no_gene
chr1	9778700	9779024	2	474	792	0.948974	6592520	17017802	0.975768	PIK3CD
chr1	9779927	9780351	2	162	285	1.04076	6592520	17017802	0.975768	PIK3CD
chr1	9780490	9781018	2	92	102	1.04076	6592520	17017802	0.975768	PIK3CD
chr1	9781133	9781357	2	419	530	1.25354	6592520	17017802	0.975768	PIK3CD
chr1	9781450	9781697	2	247	447	1.04076	6592520	17017802	0.975768	PIK3CD
chr1	9781767	9781969	2	144	234	1.04076	6592520	17017802	0.975768	PIK3CD
chr1	9781981	9782465	2	355	502	1.12131	6592520	17017802	0.975768	PIK3CD
chr1	9782524	9782715	2	421	765	0.872614	6592520	17017802	0.975768	PIK3CD
chr1	9783131	9783401	2	484	816	0.940495	6592520	17017802	0.975768	PIK3CD
chr1	9783975	9784201	2	419	707	0.939715	6592520	17017802	0.975768	PIK3CD
chr1	9784282	9784530	2	315	428	1.04076	6592520	17017802	0.975768	PIK3CD
chr1	9784810	9785045	2	426	694	0.973311	6592520	17017802	0.975768	PIK3CD
chr1	9786915	9787155	2	268	619	0.686508	6592520	17017802	0.975768	PIK3CD
chr1	9790563	9790765	2	330	530	0.987278	6592520	17017802	0.975768	CLSTN1
chr1	9791179	9791450	2	214	343	1.04076	6592520	17017802	0.975768	CLSTN1
chr1	9791816	9791956	2	221	333	1.04076	6592520	17017802	0.975768	CLSTN1
chr1	9793456	9793606	2	226	473	0.757615	6592520	17017802	0.975768	CLSTN1
chr1	9794027	9794202	2	143	279	1.04076	6592520	17017802	0.975768	CLSTN1
chr1	9795003	9795234	2	369	711	0.822921	6592520	17017802	0.975768	CLSTN1
chr1	9795522	9795675	2	254	506	0.795948	6592520	17017802	0.975768	CLSTN1
chr1	9795940	9796102	2	250	526	0.753626	6592520	17017802	0.975768	CLSTN1
chr1	9797534	9797634	2	313	482	1.02967	6592520	17017802	0.975768	CLSTN1
chr1	9801149	9801316	2	203	332	1.04076	6592520	17017802	0.975768	CLSTN1
chr1	9803939	9804065	2	169	272	1.04076	6592520	17017802	0.975768	CLSTN1
chr1	9804450	9804703	2	142	286	1.04076	6592520	17017802	0.975768	CLSTN1
chr1	9809516	9809706	2	158	403	1.04076	6592520	17017802	0.975768	CLSTN1
chr1	9809819	9809973	2	210	331	1.04076	6592520	17017802	0.975768	CLSTN1
chr1	9811528	9811741	2	378	802	0.747341	6592520	17017802	0.975768	CLSTN1
chr1	9815169	9815369	2	191	282	1.04076	6592520	17017802	0.975768	CLSTN1
chr1	9816503	9816603	2	193	356	1.04076	6592520	17017802	0.975768	CLSTN1
chr1	9833277	9833454	2	310	805	0.610615	6592520	17017802	0.975768	CLSTN1
chr1	9910755	9910855	2	150	180	1.04076	6592520	17017802	0.975768	CTNNBIP1
chr1	9931240	9931392	2	294	488	0.955276	6592520	17017802	0.975768	CTNNBIP1
chr1	9932024	9932124	2	179	269	1.04076	6592520	17017802	0.975768	CTNNBIP1
chr1	9990436	9990536	2	295	564	0.829362	6592520	17017802	0.975768	LZIC
chr1	9991939	9992039	2	127	285	1.04076	6592520	17017802	0.975768	LZIC
chr1	9992858	9992958	2	173	384	1.04076	6592520	17017802	0.975768	LZIC
chr1	9994817	9994920	2	239	404	1.04076	6592520	17017802	0.975768	LZIC
chr1	9995547	9995687	2	130	394	1.04076	6592520	17017802	0.975768	LZIC
chr1	9996574	9996685	2	185	411	1.04076	6592520	17017802	0.975768	LZIC
chr1	10002715	10002815	2	352	561	0.994904	6592520	17017802	0.975768	no_gene
chr1	10032129	10032248	2	130	296	1.04076	6592520	17017802	0.975768	NMNAT1
chr1	10035647	10035835	2	98	192	1.04076	6592520	17017802	0.975768	NMNAT1
chr1	10041086	10041230	2	142	275	1.04076	6592520	17017802	0.975768	NMNAT1
chr1	10041285	10041385	2	32	40	1.04076	6592520	17017802	0.975768	no_gene
chr1	10042356	10042761	2	123	282	1.04076	6592520	17017802	0.975768	NMNAT1
chr1	10057244	10057403	2	346	312	1.04076	6592520	17017802	0.975768	RBP7
chr1	10066953	10067239	2	80	124	1.04076	6592520	17017802	0.975768	no_gene
chr1	10067625	10067808	2	210	376	1.04076	6592520	17017802	0.975768	RBP7
chr1	10068228	10068334	2	151	287	1.04076	6592520	17017802	0.975768	RBP7
chr1	10075815	10075915	2	248	406	1.04076	6592520	17017802	0.975768	RBP7
chr1	10093690	10093790	2	58	81	1.04076	6592520	17017802	0.975768	UBE4B
chr1	10132083	10132283	2	244	501	0.772242	6592520	17017802	0.975768	UBE4B
chr1	10132507	10132607	2	159	312	1.04076	6592520	17017802	0.975768	UBE4B
chr1	10155516	10155656	2	275	686	0.635638	6592520	17017802	0.975768	UBE4B
chr1	10161159	10161259	2	290	529	0.869248	6592520	17017802	0.975768	UBE4B
chr1	10163003	10163152	2	151	366	1.04076	6592520	17017802	0.975768	UBE4B
chr1	10165571	10165804	2	426	1135	0.595134	6592520	17017802	0.975768	UBE4B
chr1	10166252	10166643	2	99	252	1.04076	6592520	17017802	0.975768	UBE4B
chr1	10167249	10167432	2	375	603	0.986087	6592520	17017802	0.975768	UBE4B
chr1	10177464	10177660	2	294	512	0.910497	6592520	17017802	0.975768	UBE4B
chr1	10179568	10179673	2	306	694	0.699139	6592520	17017802	0.975768	UBE4B
chr1	10182017	10182136	2	142	321	1.04076	6592520	17017802	0.975768	UBE4B
chr1	10186843	10186943	2	354	690	0.813496	6592520	17017802	0.975768	UBE4B
chr1	10189428	10189528	2	196	302	1.04076	6592520	17017802	0.975768	UBE4B
chr1	10190555	10190676	2	185	432	1.04076	6592520	17017802	0.975768	UBE4B
chr1	10190770	10190873	2	247	377	1.04076	6592520	17017802	0.975768	UBE4B
chr1	10192424	10192542	2	218	404	1.04076	6592520	17017802	0.975768	UBE4B
chr1	10195043	10195246	2	315	687	0.727035	6592520	17017802	0.975768	UBE4B
chr1	10197122	10197265	2	230	635	0.574322	6592520	17017802	0.975768	UBE4B
chr1	10204995	10205099	2	129	212	1.04076	6592520	17017802	0.975768	UBE4B
chr1	10207018	10207150	2	141	350	1.04076	6592520	17017802	0.975768	UBE4B
chr1	10209239	10209342	2	228	413	1.04076	6592520	17017802	0.975768	UBE4B
chr1	10211381	10211621	2	291	468	0.985935	6592520	17017802	0.975768	UBE4B
chr1	10218411	10218542	2	238	306	1.04076	6592520	17017802	0.975768	UBE4B
chr1	10221197	10221346	2	209	358	1.04076	6592520	17017802	0.975768	UBE4B
chr1	10228191	10228330	2	201	417	1.04076	6592520	17017802	0.975768	UBE4B
chr1	10231193	10231389	2	164	327	1.04076	6592520	17017802	0.975768	UBE4B
chr1	10238699	10238888	2	221	416	1.04076	6592520	17017802	0.975768	UBE4B
chr1	10239471	10239622	2	202	417	1.04076	6592520	17017802	0.975768	UBE4B
chr1	10239933	10240033	2	278	491	0.897769	6592520	17017802	0.975768	UBE4B
chr1	10292335	10292543	2	430	687	0.99246	6592520	17017802	0.975768	KIF1B
chr1	10316253	10316432	2	375	755	0.787564	6592520	17017802	0.975768	KIF1B
chr1	10318499	10318781	2	375	787	0.755541	6592520	17017802	0.975768	KIF1B
chr1	10321911	10322079	2	602	952	1.00268	6592520	17017802	0.975768	KIF1B
chr1	10327386	10327667	2	321	718	0.708895	6592520	17017802	0.975768	KIF1B
chr1	10328158	10328372	2	555	1023	0.860238	6592520	17017802	0.975768	KIF1B
chr1	10331508	10331688	2	539	1148	0.744472	6592520	17017802	0.975768	KIF1B
chr1	10332247	10332415	2	472	939	0.797036	6592520	17017802	0.975768	KIF1B
chr1	10332461	10332561	2	270	464	0.922672	6592520	17017802	0.975768	KIF1B
chr1	10333030	10333130	2	332	629	0.836929	6592520	17017802	0.975768	KIF1B
chr1	10334927	10335027	2	90	292	1.04076	6592520	17017802	0.975768	KIF1B
chr1	10335434	10335612	2	530	1229	0.683794	6592520	17017802	0.975768	KIF1B
chr1	10336327	10336508	2	472	980	0.76369	6592520	17017802	0.975768	KIF1B
chr1	10337992	10338237	2	507	826	0.973261	6592520	17017802	0.975768	KIF1B
chr1	10339125	10339225	2	314	443	1.04076	6592520	17017802	0.975768	KIF1B
chr1	10342368	10342642	2	556	1082	0.814796	6592520	17017802	0.975768	KIF1B
chr1	10351088	10351270	2	493	989	0.790409	6592520	17017802	0.975768	KIF1B
chr1	10352052	10352231	2	468	868	0.854924	6592520	17017802	0.975768	KIF1B
chr1	10355092	10355274	2	505	1142	0.701175	6592520	17017802	0.975768	KIF1B
chr1	10355666	10355875	2	377	958	0.623989	6592520	17017802	0.975768	KIF1B
chr1	10356588	10356774	2	378	1269	0.472315	6592520	17017802	0.975768	KIF1B
chr1	10356903	10357355	2	378	937	0.639666	6592520	17017802	0.975768	KIF1B
chr1	10363169	10364756	2	356	696	0.81104	6592520	17017802	0.975768	KIF1B
chr1	10380049	10380245	2	573	884	1.02779	6592520	17017802	0.975768	KIF1B
chr1	10381715	10381966	2	439	764	0.911114	6592520	17017802	0.975768	KIF1B
chr1	10383890	10384171	2	276	428	1.04076	6592520	17017802	0.975768	KIF1B
chr1	10384764	10385004	2	595	1382	0.682669	6592520	17017802	0.975768	KIF1B
chr1	10386117	10386468	2	449	1061	0.671015	6592520	17017802	0.975768	KIF1B
chr1	10394526	10394747	2	495	1213	0.647062	6592520	17017802	0.975768	KIF1B
chr1	10396663	10396851	2	326	624	0.828389	6592520	17017802	0.975768	KIF1B
chr1	10397080	10397312	2	545	860	1.00485	6592520	17017802	0.975768	KIF1B
chr1	10397377	10397642	2	360	663	0.860975	6592520	17017802	0.975768	KIF1B
chr1	10399775	10399968	2	614	1008	0.965849	6592520	17017802	0.975768	KIF1B
chr1	10402056	10402277	2	517	1057	0.775563	6592520	17017802	0.975768	KIF1B
chr1	10403227	10403396	2	827	1746	0.751039	6592520	17017802	0.975768	KIF1B
chr1	10405851	10406062	2	469	746	0.996863	6592520	17017802	0.975768	KIF1B
chr1	10407761	10407936	2	505	873	0.91723	6592520	17017802	0.975768	KIF1B
chr1	10408655	10408842	2	611	1099	0.881546	6592520	17017802	0.975768	KIF1B
chr1	10412637	10412845	2	485	760	1.01188	6592520	17017802	0.975768	KIF1B
chr1	10420935	10421152	2	527	847	0.986571	6592520	17017802	0.975768	KIF1B
chr1	10421698	10421934	2	420	1046	0.636677	6592520	17017802	0.975768	KIF1B
chr1	10423289	10423453	2	300	548	0.868045	6592520	17017802	0.975768	KIF1B
chr1	10425106	10425354	2	271	719	0.597643	6592520	17017802	0.975768	KIF1B
chr1	10425415	10425757	2	386	937	0.653204	6592520	17017802	0.975768	KIF1B
chr1	10428470	10428647	2	542	1122	0.765963	6592520	17017802	0.975768	KIF1B
chr1	10431147	10431371	2	598	974	0.973517	6592520	17017802	0.975768	KIF1B
chr1	10434322	10434574	2	330	590	0.886877	6592520	17017802	0.975768	KIF1B
chr1	10434860	10435155	2	391	706	0.878159	6592520	17017802	0.975768	KIF1B
chr1	10435261	10435482	2	498	809	0.976073	6592520	17017802	0.975768	KIF1B
chr1	10436551	10436696	2	461	996	0.73391	6592520	17017802	0.975768	KIF1B
chr1	10438378	10438478	2	445	668	1.05629	6592520	17017802	0.975768	KIF1B
chr1	10459068	10459228	2	208	138	1.04076	6592520	17017802	0.975768	PGD
chr1	10459673	10459773	2	294	434	1.04076	6592520	17017802	0.975768	PGD
chr1	10460447	10460631	2	174	344	1.04076	6592520	17017802	0.975768	PGD
chr1	10463110	10463210	2	289	648	0.707171	6592520	17017802	0.975768	PGD
chr1	10464215	10464338	2	162	401	1.04076	6592520	17017802	0.975768	PGD
chr1	10468112	10468212	2	191	310	1.04076	6592520	17017802	0.975768	PGD
chr1	10471472	10471611	2	315	594	0.840863	6592520	17017802	0.975768	PGD
chr1	10473116	10473310	2	210	475	0.701015	6592520	17017802	0.975768	PGD
chr1	10477041	10477176	2	221	369	1.04076	6592520	17017802	0.975768	PGD
chr1	10477430	10477568	2	122	217	1.04076	6592520	17017802	0.975768	PGD
chr1	10478880	10478984	2	184	324	1.04076	6592520	17017802	0.975768	PGD
chr1	10479471	10479598	2	118	258	1.04076	6592520	17017802	0.975768	PGD
chr1	10479684	10479808	2	215	442	1.04076	6592520	17017802	0.975768	PGD
chr1	10490490	10490650	2	248	283	1.04076	6592520	17017802	0.975768	APITD1
chr1	10491345	10491458	2	312	444	1.04076	6592520	17017802	0.975768	no_gene
chr1	10493896	10494024	2	262	472	0.880158	6592520	17017802	0.975768	APITD1
chr1	10494621	10494780	2	169	336	1.04076	6592520	17017802	0.975768	APITD1
chr1	10500387	10500487	2	243	382	1.04076	6592520	17017802	0.975768	APITD1
chr1	10502279	10502464	2	231	351	1.04076	6592520	17017802	0.975768	APITD1
chr1	10510128	10510381	2	33	67	1.04076	6592520	17017802	0.975768	APITD1
chr1	10511431	10511654	2	218	426	1.04076	6592520	17017802	0.975768	APITD1
chr1	10521544	10521761	2	196	524	0.593098	6592520	17017802	0.975768	DFFA
chr1	10523088	10523268	2	193	323	1.04076	6592520	17017802	0.975768	DFFA
chr1	10523485	10523679	2	104	233	1.04076	6592520	17017802	0.975768	DFFA
chr1	10527244	10527391	2	313	440	1.04076	6592520	17017802	0.975768	DFFA
chr1	10529231	10529397	2	183	307	1.04076	6592520	17017802	0.975768	DFFA
chr1	10532377	10532517	2	136	214	1.04076	6592520	17017802	0.975768	DFFA
chr1	10534972	10535110	2	489	536	1.44659	6592520	17017802	0.975768	PEX14
chr1	10555264	10555429	2	833	1005	1.31426	6592520	17017802	0.975768	PEX14
chr1	10596218	10596405	2	718	1069	1.065	6592520	17017802	0.975768	PEX14
chr1	10659243	10659474	2	753	1423	0.839057	6592520	17017802	0.975768	PEX14
chr1	10678337	10678525	2	396	519	1.20984	6592520	17017802	0.975768	PEX14
chr1	10683024	10683233	2	609	1323	0.729892	6592520	17017802	0.975768	PEX14
chr1	10684345	10684545	2	395	634	0.987891	6592520	17017802	0.975768	PEX14
chr1	10687277	10687471	2	418	593	1.11769	6592520	17017802	0.975768	PEX14
chr1	10689536	10690095	2	209	279	1.04076	6592520	17017802	0.975768	PEX14
chr1	10698985	10700118	2	129	157	1.04076	6592520	17017802	0.975768	CASZ1
chr1	10702913	10703059	2	135	181	1.04076	6592520	17017802	0.975768	CASZ1
chr1	10703214	10703370	2	229	218	1.04076	6592520	17017802	0.975768	CASZ1
chr1	10704971	10705147	2	197	266	1.04076	6592520	17017802	0.975768	CASZ1
chr1	10706182	10706385	2	488	787	0.98321	6592520	17017802	0.975768	CASZ1
chr1	10707840	10708198	2	148	184	1.04076	6592520	17017802	0.975768	CASZ1
chr1	10709124	10709251	2	148	165	1.04076	6592520	17017802	0.975768	CASZ1
chr1	10709337	10709496	2	68	110	1.04076	6592520	17017802	0.975768	CASZ1
chr1	10710730	10710830	2	288	331	1.04076	6592520	17017802	0.975768	CASZ1
chr1	10710945	10711174	2	94	84	1.04076	6592520	17017802	0.975768	CASZ1
chr1	10713092	10714277	2	99	123	1.04076	6592520	17017802	0.975768	CASZ1
chr1	10714473	10714650	2	201	259	1.04076	6592520	17017802	0.975768	CASZ1
chr1	10715703	10715872	2	179	247	1.04076	6592520	17017802	0.975768	CASZ1
chr1	10716698	10716798	2	206	185	1.04076	6592520	17017802	0.975768	CASZ1
chr1	10718548	10718648	2	222	278	1.04076	6592520	17017802	0.975768	CASZ1
chr1	10719756	10720675	2	206	303	1.04076	6592520	17017802	0.975768	CASZ1
chr1	10725137	10725630	2	67	81	1.04076	6592520	17017802	0.975768	CASZ1
chr1	10753839	10753999	2	625	837	1.18401	6592520	17017802	0.975768	CASZ1
chr1	10754328	10754428	2	248	185	1.04076	6592520	17017802	0.975768	CASZ1
chr1	11007717	11008903	2	91	114	1.04076	6592520	17017802	0.975768	C1orf127
chr1	11009666	11009873	2	218	320	1.04076	6592520	17017802	0.975768	C1orf127
chr1	11014073	11014201	2	147	243	1.04076	6592520	17017802	0.975768	C1orf127
chr1	11015044	11015245	2	127	252	1.04076	6592520	17017802	0.975768	C1orf127
chr1	11017071	11017171	2	124	182	1.04076	6592520	17017802	0.975768	C1orf127
chr1	11017639	11017812	2	174	282	1.04076	6592520	17017802	0.975768	C1orf127
chr1	11018680	11018840	2	270	508	0.842755	6592520	17017802	0.975768	C1orf127
chr1	11024182	11024328	2	251	306	1.04076	6592520	17017802	0.975768	C1orf127
chr1	11026413	11026539	2	102	127	1.04076	6592520	17017802	0.975768	C1orf127
chr1	11030025	11030146	2	166	231	1.04076	6592520	17017802	0.975768	C1orf127
chr1	11036211	11036313	2	173	379	1.04076	6592520	17017802	0.975768	C1orf127
chr1	11042031	11042131	2	167	310	1.04076	6592520	17017802	0.975768	C1orf127
chr1	11073733	11074073	2	695	1503	0.733208	6592520	17017802	0.975768	TARDBP
chr1	11076849	11077115	2	479	899	0.844845	6592520	17017802	0.975768	TARDBP
chr1	11078738	11078981	2	729	1296	0.891916	6592520	17017802	0.975768	TARDBP
chr1	11080434	11080707	2	473	834	0.899283	6592520	17017802	0.975768	TARDBP
chr1	11082129	11082762	2	190	388	1.04076	6592520	17017802	0.975768	TARDBP
chr1	11083227	11083327	2	299	400	1.04076	6592520	17017802	0.975768	TARDBP
chr1	11086939	11087707	2	169	276	1.04076	6592520	17017802	0.975768	MASP2
chr1	11090220	11090320	2	192	335	1.04076	6592520	17017802	0.975768	MASP2
chr1	11090802	11090941	2	161	229	1.04076	6592520	17017802	0.975768	MASP2
chr1	11094874	11094974	2	97	297	1.04076	6592520	17017802	0.975768	MASP2
chr1	11097747	11097870	2	201	333	1.04076	6592520	17017802	0.975768	MASP2
chr1	11102929	11103081	2	84	148	1.04076	6592520	17017802	0.975768	MASP2
chr1	11103393	11103594	2	152	293	1.04076	6592520	17017802	0.975768	MASP2
chr1	11104893	11105053	2	177	294	1.04076	6592520	17017802	0.975768	MASP2
chr1	11105264	11105598	2	149	257	1.04076	6592520	17017802	0.975768	MASP2
chr1	11106556	11106792	2	202	376	1.04076	6592520	17017802	0.975768	MASP2
chr1	11106945	11107178	2	139	179	1.04076	6592520	17017802	0.975768	MASP2
chr1	11107212	11107312	2	36	56	1.04076	6592520	17017802	0.975768	MASP2
chr1	11114822	11115143	2	96	138	1.04076	6592520	17017802	0.975768	SRM
chr1	11115795	11115985	2	114	200	1.1104	6592520	17017802	0.975768	SRM
chr1	11116059	11116159	2	83	103	1.1104	6592520	17017802	0.975768	SRM
chr1	11116658	11116816	2	222	296	1.1104	6592520	17017802	0.975768	SRM
chr1	11118853	11118953	2	85	110	1.1104	6592520	17017802	0.975768	SRM
chr1	11119279	11119404	2	258	280	1.0678	6592520	17017802	0.975768	SRM
chr1	11119810	11120002	2	172	85	1.25226	6592520	17017802	0.975768	SRM
chr1	11126740	11126840	2	165	330	1.06076	6592520	17017802	0.975768	EXOSC10
chr1	11128053	11128153	2	143	146	1.06076	6592520	17017802	0.975768	EXOSC10
chr1	11128682	11128782	2	301	437	1.0078	6592520	17017802	0.975768	EXOSC10
chr1	11129613	11129789	2	220	403	1.0078	6592520	17017802	0.975768	EXOSC10
chr1	11130943	11131043	2	98	225	1.0078	6592520	17017802	0.975768	EXOSC10
chr1	11132136	11132236	2	184	344	1.0078	6592520	17017802	0.975768	EXOSC10
chr1	11133978	11134078	2	200	469	0.676174	6592520	17017802	0.975768	EXOSC10
chr1	11134285	11134385	2	192	349	1.0078	6592520	17017802	0.975768	EXOSC10
chr1	11136896	11137007	2	187	236	1.0078	6592520	17017802	0.975768	EXOSC10
chr1	11137416	11137710	2	135	316	1.0078	6592520	17017802	0.975768	EXOSC10
chr1	11139765	11139881	2	154	406	1.0078	6592520	17017802	0.975768	EXOSC10
chr1	11140531	11140631	2	119	253	1.0591	6592520	17017802	0.975768	EXOSC10
chr1	11140786	11140971	2	201	284	1.0591	6592520	17017802	0.975768	EXOSC10
chr1	11141136	11141297	2	235	455	0.818951	6592520	17017802	0.975768	EXOSC10
chr1	11142742	11142937	2	189	284	1.0591	6592520	17017802	0.975768	EXOSC10
chr1	11147502	11147650	2	308	661	0.73884	6592520	17017802	0.975768	EXOSC10
chr1	11147854	11147969	2	318	486	1.03751	6592520	17017802	0.975768	EXOSC10
chr1	11148167	11148267	2	276	496	0.882325	6592520	17017802	0.975768	EXOSC10
chr1	11150538	11150727	2	152	446	1.0591	6592520	17017802	0.975768	EXOSC10
chr1	11151068	11151238	2	267	320	1.0591	6592520	17017802	0.975768	EXOSC10
chr1	11151547	11151656	2	203	268	1.0591	6592520	17017802	0.975768	EXOSC10
chr1	11155812	11155940	2	183	255	1.0591	6592520	17017802	0.975768	EXOSC10
chr1	11158074	11158215	2	179	334	1.0591	6592520	17017802	0.975768	EXOSC10
chr1	11159775	11159890	2	121	125	1.0591	6592520	17017802	0.975768	EXOSC10
chr1	11166995	11167181	2	208	364	1.0591	6592520	17017802	0.975768	MTOR
chr1	11167499	11167599	2	205	388	1.0591	6592520	17017802	0.975768	MTOR
chr1	11168235	11168345	2	242	456	0.841496	6592520	17017802	0.975768	MTOR
chr1	11169337	11169437	2	189	313	1.0591	6592520	17017802	0.975768	MTOR
chr1	11169696	11169796	2	299	562	0.843599	6592520	17017802	0.975768	MTOR
chr1	11171136	11171236	2	162	301	1.0591	6592520	17017802	0.975768	no_gene
chr1	11172836	11172991	2	320	710	0.714649	6592520	17017802	0.975768	MTOR
chr1	11174372	11174512	2	122	308	1.0591	6592520	17017802	0.975768	MTOR
chr1	11174857	11174957	2	282	499	0.896086	6592520	17017802	0.975768	MTOR
chr1	11175439	11175539	2	228	390	1.0591	6592520	17017802	0.975768	MTOR
chr1	11177052	11177152	2	162	398	1.0591	6592520	17017802	0.975768	MTOR
chr1	11181300	11181427	2	299	626	0.757353	6592520	17017802	0.975768	MTOR
chr1	11182033	11182185	2	104	326	1.02243	6592520	17017802	0.975768	MTOR
chr1	11184552	11184692	2	101	281	1.02243	6592520	17017802	0.975768	MTOR
chr1	11186676	11186855	2	172	328	1.02243	6592520	17017802	0.975768	MTOR
chr1	11187064	11187203	2	215	347	1.02243	6592520	17017802	0.975768	MTOR
chr1	11187678	11187865	2	179	403	1.02243	6592520	17017802	0.975768	MTOR
chr1	11188058	11188185	2	185	356	1.02243	6592520	17017802	0.975768	MTOR
chr1	11188508	11188611	2	134	350	1.02243	6592520	17017802	0.975768	MTOR
chr1	11188909	11189010	2	208	329	1.02243	6592520	17017802	0.975768	MTOR
chr1	11189792	11189897	2	197	464	0.673208	6592520	17017802	0.975768	MTOR
chr1	11190583	11190836	2	405	664	0.967138	6592520	17017802	0.975768	MTOR
chr1	11193134	11193256	2	283	651	0.689298	6592520	17017802	0.975768	MTOR
chr1	11194405	11194525	2	223	593	0.596282	6592520	17017802	0.975768	MTOR
chr1	11199358	11199538	2	165	359	1.02243	6592520	17017802	0.975768	MTOR
chr1	11199587	11199717	2	169	428	1.02243	6592520	17017802	0.975768	MTOR
chr1	11204702	11204814	2	201	435	1.02243	6592520	17017802	0.975768	MTOR
chr1	11205013	11205113	2	191	344	1.02243	6592520	17017802	0.975768	MTOR
chr1	11206730	11206850	2	170	319	1.02243	6592520	17017802	0.975768	MTOR
chr1	11210180	11210285	2	136	390	1.02243	6592520	17017802	0.975768	MTOR
chr1	11217206	11217350	2	156	283	1.02243	6592520	17017802	0.975768	MTOR
chr1	11227486	11227586	2	114	259	1.02243	6592520	17017802	0.975768	MTOR
chr1	11249634	11250014	2	227	389	1.02243	6592520	17017802	0.975768	ANGPTL7
chr1	11252324	11252429	2	249	398	1.02243	6592520	17017802	0.975768	ANGPTL7
chr1	11253634	11253840	2	176	346	1.02243	6592520	17017802	0.975768	ANGPTL7
chr1	11254515	11254718	2	338	717	0.747479	6592520	17017802	0.975768	ANGPTL7
chr1	11254908	11255082	2	203	416	1.02243	6592520	17017802	0.975768	ANGPTL7
chr1	11259312	11259462	2	249	510	0.77416	6592520	17017802	0.975768	MTOR
chr1	11259595	11259762	2	163	340	1.02243	6592520	17017802	0.975768	MTOR
chr1	11264615	11264762	2	214	397	1.02243	6592520	17017802	0.975768	MTOR
chr1	11269366	11269517	2	229	459	0.791087	6592520	17017802	0.975768	MTOR
chr1	11270867	11270967	2	234	374	1.02243	6592520	17017802	0.975768	MTOR
chr1	11272366	11272533	2	212	418	1.02243	6592520	17017802	0.975768	MTOR
chr1	11272850	11272967	2	262	520	0.798913	6592520	17017802	0.975768	MTOR
chr1	11273453	11273625	2	188	447	1.02243	6592520	17017802	0.975768	MTOR
chr1	11276198	11276298	2	181	286	1.02243	6592520	17017802	0.975768	MTOR
chr1	11288722	11288977	2	284	634	0.710281	6592520	17017802	0.975768	MTOR
chr1	11290979	11291113	2	358	510	1.11305	6592520	17017802	0.975768	MTOR
chr1	11291354	11291493	2	232	358	1.02243	6592520	17017802	0.975768	MTOR
chr1	11292489	11292589	2	222	386	1.02243	6592520	17017802	0.975768	MTOR
chr1	11293449	11293549	2	412	615	1.06224	6592520	17017802	0.975768	MTOR
chr1	11294147	11294324	2	297	574	0.820438	6592520	17017802	0.975768	MTOR
chr1	11297897	11298107	2	434	767	0.897213	6592520	17017802	0.975768	MTOR
chr1	11298456	11298676	2	295	598	0.782208	6592520	17017802	0.975768	MTOR
chr1	11300357	11300606	2	133	280	1.02243	6592520	17017802	0.975768	MTOR
chr1	11301607	11301740	2	113	211	1.02243	6592520	17017802	0.975768	MTOR
chr1	11303158	11303359	2	234	606	0.612272	6592520	17017802	0.975768	MTOR
chr1	11307679	11307792	2	181	332	1.02243	6592520	17017802	0.975768	MTOR
chr1	11307873	11308153	2	81	187	1.02243	6592520	17017802	0.975768	MTOR
chr1	11313893	11314032	2	191	421	1.04076	6592520	17017802	0.975768	MTOR
chr1	11316046	11316251	2	171	347	1.04076	6592520	17017802	0.975768	MTOR
chr1	11316987	11317224	2	255	488	0.828556	6592520	17017802	0.975768	MTOR
chr1	11318539	11318652	2	184	302	1.04076	6592520	17017802	0.975768	MTOR
chr1	11319281	11319468	2	179	422	1.04076	6592520	17017802	0.975768	MTOR
chr1	11333537	11334168	2	375	689	0.863005	6592520	17017802	0.975768	UBIAD1
chr1	11345649	11346239	2	520	1032	0.79896	6592520	17017802	0.975768	UBIAD1
chr1	11354884	11354984	2	211	410	1.04076	6592520	17017802	0.975768	UBIAD1
chr1	11561036	11562147	2	107	125	1.04076	6592520	17017802	0.975768	PTCHD2
chr1	11562732	11562956	2	202	308	1.04076	6592520	17017802	0.975768	PTCHD2
chr1	11574444	11574585	2	201	270	1.04076	6592520	17017802	0.975768	PTCHD2
chr1	11575392	11575562	2	144	243	1.04076	6592520	17017802	0.975768	PTCHD2
chr1	11576055	11576220	2	107	200	1.04076	6592520	17017802	0.975768	PTCHD2
chr1	11577517	11577661	2	153	250	1.04076	6592520	17017802	0.975768	PTCHD2
chr1	11579409	11579562	2	136	204	1.04076	6592520	17017802	0.975768	PTCHD2
chr1	11579773	11579939	2	137	172	1.04076	6592520	17017802	0.975768	PTCHD2
chr1	11580741	11580907	2	109	150	1.04076	6592520	17017802	0.975768	PTCHD2
chr1	11583996	11584114	2	162	267	1.04076	6592520	17017802	0.975768	PTCHD2
chr1	11585230	11585371	2	104	238	1.04076	6592520	17017802	0.975768	PTCHD2
chr1	11586705	11586896	2	113	230	1.04076	6592520	17017802	0.975768	PTCHD2
chr1	11589610	11589745	2	49	53	1.04076	6592520	17017802	0.975768	PTCHD2
chr1	11589841	11590018	2	165	235	1.04076	6592520	17017802	0.975768	PTCHD2
chr1	11590961	11591092	2	190	332	1.04076	6592520	17017802	0.975768	PTCHD2
chr1	11591579	11591769	2	132	190	1.04076	6592520	17017802	0.975768	PTCHD2
chr1	11593817	11593917	2	152	235	1.04076	6592520	17017802	0.975768	PTCHD2
chr1	11594414	11594599	2	178	262	1.04076	6592520	17017802	0.975768	PTCHD2
chr1	11594878	11594978	2	90	140	1.04076	6592520	17017802	0.975768	PTCHD2
chr1	11595065	11595183	2	113	167	1.04076	6592520	17017802	0.975768	PTCHD2
chr1	11595532	11595703	2	52	92	1.04076	6592520	17017802	0.975768	PTCHD2
chr1	11596378	11596745	2	128	264	1.04076	6592520	17017802	0.975768	PTCHD2
chr1	11708748	11708887	2	263	228	1.04076	6592520	17017802	0.975768	FBXO2
chr1	11709141	11709284	2	113	130	1.04076	6592520	17017802	0.975768	FBXO2
chr1	11709828	11709946	2	121	183	1.04076	6592520	17017802	0.975768	FBXO2
chr1	11709999	11710133	2	208	222	1.04076	6592520	17017802	0.975768	FBXO2
chr1	11710509	11710899	2	272	216	1.04076	6592520	17017802	0.975768	FBXO2
chr1	11714276	11714436	2	91	79	1.04076	6592520	17017802	0.975768	FBXO2
chr1	11715890	11716159	2	302	496	0.965443	6592520	17017802	0.975768	FBXO2
chr1	11718271	11718500	2	159	331	1.04076	6592520	17017802	0.975768	FBXO44
chr1	11718587	11718687	2	104	164	1.04076	6592520	17017802	0.975768	FBXO44
chr1	11718790	11718930	2	203	328	1.04076	6592520	17017802	0.975768	FBXO44
chr1	11721184	11721364	2	112	187	1.04076	6592520	17017802	0.975768	FBXO44
chr1	11728713	11729003	2	276	453	1.04076	6592520	17017802	0.975768	FBXO6
chr1	11731320	11731451	2	181	256	1.04076	6592520	17017802	0.975768	FBXO6
chr1	11731922	11732082	2	219	280	1.04076	6592520	17017802	0.975768	FBXO6
chr1	11733331	11733471	2	108	130	1.04076	6592520	17017802	0.975768	FBXO6
chr1	11733669	11733910	2	226	339	1.04076	6592520	17017802	0.975768	FBXO6
chr1	11734802	11734902	2	168	231	1.04076	6592520	17017802	0.975768	MAD2L2
chr1	11735135	11735235	2	63	67	1.04076	6592520	17017802	0.975768	MAD2L2
chr1	11735701	11735801	2	185	357	1.04076	6592520	17017802	0.975768	MAD2L2
chr1	11735925	11736199	2	200	184	1.04076	6592520	17017802	0.975768	MAD2L2
chr1	11736864	11737044	2	507	645	1.24638	6592520	17017802	0.975768	MAD2L2
chr1	11737511	11737701	2	131	355	1.04076	6592520	17017802	0.975768	MAD2L2
chr1	11740407	11740660	2	145	143	1.04076	6592520	17017802	0.975768	MAD2L2
chr1	11766313	11766768	2	84	113	1.04076	6592520	17017802	0.975768	C1orf187
chr1	11769329	11769524	2	127	240	1.04076	6592520	17017802	0.975768	C1orf187
chr1	11771905	11772024	2	207	445	1.04076	6592520	17017802	0.975768	C1orf187
chr1	11772391	11772491	2	157	273	1.04076	6592520	17017802	0.975768	C1orf187
chr1	11775170	11775270	2	274	399	1.04076	6592520	17017802	0.975768	C1orf187
chr1	11779638	11779755	2	142	242	1.04076	6592520	17017802	0.975768	C1orf187
chr1	11796169	11796329	2	346	447	1.04076	6592520	17017802	0.975768	AGTRAP
chr1	11804557	11804657	2	90	228	1.04076	6592520	17017802	0.975768	AGTRAP
chr1	11805827	11805927	2	194	424	1.04076	6592520	17017802	0.975768	AGTRAP
chr1	11806044	11806171	2	66	139	1.04076	6592520	17017802	0.975768	AGTRAP
chr1	11806181	11806282	2	108	144	1.04076	6592520	17017802	0.975768	AGTRAP
chr1	11807494	11807604	2	118	208	1.04076	6592520	17017802	0.975768	AGTRAP
chr1	11808469	11808669	2	130	168	1.04076	6592520	17017802	0.975768	AGTRAP
chr1	11810131	11810343	2	351	502	1.10868	6592520	17017802	0.975768	AGTRAP
chr1	11821842	11822331	2	84	129	1.04076	6592520	17017802	0.975768	C1orf167
chr1	11824386	11824539	2	139	228	1.04076	6592520	17017802	0.975768	no_gene
chr1	11825912	11826633	2	68	107	1.04076	6592520	17017802	0.975768	C1orf167
chr1	11826746	11826846	2	183	327	1.04076	6592520	17017802	0.975768	C1orf167
chr1	11827249	11827349	2	131	281	1.04076	6592520	17017802	0.975768	C1orf167
chr1	11828132	11828376	2	153	205	1.04076	6592520	17017802	0.975768	C1orf167
chr1	11831579	11831693	2	211	467	0.716419	6592520	17017802	0.975768	C1orf167
chr1	11832137	11832316	2	166	281	1.04076	6592520	17017802	0.975768	C1orf167
chr1	11835490	11835667	2	115	200	1.04076	6592520	17017802	0.975768	C1orf167
chr1	11836508	11836695	2	86	97	1.04076	6592520	17017802	0.975768	C1orf167
chr1	11838715	11838873	2	99	101	1.04076	6592520	17017802	0.975768	C1orf167
chr1	11838960	11839137	2	52	112	1.04076	6592520	17017802	0.975768	C1orf167
chr1	11839857	11840067	2	88	109	1.04076	6592520	17017802	0.975768	C1orf167
chr1	11842244	11842390	2	45	93	1.04076	6592520	17017802	0.975768	C1orf167
chr1	11844229	11844650	2	83	125	1.04076	6592520	17017802	0.975768	C1orf167
chr1	11845203	11845346	2	95	103	1.04076	6592520	17017802	0.975768	C1orf167
chr1	11847443	11847550	2	76	140	1.04076	6592520	17017802	0.975768	C1orf167
chr1	11847928	11848104	2	66	131	1.04076	6592520	17017802	0.975768	C1orf167
chr1	11848204	11848435	2	152	180	1.04076	6592520	17017802	0.975768	C1orf167
chr1	11848705	11848805	2	204	384	1.04076	6592520	17017802	0.975768	C1orf167
chr1	11849325	11849516	2	199	288	1.04076	6592520	17017802	0.975768	C1orf167
chr1	11850685	11851006	2	343	693	0.784806	6592520	17017802	0.975768	MTHFR
chr1	11851212	11851434	2	111	318	1.04076	6592520	17017802	0.975768	MTHFR
chr1	11852283	11852487	2	366	794	0.730907	6592520	17017802	0.975768	MTHFR
chr1	11853912	11854197	2	58	92	1.04076	6592520	17017802	0.975768	MTHFR
chr1	11854363	11854646	2	178	351	1.04076	6592520	17017802	0.975768	MTHFR
chr1	11854734	11854971	2	192	385	1.04076	6592520	17017802	0.975768	MTHFR
chr1	11855103	11855456	2	240	406	1.04076	6592520	17017802	0.975768	MTHFR
chr1	11856211	11856507	2	255	509	0.794372	6592520	17017802	0.975768	MTHFR
chr1	11860217	11860430	2	567	1258	0.714667	6592520	17017802	0.975768	MTHFR
chr1	11861166	11861507	2	285	654	0.690985	6592520	17017802	0.975768	MTHFR
chr1	11862886	11863257	2	257	590	0.690689	6592520	17017802	0.975768	MTHFR
chr1	11863400	11863619	2	283	607	0.739263	6592520	17017802	0.975768	MTHFR
chr1	11866256	11866467	2	69	63	1.04076	6592520	17017802	0.975768	CLCN6
chr1	11867167	11867267	2	303	592	0.811563	6592520	17017802	0.975768	CLCN6
chr1	11875900	11876013	2	215	498	0.684558	6592520	17017802	0.975768	CLCN6
chr1	11876599	11876754	2	334	739	0.716644	6592520	17017802	0.975768	CLCN6
chr1	11879528	11879628	2	210	480	0.693712	6592520	17017802	0.975768	CLCN6
chr1	11880379	11880479	2	185	372	1.04076	6592520	17017802	0.975768	CLCN6
chr1	11882749	11882860	2	133	382	1.04076	6592520	17017802	0.975768	CLCN6
chr1	11883761	11883892	2	224	536	0.662651	6592520	17017802	0.975768	CLCN6
chr1	11884526	11884626	2	70	147	1.04076	6592520	17017802	0.975768	CLCN6
chr1	11886197	11886297	2	222	400	1.04076	6592520	17017802	0.975768	CLCN6
chr1	11887103	11887280	2	157	357	1.04076	6592520	17017802	0.975768	CLCN6
chr1	11888160	11888278	2	206	270	1.04076	6592520	17017802	0.975768	CLCN6
chr1	11888482	11888683	2	254	393	1.04076	6592520	17017802	0.975768	CLCN6
chr1	11889250	11889381	2	184	296	1.04076	6592520	17017802	0.975768	CLCN6
chr1	11893569	11893697	2	246	429	1.04076	6592520	17017802	0.975768	CLCN6
chr1	11893931	11894121	2	348	415	1.04076	6592520	17017802	0.975768	CLCN6
chr1	11894290	11894454	2	111	250	1.04076	6592520	17017802	0.975768	CLCN6
chr1	11894538	11894649	2	180	297	1.04076	6592520	17017802	0.975768	CLCN6
chr1	11896021	11896212	2	181	283	1.04076	6592520	17017802	0.975768	CLCN6
chr1	11897053	11897215	2	190	432	1.04076	6592520	17017802	0.975768	CLCN6
chr1	11897397	11897558	2	114	214	1.04076	6592520	17017802	0.975768	CLCN6
chr1	11898339	11898501	2	311	433	1.04076	6592520	17017802	0.975768	CLCN6
chr1	11898589	11899050	2	186	280	1.04076	6592520	17017802	0.975768	CLCN6
chr1	11900190	11900290	2	281	501	0.889344	6592520	17017802	0.975768	CLCN6
chr1	11906014	11906138	2	341	769	0.70312	6592520	17017802	0.975768	NPPA
chr1	11907118	11907547	2	107	212	1.04076	6592520	17017802	0.975768	NPPA
chr1	11907567	11907792	2	573	1183	0.768018	6592520	17017802	0.975768	NPPA
chr1	11917670	11917770	2	277	573	0.766525	6592520	17017802	0.975768	NPPB
chr1	11918268	11918528	2	63	115	1.04076	6592520	17017802	0.975768	NPPB
chr1	11918716	11918892	2	249	419	1.04076	6592520	17017802	0.975768	NPPB
chr1	11980330	11980430	2	348	622	0.887136	6592520	17017802	0.975768	KIAA2013
chr1	11982574	11983548	2	146	224	1.04076	6592520	17017802	0.975768	KIAA2013
chr1	11985259	11986302	2	257	263	1.04076	6592520	17017802	0.975768	KIAA2013
chr1	11994785	11994963	2	188	212	1.04076	6592520	17017802	0.975768	PLOD1
chr1	12004546	12004719	2	289	294	1.04076	6592520	17017802	0.975768	PLOD1
chr1	12007981	12008175	2	256	497	0.816742	6592520	17017802	0.975768	PLOD1
chr1	12009778	12010014	2	400	681	0.931353	6592520	17017802	0.975768	PLOD1
chr1	12010362	12010628	2	160	271	1.04076	6592520	17017802	0.975768	PLOD1
chr1	12012628	12012843	2	328	708	0.734585	6592520	17017802	0.975768	PLOD1
chr1	12014590	12014690	2	185	361	1.04076	6592520	17017802	0.975768	PLOD1
chr1	12014835	12015001	2	102	235	1.04076	6592520	17017802	0.975768	PLOD1
chr1	12016922	12017122	2	156	249	1.04076	6592520	17017802	0.975768	PLOD1
chr1	12017146	12017250	2	142	259	1.04076	6592520	17017802	0.975768	PLOD1
chr1	12017847	12018051	2	424	647	1.03911	6592520	17017802	0.975768	PLOD1
chr1	12018521	12018755	2	475	854	0.881936	6592520	17017802	0.975768	PLOD1
chr1	12020651	12020875	2	214	368	1.04076	6592520	17017802	0.975768	PLOD1
chr1	12023537	12023744	2	341	596	0.907213	6592520	17017802	0.975768	PLOD1
chr1	12024180	12024408	2	325	550	0.936962	6592520	17017802	0.975768	PLOD1
chr1	12024649	12024893	2	265	406	1.04076	6592520	17017802	0.975768	PLOD1
chr1	12025485	12025701	2	158	253	1.04076	6592520	17017802	0.975768	PLOD1
chr1	12026250	12026424	2	450	726	0.982827	6592520	17017802	0.975768	PLOD1
chr1	12026992	12027199	2	200	386	1.04076	6592520	17017802	0.975768	PLOD1
chr1	12030675	12030924	2	448	910	0.780617	6592520	17017802	0.975768	PLOD1
chr1	12032877	12033105	2	275	568	0.76769	6592520	17017802	0.975768	PLOD1
chr1	12034658	12034916	2	475	780	0.965607	6592520	17017802	0.975768	PLOD1
chr1	12049174	12049451	2	191	591	0.512445	6592520	17017802	0.975768	MFN2
chr1	12052560	12052798	2	585	1270	0.730388	6592520	17017802	0.975768	MFN2
chr1	12056161	12056426	2	326	689	0.750239	6592520	17017802	0.975768	MFN2
chr1	12057302	12057529	2	428	1054	0.643879	6592520	17017802	0.975768	MFN2
chr1	12058775	12058986	2	216	546	0.627281	6592520	17017802	0.975768	MFN2
chr1	12058993	12059203	2	303	655	0.733504	6592520	17017802	0.975768	MFN2
chr1	12061406	12061662	2	431	814	0.839565	6592520	17017802	0.975768	MFN2
chr1	12061774	12061944	2	350	636	0.872594	6592520	17017802	0.975768	MFN2
chr1	12061987	12062211	2	552	1226	0.713921	6592520	17017802	0.975768	MFN2
chr1	12063997	12064226	2	512	957	0.848319	6592520	17017802	0.975768	MFN2
chr1	12064514	12064721	2	458	1115	0.651316	6592520	17017802	0.975768	MFN2
chr1	12064830	12065035	2	228	576	0.627644	6592520	17017802	0.975768	MFN2
chr1	12065716	12066039	2	411	688	0.947228	6592520	17017802	0.975768	MFN2
chr1	12066543	12066801	2	253	430	1.04076	6592520	17017802	0.975768	MFN2
chr1	12067058	12067357	2	236	341	1.04076	6592520	17017802	0.975768	MFN2
chr1	12069597	12069834	2	372	893	0.66053	6592520	17017802	0.975768	MFN2
chr1	12071501	12071673	2	332	627	0.839599	6592520	17017802	0.975768	MFN2
chr1	12073361	12073467	2	219	324	1.04076	6592520	17017802	0.975768	MFN2
chr1	12081730	12081899	2	128	276	1.04076	6592520	17017802	0.975768	MIIP
chr1	12082144	12082501	2	85	170	1.04076	6592520	17017802	0.975768	MIIP
chr1	12082882	12082982	2	101	244	1.04076	6592520	17017802	0.975768	MIIP
chr1	12089087	12089200	2	154	264	1.04076	6592520	17017802	0.975768	MIIP
chr1	12089259	12089359	2	262	309	1.04076	6592520	17017802	0.975768	MIIP
chr1	12089819	12089953	2	134	187	1.04076	6592520	17017802	0.975768	MIIP
chr1	12090082	12090183	2	152	163	1.04076	6592520	17017802	0.975768	MIIP
chr1	12091320	12091462	2	119	171	1.04076	6592520	17017802	0.975768	MIIP
chr1	12091714	12091874	2	232	289	1.04076	6592520	17017802	0.975768	MIIP
chr1	12123577	12123737	2	16	23	1.04076	6592520	17017802	0.975768	TNFRSF8
chr1	12144514	12144614	2	202	504	0.63551	6592520	17017802	0.975768	TNFRSF8
chr1	12157155	12157276	2	126	361	1.04076	6592520	17017802	0.975768	TNFRSF8
chr1	12164433	12164590	2	338	677	0.791643	6592520	17017802	0.975768	TNFRSF8
chr1	12169618	12169718	2	87	134	1.04076	6592520	17017802	0.975768	TNFRSF8
chr1	12170065	12170263	2	82	132	1.04076	6592520	17017802	0.975768	TNFRSF8
chr1	12171902	12172073	2	259	410	1.04076	6592520	17017802	0.975768	TNFRSF8
chr1	12175581	12175788	2	345	792	0.690709	6592520	17017802	0.975768	TNFRSF8
chr1	12183337	12183437	2	68	136	1.04076	6592520	17017802	0.975768	TNFRSF8
chr1	12183769	12183886	2	88	217	1.04076	6592520	17017802	0.975768	TNFRSF8
chr1	12186005	12186111	2	251	456	0.872791	6592520	17017802	0.975768	TNFRSF8
chr1	12186216	12186316	2	203	373	1.04076	6592520	17017802	0.975768	TNFRSF8
chr1	12195607	12195707	2	149	363	1.04076	6592520	17017802	0.975768	TNFRSF8
chr1	12198283	12198495	2	162	315	1.04076	6592520	17017802	0.975768	TNFRSF8
chr1	12202341	12202590	2	127	268	1.04076	6592520	17017802	0.975768	TNFRSF8
chr1	12227085	12227238	2	10	11	1.04076	6592520	17017802	0.975768	TNFRSF1B
chr1	12227463	12227623	2	23	22	1.04076	6592520	17017802	0.975768	no_gene
chr1	12248850	12248954	2	145	294	1.04076	6592520	17017802	0.975768	TNFRSF1B
chr1	12251011	12251144	2	132	253	1.04076	6592520	17017802	0.975768	TNFRSF1B
chr1	12251798	12251982	2	188	336	1.04076	6592520	17017802	0.975768	TNFRSF1B
chr1	12252359	12252459	2	512	752	1.07958	6592520	17017802	0.975768	TNFRSF1B
chr1	12252484	12252584	2	328	706	0.736666	6592520	17017802	0.975768	TNFRSF1B
chr1	12252917	12253157	2	195	329	1.04076	6592520	17017802	0.975768	TNFRSF1B
chr1	12253166	12253266	2	208	507	0.650514	6592520	17017802	0.975768	TNFRSF1B
chr1	12254000	12254100	2	198	274	1.04076	6592520	17017802	0.975768	TNFRSF1B
chr1	12254608	12254708	2	171	247	1.04076	6592520	17017802	0.975768	TNFRSF1B
chr1	12262021	12262230	2	189	371	1.04076	6592520	17017802	0.975768	TNFRSF1B
chr1	12266794	12267079	2	68	156	1.04076	6592520	17017802	0.975768	TNFRSF1B
chr1	12294321	12294422	2	242	475	0.807836	6592520	17017802	0.975768	VPS13D
chr1	12302558	12302658	2	315	556	0.898332	6592520	17017802	0.975768	VPS13D
chr1	12304300	12304495	2	177	387	1.04076	6592520	17017802	0.975768	VPS13D
chr1	12304584	12304684	2	257	613	0.664774	6592520	17017802	0.975768	VPS13D
chr1	12309277	12309398	2	245	483	0.804304	6592520	17017802	0.975768	VPS13D
chr1	12313776	12313885	2	229	469	0.774219	6592520	17017802	0.975768	VPS13D
chr1	12316387	12316562	2	152	455	0.529704	6592520	17017802	0.975768	VPS13D
chr1	12317041	12317146	2	341	569	0.950262	6592520	17017802	0.975768	VPS13D
chr1	12317989	12318162	2	249	333	1.04076	6592520	17017802	0.975768	VPS13D
chr1	12320747	12320853	2	297	567	0.830567	6592520	17017802	0.975768	VPS13D
chr1	12321002	12321208	2	388	979	0.628421	6592520	17017802	0.975768	VPS13D
chr1	12321955	12322139	2	169	253	1.04076	6592520	17017802	0.975768	VPS13D
chr1	12326935	12327070	2	155	194	1.04076	6592520	17017802	0.975768	VPS13D
chr1	12327829	12327989	2	419	980	0.677937	6592520	17017802	0.975768	VPS13D
chr1	12328760	12328935	2	201	573	0.556215	6592520	17017802	0.975768	VPS13D
chr1	12331048	12331183	2	129	232	1.04076	6592520	17017802	0.975768	VPS13D
chr1	12333057	12333194	2	355	540	1.0424	6592520	17017802	0.975768	VPS13D
chr1	12335879	12338097	2	245	457	0.850063	6592520	17017802	0.975768	VPS13D
chr1	12339553	12339709	2	122	328	1.04076	6592520	17017802	0.975768	VPS13D
chr1	12342759	12343795	2	205	423	1.04076	6592520	17017802	0.975768	VPS13D
chr1	12348275	12348375	2	234	494	0.751087	6592520	17017802	0.975768	VPS13D
chr1	12351052	12351183	2	214	332	1.04076	6592520	17017802	0.975768	VPS13D
chr1	12353578	12353763	2	169	457	0.58637	6592520	17017802	0.975768	VPS13D
chr1	12359256	12359443	2	200	488	0.649848	6592520	17017802	0.975768	VPS13D
chr1	12364560	12364787	2	395	1070	0.585349	6592520	17017802	0.975768	VPS13D
chr1	12368485	12368700	2	312	647	0.764631	6592520	17017802	0.975768	VPS13D
chr1	12371508	12371684	2	210	330	1.04076	6592520	17017802	0.975768	VPS13D
chr1	12371867	12371984	2	168	222	1.04076	6592520	17017802	0.975768	VPS13D
chr1	12374169	12374386	2	380	757	0.795956	6592520	17017802	0.975768	VPS13D
chr1	12378126	12378396	2	250	477	0.831042	6592520	17017802	0.975768	VPS13D
chr1	12379551	12379689	2	214	601	0.5646	6592520	17017802	0.975768	VPS13D
chr1	12381863	12382053	2	233	514	0.718777	6592520	17017802	0.975768	VPS13D
chr1	12382590	12382805	2	250	807	0.491211	6592520	17017802	0.975768	VPS13D
chr1	12383690	12383850	2	337	771	0.69307	6592520	17017802	0.975768	VPS13D
chr1	12387702	12387913	2	341	966	0.55973	6592520	17017802	0.975768	VPS13D
chr1	12389880	12389980	2	253	507	0.79125	6592520	17017802	0.975768	VPS13D
chr1	12393280	12393425	2	170	366	1.04076	6592520	17017802	0.975768	VPS13D
chr1	12395759	12395949	2	158	285	1.04076	6592520	17017802	0.975768	VPS13D
chr1	12398275	12398375	2	332	718	0.733187	6592520	17017802	0.975768	VPS13D
chr1	12401834	12401944	2	155	421	1.04076	6592520	17017802	0.975768	VPS13D
chr1	12402953	12403110	2	319	647	0.781786	6592520	17017802	0.975768	VPS13D
chr1	12405428	12405568	2	210	353	1.04076	6592520	17017802	0.975768	VPS13D
chr1	12406635	12406735	2	294	554	0.841471	6592520	17017802	0.975768	VPS13D
chr1	12408877	12409032	2	214	708	0.479272	6592520	17017802	0.975768	VPS13D
chr1	12409218	12409433	2	428	1202	0.5646	6592520	17017802	0.975768	VPS13D
chr1	12414028	12414280	2	288	612	0.746178	6592520	17017802	0.975768	VPS13D
chr1	12415953	12416149	2	111	316	1.04076	6592520	17017802	0.975768	VPS13D
chr1	12416452	12416583	2	190	528	0.570586	6592520	17017802	0.975768	VPS13D
chr1	12418512	12418659	2	177	658	0.426529	6592520	17017802	0.975768	VPS13D
chr1	12422773	12422908	2	212	401	1.04076	6592520	17017802	0.975768	VPS13D
chr1	12423125	12423305	2	246	476	0.819463	6592520	17017802	0.975768	VPS13D
chr1	12428520	12428648	2	161	273	1.04076	6592520	17017802	0.975768	VPS13D
chr1	12429519	12429759	2	276	854	0.512451	6592520	17017802	0.975768	VPS13D
chr1	12433802	12433961	2	227	469	0.767458	6592520	17017802	0.975768	VPS13D
chr1	12438479	12438647	2	168	453	1.04076	6592520	17017802	0.975768	VPS13D
chr1	12439539	12439652	2	160	537	0.47244	6592520	17017802	0.975768	VPS13D
chr1	12443032	12443216	2	265	463	0.907541	6592520	17017802	0.975768	VPS13D
chr1	12445316	12445434	2	331	778	0.674605	6592520	17017802	0.975768	VPS13D
chr1	12446241	12446395	2	214	387	1.04076	6592520	17017802	0.975768	VPS13D
chr1	12460235	12460389	2	216	473	0.724092	6592520	17017802	0.975768	VPS13D
chr1	12461658	12461759	2	222	464	0.758641	6592520	17017802	0.975768	VPS13D
chr1	12463875	12464028	2	276	409	1.04076	6592520	17017802	0.975768	VPS13D
chr1	12469885	12469985	2	318	617	0.817228	6592520	17017802	0.975768	no_gene
chr1	12475137	12475276	2	326	639	0.808943	6592520	17017802	0.975768	VPS13D
chr1	12476710	12476882	2	201	410	1.04076	6592520	17017802	0.975768	VPS13D
chr1	12516051	12516188	2	140	382	1.04076	6592520	17017802	0.975768	VPS13D
chr1	12520253	12520453	2	126	315	1.04076	6592520	17017802	0.975768	VPS13D
chr1	12538841	12538941	2	263	620	0.672613	6592520	17017802	0.975768	no_gene
chr1	12557551	12557687	2	200	490	0.647195	6592520	17017802	0.975768	VPS13D
chr1	12566904	12567149	2	309	613	0.799281	6592520	17017802	0.975768	VPS13D
chr1	12567299	12567451	2	365	511	1.13259	6592520	17017802	0.975768	SNORA59A
chr1	12568944	12569080	2	167	404	1.04076	6592520	17017802	0.975768	VPS13D
chr1	12628361	12628461	2	261	406	1.04076	6592520	17017802	0.975768	DHRS3
chr1	12632683	12632883	2	252	604	0.661553	6592520	17017802	0.975768	DHRS3
chr1	12638743	12638986	2	249	497	0.794409	6592520	17017802	0.975768	DHRS3
chr1	12639170	12639442	2	192	337	1.04076	6592520	17017802	0.975768	DHRS3
chr1	12640385	12640696	2	227	669	0.538023	6592520	17017802	0.975768	DHRS3
chr1	12677146	12677355	2	217	396	1.04076	6592520	17017802	0.975768	DHRS3
chr1	12704563	12704735	2	90	229	1.04076	6592520	17017802	0.975768	AADACL4
chr1	12711139	12711360	2	391	1007	0.615671	6592520	17017802	0.975768	AADACL4
chr1	12721729	12721883	2	405	750	0.856239	6592520	17017802	0.975768	AADACL4
chr1	12725969	12726748	2	155	328	1.04076	6592520	17017802	0.975768	AADACL4
chr1	12776295	12776395	2	186	441	1.04076	6592520	17017802	0.975768	AADACL3
chr1	12779477	12779695	2	318	812	0.620973	6592520	17017802	0.975768	AADACL3
chr1	12780866	12780966	2	187	341	1.04076	6592520	17017802	0.975768	AADACL3
chr1	12785186	12785965	2	133	271	1.04076	6592520	17017802	0.975768	AADACL3
chr1	12806376	12806491	2	201	309	1.04076	6592520	17017802	0.975768	C1orf158
chr1	12815597	12815765	2	270	477	0.897525	6592520	17017802	0.975768	C1orf158
chr1	12819240	12819551	2	210	515	0.646567	6592520	17017802	0.975768	C1orf158
chr1	12820700	12820886	2	104	218	1.04076	6592520	17017802	0.975768	C1orf158
chr1	12835008	12835299	2	100	215	1.04076	6592520	17017802	0.975768	PRAMEF12
chr1	12835683	12836263	2	213	471	0.717067	6592520	17017802	0.975768	PRAMEF12
chr1	12837151	12837744	2	338	740	0.724246	6592520	17017802	0.975768	PRAMEF12
chr1	12853374	12853665	2	461	989	0.739105	6592520	17017802	0.975768	PRAMEF1
chr1	12854061	12854644	2	624	1063	0.930792	6592520	17017802	0.975768	PRAMEF1
chr1	12854986	12855118	2	173	320	1.04076	6592520	17017802	0.975768	PRAMEF1
chr1	12855584	12856156	2	500	1179	0.672446	6592520	17017802	0.975768	PRAMEF1
chr1	12884798	12885361	2	526	1100	0.758219	6592520	17017802	0.975768	PRAMEF11
chr1	12887106	12887689	2	611	1121	0.864245	6592520	17017802	0.975768	PRAMEF11
chr1	12888355	12888677	2	534	1322	0.640488	6592520	17017802	0.975768	PRAMEF11
chr1	12907258	12908144	2	519	907	0.907322	6592520	17017802	0.975768	HNRNPCL1
chr1	12918862	12919153	2	327	775	0.669033	6592520	17017802	0.975768	PRAMEF2
chr1	12919545	12920128	2	347	691	0.796256	6592520	17017802	0.975768	PRAMEF2
chr1	12921073	12921636	2	344	734	0.743128	6592520	17017802	0.975768	PRAMEF2
chr1	12939362	12939931	2	607	1221	0.788269	6592520	17017802	0.975768	PRAMEF4
chr1	12941672	12942258	2	565	1075	0.833377	6592520	17017802	0.975768	PRAMEF4
chr1	12942920	12943217	2	441	1026	0.681542	6592520	17017802	0.975768	PRAMEF4
chr1	12952674	12953374	2	208	631	0.522679	6592520	17017802	0.975768	PRAMEF10
chr1	12954403	12955003	2	260	556	0.741481	6592520	17017802	0.975768	PRAMEF10
chr1	12955389	12955680	2	249	605	0.652597	6592520	17017802	0.975768	PRAMEF10
chr1	12977499	12977809	2	318	599	0.841786	6592520	17017802	0.975768	PRAMEF7
chr1	12978168	12978768	2	366	751	0.772756	6592520	17017802	0.975768	PRAMEF7
chr1	12979658	12980238	2	473	1055	0.710902	6592520	17017802	0.975768	PRAMEF7
chr1	12998432	12999132	2	500	1049	0.755781	6592520	17017802	0.975768	PRAMEF6
chr1	13000800	13001400	2	464	959	0.767186	6592520	17017802	0.975768	PRAMEF6
chr1	13002048	13002358	2	408	1162	0.556744	6592520	17017802	0.975768	PRAMEF6
chr1	13035529	13035839	2	213	473	0.714036	6592520	17017802	0.975768	PRAMEF22
chr1	13036208	13036808	2	145	300	1.04076	6592520	17017802	0.975768	PRAMEF22
chr1	13037794	13038384	2	140	352	1.04076	6592520	17017802	0.975768	PRAMEF22
chr1	13052724	13052998	2	397	932	0.675423	6592520	17017802	0.975768	PRAMEF6
chr1	13108825	13109405	2	424	769	0.874261	6592520	17017802	0.975768	PRAMEF6
chr1	13111133	13111733	2	428	843	0.80504	6592520	17017802	0.975768	PRAMEF6
chr1	13112381	13112681	2	443	1141	0.61563	6592520	17017802	0.975768	PRAMEF6
chr1	13182989	13183872	2	446	882	0.801803	6592520	17017802	0.975768	RP13
chr1	13216675	13217255	2	563	1236	0.722256	6592520	17017802	0.975768	WI2
chr1	13218998	13219581	2	749	1501	0.791229	6592520	17017802	0.975768	WI2
chr1	13328819	13329408	2	157	355	1.04076	6592520	17017802	0.975768	PRAMEF3
chr1	13330400	13331000	2	118	227	1.03106	6592520	17017802	0.975768	PRAMEF3
chr1	13331365	13331675	2	205	491	0.662024	6592520	17017802	0.975768	PRAMEF3
chr1	13364877	13365187	2	427	1159	0.584179	6592520	17017802	0.975768	PRAMEF5
chr1	13365830	13366430	2	395	652	0.960618	6592520	17017802	0.975768	PRAMEF5
chr1	13368158	13368738	2	546	1270	0.681695	6592520	17017802	0.975768	PRAMEF5
chr1	13386968	13387548	2	309	676	0.724792	6592520	17017802	0.975768	PRAMEF8
chr1	13388444	13389044	2	207	451	1.03106	6592520	17017802	0.975768	PRAMEF8
chr1	13389402	13389712	2	290	611	0.752589	6592520	17017802	0.975768	PRAMEF8
chr1	13423989	13424299	2	492	1277	0.610908	6592520	17017802	0.975768	PRAMEF9
chr1	13424953	13425553	2	489	1017	0.762411	6592520	17017802	0.975768	PRAMEF9
chr1	13427284	13427864	2	335	676	0.785777	6592520	17017802	0.975768	PRAMEF9
chr1	13448036	13448613	2	427	946	0.715712	6592520	17017802	0.975768	PRAMEF13
chr1	13449546	13450146	2	375	678	0.877007	6592520	17017802	0.975768	PRAMEF13
chr1	13450536	13450846	2	467	1126	0.657627	6592520	17017802	0.975768	PRAMEF13
chr1	13474675	13475264	2	453	1188	0.604621	6592520	17017802	0.975768	PRAMEF18
chr1	13476257	13476857	2	224	393	1.03106	6592520	17017802	0.975768	PRAMEF18
chr1	13477222	13477532	2	296	754	0.622475	6592520	17017802	0.975768	PRAMEF18
chr1	13495270	13495580	2	169	413	1.03106	6592520	17017802	0.975768	PRAMEF16
chr1	13495953	13496553	2	219	354	1.03106	6592520	17017802	0.975768	PRAMEF16
chr1	13497556	13498136	2	248	592	0.66425	6592520	17017802	0.975768	PRAMEF16
chr1	13521900	13522330	2	139	331	1.03106	6592520	17017802	0.975768	PRAMEF21
chr1	13523723	13524323	2	239	469	0.808028	6592520	17017802	0.975768	PRAMEF21
chr1	13526298	13526878	2	231	621	0.589823	6592520	17017802	0.975768	PRAMEF21
chr1	13607754	13608334	2	316	702	0.713759	6592520	17017802	0.975768	XX
chr1	13609230	13609820	2	375	800	0.743263	6592520	17017802	0.975768	XX
chr1	13610188	13610488	2	279	602	0.734868	6592520	17017802	0.975768	XX
chr1	13644787	13645097	2	483	1254	0.610732	6592520	17017802	0.975768	PRAMEF15
chr1	13645751	13646351	2	519	976	0.843177	6592520	17017802	0.975768	PRAMEF15
chr1	13648082	13648662	2	337	681	0.784665	6592520	17017802	0.975768	PRAMEF15
chr1	13668891	13669471	2	408	982	0.658795	6592520	17017802	0.975768	PRAMEF14
chr1	13670402	13671002	2	396	726	0.864888	6592520	17017802	0.975768	PRAMEF14
chr1	13671391	13671701	2	441	1079	0.648065	6592520	17017802	0.975768	PRAMEF14
chr1	13695511	13696100	2	431	1095	0.624115	6592520	17017802	0.975768	PRAMEF19
chr1	13697093	13697693	2	244	393	1.03106	6592520	17017802	0.975768	PRAMEF19
[truncated: 211,186+ more rows]
