# Supplementary material for: Genetic analysis of sinonasal undifferentiated carcinoma discovers recurrent SWI/SNF alterations and a novel PGAP3-SRPK1 fusion gene
Source: BMC Cancer. 2021 May 29;21:636. doi: 10.1186/s12885-021-08370-x (PMC8164750; doi:10.1186/s12885-021-08370-x)
Supplement: Supplementary file 9 — Additional file 9: Supplemental Table 6A. Copy Number Variation Data (SNUC 1). Supplemental Table 6B. Copy Number Variation Data (SNUC 2). Supplemental Table 6C. Copy Number Variation Data (SNUC 5). Supplemental Table 6D. Copy Number Variation Data (SNUC 8). Supplemental Table 6E. Copy Number Variation Data (SNUC 10). [file 12885_2021_8370_MOESM9_ESM.zip › Supplemental Table 6B_CNV data.xlsx]

## Sheet: Sheet1
Supplemental Table 6B: Copy Number Variation Data (SNUC 2)
SNUC_2
chr	exon_start	exon_end	cnv	tumor_DOC	control_DOC	rationormalized_after_smoothing	CNV_start	CNV_end	seg_mean	gene
chr1	12098	12258	2	2781	1884	1.29882	12098	1654080	0.920051	no_gene
chr1	12553	12721	2	2552	2162	1.03861	12098	1654080	0.920051	no_gene
chr1	13331	13701	2	3510	2742	1.12633	12098	1654080	0.920051	no_gene
chr1	30334	30503	2	1693	1021	1.45901	12098	1654080	0.920051	RP11
chr1	35045	35544	2	1366	1145	1.04972	12098	1654080	0.920051	FAM138A
chr1	35618	35778	2	892	849	0.924453	12098	1654080	0.920051	FAM138A
chr1	69077	70017	2	1293	909	1.25159	12098	1654080	0.920051	OR4F5
chr1	324294	324394	2	241	267	0.951014	12098	1654080	0.920051	no_gene
chr1	324427	325605	2	1074	1203	0.785537	12098	1654080	0.920051	no_gene
chr1	327734	328214	2	647	830	0.685889	12098	1654080	0.920051	RP4
chr1	367645	368605	2	1220	895	1.1994	12098	1654080	0.920051	OR4F29
chr1	621092	622042	2	1217	937	1.14282	12098	1654080	0.920051	OR4F16
chr1	664484	665108	2	1319	1326	0.875244	12098	1654080	0.920051	no_gene
chr1	721404	721918	2	761	535	1.25158	12098	1654080	0.920051	AL669831.1
chr1	762079	762571	2	306	232	0.951014	12098	1654080	0.920051	NCRNA00115
chr1	861307	861407	2	381	372	0.901176	12098	1654080	0.920051	SAMD11
chr1	865532	865718	2	208	263	0.951014	12098	1654080	0.920051	SAMD11
chr1	866394	866494	2	336	343	0.951014	12098	1654080	0.920051	SAMD11
chr1	871149	871278	2	155	157	0.951014	12098	1654080	0.920051	SAMD11
chr1	874414	874514	2	373	347	0.945817	12098	1654080	0.920051	SAMD11
chr1	874652	874842	2	101	141	0.951014	12098	1654080	0.920051	SAMD11
chr1	876491	876688	2	111	106	0.951014	12098	1654080	0.920051	SAMD11
chr1	877472	877683	2	14	16	0.951014	12098	1654080	0.920051	SAMD11
chr1	877726	877879	2	37	74	0.951014	12098	1654080	0.920051	SAMD11
chr1	877936	878440	2	56	42	0.951014	12098	1654080	0.920051	SAMD11
chr1	878589	878759	2	158	177	0.951014	12098	1654080	0.920051	SAMD11
chr1	879075	879535	2	184	170	0.951014	12098	1654080	0.920051	SAMD11
chr1	880017	880182	2	137	167	0.951014	12098	1654080	0.920051	NOC2L
chr1	880421	880528	2	309	259	0.951014	12098	1654080	0.920051	NOC2L
chr1	880895	881035	2	699	500	1.23008	12098	1654080	0.920051	NOC2L
chr1	881550	881668	2	151	139	0.951014	12098	1654080	0.920051	NOC2L
chr1	881779	881927	2	239	237	0.951014	12098	1654080	0.920051	NOC2L
chr1	883508	883614	2	168	177	0.951014	12098	1654080	0.920051	NOC2L
chr1	883867	883985	2	295	338	0.951014	12098	1654080	0.920051	NOC2L
chr1	886504	886620	2	434	365	1.04622	12098	1654080	0.920051	NOC2L
chr1	887377	887521	2	334	361	0.81408	12098	1654080	0.920051	NOC2L
chr1	887789	887982	2	451	410	0.967878	12098	1654080	0.920051	NOC2L
chr1	888552	888670	2	254	278	0.951014	12098	1654080	0.920051	NOC2L
chr1	889159	889274	2	320	344	0.818501	12098	1654080	0.920051	NOC2L
chr1	889381	889551	2	39	47	0.951014	12098	1654080	0.920051	NOC2L
chr1	891298	891398	2	335	298	0.951014	12098	1654080	0.920051	NOC2L
chr1	891472	891597	2	445	410	0.955001	12098	1654080	0.920051	NOC2L
chr1	892271	892407	2	477	334	0.951014	12098	1654080	0.920051	NOC2L
chr1	892476	892655	2	432	386	0.984746	12098	1654080	0.920051	NOC2L
chr1	894010	894463	2	356	269	0.951014	12098	1654080	0.920051	NOC2L
chr1	894557	894657	2	344	213	0.951014	12098	1654080	0.920051	NOC2L
chr1	896020	896182	2	18	20	0.951014	12098	1654080	0.920051	KLHL17
chr1	896600	896940	2	213	173	0.951014	12098	1654080	0.920051	KLHL17
chr1	897006	897132	2	507	408	1.09339	12098	1654080	0.920051	KLHL17
chr1	897203	897652	2	427	295	0.951014	12098	1654080	0.920051	KLHL17
chr1	897732	897853	2	420	336	0.951014	12098	1654080	0.920051	KLHL17
chr1	898081	898299	2	68	70	0.951014	12098	1654080	0.920051	KLHL17
chr1	898411	898692	2	118	95	0.951014	12098	1654080	0.920051	KLHL17
chr1	898714	898886	2	107	133	0.951014	12098	1654080	0.920051	KLHL17
chr1	899294	899394	2	432	392	0.969673	12098	1654080	0.920051	KLHL17
chr1	899473	899573	2	259	272	0.951014	12098	1654080	0.920051	KLHL17
chr1	899706	899912	2	104	148	0.951014	12098	1654080	0.920051	KLHL17
chr1	900340	900573	2	271	249	0.951014	12098	1654080	0.920051	KLHL17
chr1	901903	902003	2	95	76	0.951014	12098	1654080	0.920051	PLEKHN1
chr1	902081	902185	2	124	78	0.951014	12098	1654080	0.920051	PLEKHN1
chr1	905654	905805	2	206	147	0.951014	12098	1654080	0.920051	PLEKHN1
chr1	905831	905991	2	148	158	0.951014	12098	1654080	0.920051	PLEKHN1
chr1	906063	906388	2	129	133	0.951014	12098	1654080	0.920051	PLEKHN1
chr1	906415	906590	2	262	177	0.951014	12098	1654080	0.920051	PLEKHN1
chr1	906694	906794	2	156	227	0.951014	12098	1654080	0.920051	PLEKHN1
chr1	907442	907542	2	98	90	0.951014	12098	1654080	0.920051	PLEKHN1
chr1	907665	907806	2	103	136	0.951014	12098	1654080	0.920051	PLEKHN1
chr1	908238	908392	2	167	165	0.951014	12098	1654080	0.920051	PLEKHN1
chr1	908563	908708	2	50	39	0.951014	12098	1654080	0.920051	PLEKHN1
chr1	908877	909022	2	186	162	0.951014	12098	1654080	0.920051	PLEKHN1
chr1	909210	909433	2	249	268	0.951014	12098	1654080	0.920051	PLEKHN1
chr1	909670	909770	2	272	363	0.659311	12098	1654080	0.920051	PLEKHN1
chr1	909819	909957	2	130	127	0.951014	12098	1654080	0.920051	PLEKHN1
chr1	911499	911650	2	67	77	0.951014	12098	1654080	0.920051	C1orf170
chr1	911877	912004	2	440	212	0.951014	12098	1654080	0.920051	C1orf170
chr1	914254	916037	2	275	269	0.951014	12098	1654080	0.920051	C1orf170
chr1	916425	916584	2	220	238	0.951014	12098	1654080	0.920051	C1orf170
chr1	917420	917520	2	96	149	0.951014	12098	1654080	0.920051	no_gene
chr1	934425	934814	2	20	12	0.951014	12098	1654080	0.920051	HES4
chr1	934833	935052	2	176	164	0.951014	12098	1654080	0.920051	HES4
chr1	935059	935399	2	282	240	0.951014	12098	1654080	0.920051	HES4
chr1	948845	949005	2	245	196	0.951014	12098	1654080	0.920051	ISG15
chr1	949361	949860	2	273	241	0.951014	12098	1654080	0.920051	ISG15
chr1	955441	955861	2	113	91	0.951014	12098	1654080	0.920051	AGRN
chr1	957529	957893	2	458	443	0.909682	12098	1654080	0.920051	AGRN
chr1	970605	970755	2	460	477	0.84853	12098	1654080	0.920051	AGRN
chr1	975993	976311	2	162	140	0.951014	12098	1654080	0.920051	AGRN
chr1	976501	977133	2	277	297	0.951014	12098	1654080	0.920051	AGRN
chr1	977284	977593	2	212	226	0.951014	12098	1654080	0.920051	AGRN
chr1	978567	979870	2	375	366	0.901525	12098	1654080	0.920051	AGRN
chr1	980489	980954	2	172	185	0.951014	12098	1654080	0.920051	AGRN
chr1	981061	981696	2	466	458	0.895258	12098	1654080	0.920051	AGRN
chr1	981725	982388	2	128	142	0.951014	12098	1654080	0.920051	AGRN
chr1	982655	982885	2	54	66	0.876208	12098	1654080	0.920051	AGRN
chr1	982901	983326	2	396	474	0.735097	12098	1654080	0.920051	AGRN
chr1	983340	983796	2	69	68	0.876208	12098	1654080	0.920051	AGRN
chr1	984195	984490	2	96	95	0.876208	12098	1654080	0.920051	AGRN
chr1	984564	984882	2	285	293	0.876208	12098	1654080	0.920051	AGRN
chr1	984894	985226	2	113	138	0.876208	12098	1654080	0.920051	AGRN
chr1	985231	985468	2	177	228	0.876208	12098	1654080	0.920051	AGRN
chr1	985561	986022	2	129	172	0.876208	12098	1654080	0.920051	AGRN
chr1	986054	986268	2	109	114	0.876208	12098	1654080	0.920051	AGRN
chr1	986367	986467	2	237	182	0.876208	12098	1654080	0.920051	AGRN
chr1	986581	987246	2	253	253	0.876208	12098	1654080	0.920051	AGRN
chr1	987334	987434	2	385	391	0.866387	12098	1654080	0.920051	AGRN
chr1	988806	988906	2	81	68	0.876208	12098	1654080	0.920051	AGRN
chr1	989081	989408	2	352	437	0.708743	12098	1654080	0.920051	AGRN
chr1	989776	989982	2	336	461	0.641307	12098	1654080	0.920051	AGRN
chr1	990152	990412	2	228	253	0.876208	12098	1654080	0.920051	AGRN
chr1	1007184	1007954	2	76	85	0.876208	12098	1654080	0.920051	no_gene
chr1	1018209	1018369	2	223	212	0.876208	12098	1654080	0.920051	C1orf159
chr1	1019285	1019763	2	64	84	0.876208	12098	1654080	0.920051	C1orf159
chr1	1019809	1019962	2	180	187	0.876208	12098	1654080	0.920051	C1orf159
chr1	1020550	1020710	2	18	33	0.876208	12098	1654080	0.920051	no_gene
chr1	1021256	1021392	2	227	237	0.876208	12098	1654080	0.920051	C1orf159
chr1	1022441	1022601	2	143	194	0.876208	12098	1654080	0.920051	C1orf159
chr1	1022876	1022977	2	215	249	0.876208	12098	1654080	0.920051	C1orf159
chr1	1025720	1025820	2	364	347	0.922996	12098	1654080	0.920051	C1orf159
chr1	1026199	1026363	2	365	432	0.743424	12098	1654080	0.920051	C1orf159
chr1	1026656	1026756	2	19	28	0.876208	12098	1654080	0.920051	C1orf159
chr1	1026837	1026985	2	143	199	0.876208	12098	1654080	0.920051	C1orf159
chr1	1027335	1027435	2	141	134	0.876208	12098	1654080	0.920051	no_gene
chr1	1078122	1078536	2	98	126	0.876208	12098	1654080	0.920051	RP11
chr1	1102481	1102581	2	201	285	0.876208	12098	1654080	0.920051	MIR200B
chr1	1103177	1103337	2	258	389	0.583577	12098	1654080	0.920051	MIR200A
chr1	1104323	1104476	2	175	255	0.876208	12098	1654080	0.920051	MIR429
chr1	1111009	1111776	2	667	817	0.718342	12098	1654080	0.920051	RP11
chr1	1114594	1114841	2	104	142	0.876208	12098	1654080	0.920051	RP11
chr1	1114974	1115126	2	147	230	0.876208	12098	1654080	0.920051	RP11
chr1	1115412	1115722	2	66	108	0.876208	12098	1654080	0.920051	TTLL10
chr1	1115860	1115983	2	239	257	0.876208	12098	1654080	0.920051	TTLL10
chr1	1116108	1116242	2	109	122	0.876208	12098	1654080	0.920051	TTLL10
chr1	1117108	1117208	2	159	284	0.876208	12098	1654080	0.920051	TTLL10
chr1	1117733	1117833	2	285	356	0.704405	12098	1654080	0.920051	TTLL10
chr1	1118253	1118429	2	100	138	0.876208	12098	1654080	0.920051	TTLL10
chr1	1119297	1119473	2	219	290	0.876208	12098	1654080	0.920051	TTLL10
chr1	1120326	1120524	2	185	222	0.876208	12098	1654080	0.920051	TTLL10
chr1	1131978	1132096	2	222	270	0.876208	12098	1654080	0.920051	TTLL10
chr1	1132469	1132569	2	123	191	0.876208	12098	1654080	0.920051	TTLL10
chr1	1132805	1133227	2	75	90	0.876208	12098	1654080	0.920051	TTLL10
chr1	1138968	1139350	2	83	89	0.876208	12098	1654080	0.920051	TNFRSF18
chr1	1139411	1139618	2	279	408	0.601689	12098	1654080	0.920051	TNFRSF18
chr1	1139772	1139872	2	138	180	0.876208	12098	1654080	0.920051	TNFRSF18
chr1	1140697	1140874	2	238	267	0.876208	12098	1654080	0.920051	TNFRSF18
chr1	1141742	1141953	2	189	156	0.876208	12098	1654080	0.920051	TNFRSF18
chr1	1146922	1147262	2	17	40	0.876208	12098	1654080	0.920051	TNFRSF4
chr1	1147308	1147579	2	103	197	0.876208	12098	1654080	0.920051	TNFRSF4
chr1	1147941	1148155	2	18	43	0.876208	12098	1654080	0.920051	TNFRSF4
chr1	1148358	1148878	2	53	83	0.876208	12098	1654080	0.920051	TNFRSF4
chr1	1149040	1149167	2	117	146	0.876208	12098	1654080	0.920051	TNFRSF4
chr1	1149360	1149509	2	95	108	0.876208	12098	1654080	0.920051	TNFRSF4
chr1	1152889	1153186	2	330	315	0.876208	12098	1654080	0.920051	SDF4
chr1	1153835	1154015	2	361	290	0.876208	12098	1654080	0.920051	SDF4
chr1	1154075	1154445	2	88	130	0.876208	12098	1654080	0.920051	SDF4
chr1	1156044	1156144	2	249	327	0.876208	12098	1654080	0.920051	no_gene
chr1	1158549	1158739	2	281	335	0.876208	12098	1654080	0.920051	SDF4
chr1	1159209	1159350	2	249	220	0.876208	12098	1654080	0.920051	SDF4
chr1	1163845	1164175	2	204	284	0.876208	12098	1654080	0.920051	SDF4
chr1	1167645	1168650	2	98	54	0.876208	12098	1654080	0.920051	B3GALT6
chr1	1177925	1178028	2	206	206	0.876208	12098	1654080	0.920051	FAM132A
chr1	1178204	1178304	2	229	247	0.876208	12098	1654080	0.920051	FAM132A
chr1	1178437	1178537	2	134	137	0.876208	12098	1654080	0.920051	FAM132A
chr1	1178821	1178934	2	94	173	0.876208	12098	1654080	0.920051	FAM132A
chr1	1179310	1179487	2	112	126	0.876208	12098	1654080	0.920051	FAM132A
chr1	1179563	1179663	2	23	22	0.876208	12098	1654080	0.920051	FAM132A
chr1	1179758	1179879	2	190	199	0.876208	12098	1654080	0.920051	FAM132A
chr1	1190580	1190869	2	314	293	0.876208	12098	1654080	0.920051	UBE2J2
chr1	1191415	1191515	2	487	369	1.16126	12098	1654080	0.920051	UBE2J2
chr1	1192369	1192512	2	117	153	0.915272	12098	1654080	0.920051	UBE2J2
chr1	1192585	1192692	2	186	168	0.915272	12098	1654080	0.920051	UBE2J2
chr1	1197642	1197770	2	203	209	0.915272	12098	1654080	0.920051	UBE2J2
chr1	1198696	1198796	2	337	322	0.915272	12098	1654080	0.920051	UBE2J2
chr1	1201440	1201540	2	171	178	0.915272	12098	1654080	0.920051	UBE2J2
chr1	1203239	1203374	2	369	414	0.784249	12098	1654080	0.920051	UBE2J2
chr1	1215993	1216093	2	271	282	0.915272	12098	1654080	0.920051	SCNN1D
chr1	1216591	1216691	2	165	216	0.915272	12098	1654080	0.920051	SCNN1D
chr1	1216789	1216995	2	88	107	0.915272	12098	1654080	0.920051	SCNN1D
chr1	1217610	1217710	2	185	170	0.915272	12098	1654080	0.920051	SCNN1D
chr1	1219296	1219515	2	63	97	0.915272	12098	1654080	0.920051	SCNN1D
chr1	1220947	1221047	2	68	90	0.915272	12098	1654080	0.920051	SCNN1D
chr1	1221303	1221660	2	115	130	0.915272	12098	1654080	0.920051	SCNN1D
chr1	1222145	1222357	2	271	257	0.915272	12098	1654080	0.920051	SCNN1D
chr1	1222486	1222681	2	59	109	0.915272	12098	1654080	0.920051	SCNN1D
chr1	1222885	1223218	2	87	104	0.915272	12098	1654080	0.920051	SCNN1D
chr1	1223258	1223419	2	24	36	0.915272	12098	1654080	0.920051	SCNN1D
chr1	1225846	1225946	2	206	183	0.915272	12098	1654080	0.920051	SCNN1D
chr1	1225995	1226095	2	269	269	0.915272	12098	1654080	0.920051	SCNN1D
chr1	1226254	1226354	2	173	242	0.915272	12098	1654080	0.920051	SCNN1D
chr1	1226432	1226532	2	149	147	0.915272	12098	1654080	0.920051	SCNN1D
chr1	1226631	1226992	2	62	70	0.915272	12098	1654080	0.920051	SCNN1D
chr1	1228910	1229090	2	125	131	0.915272	12098	1654080	0.920051	ACAP3
chr1	1229148	1229315	2	196	188	0.915272	12098	1654080	0.920051	ACAP3
chr1	1229467	1229581	2	284	294	0.915272	12098	1654080	0.920051	ACAP3
chr1	1229749	1230010	2	132	127	0.915272	12098	1654080	0.920051	ACAP3
chr1	1230096	1230196	2	123	196	0.915272	12098	1654080	0.920051	ACAP3
chr1	1230824	1230936	2	265	256	0.915272	12098	1654080	0.920051	ACAP3
chr1	1231113	1231320	2	153	185	0.915272	12098	1654080	0.920051	ACAP3
chr1	1231392	1231492	2	299	357	0.736938	12098	1654080	0.920051	ACAP3
chr1	1231575	1231675	2	171	269	0.915272	12098	1654080	0.920051	ACAP3
chr1	1231802	1232015	2	233	214	0.915272	12098	1654080	0.920051	ACAP3
chr1	1233199	1233315	2	123	91	0.915272	12098	1654080	0.920051	ACAP3
chr1	1233390	1233495	2	158	164	0.915272	12098	1654080	0.920051	ACAP3
chr1	1233665	1233825	2	26	58	0.915272	12098	1654080	0.920051	ACAP3
chr1	1233893	1234104	2	272	306	0.915272	12098	1654080	0.920051	ACAP3
chr1	1234620	1234780	2	84	78	0.915272	12098	1654080	0.920051	ACAP3
chr1	1235054	1235287	2	45	49	0.915272	12098	1654080	0.920051	ACAP3
chr1	1235350	1235450	2	80	101	0.915272	12098	1654080	0.920051	ACAP3
chr1	1235510	1235610	2	54	53	0.915272	12098	1654080	0.920051	ACAP3
chr1	1235875	1236086	2	163	214	0.915272	12098	1654080	0.920051	ACAP3
chr1	1237295	1237447	2	27	41	0.915272	12098	1654080	0.920051	ACAP3
chr1	1238218	1238378	2	176	184	0.915272	12098	1654080	0.920051	ACAP3
chr1	1238539	1238661	2	256	223	0.915272	12098	1654080	0.920051	ACAP3
chr1	1239444	1239544	2	339	306	0.915272	12098	1654080	0.920051	ACAP3
chr1	1242444	1242544	2	391	404	0.851575	12098	1654080	0.920051	ACAP3
chr1	1242690	1242790	2	332	348	0.839434	12098	1654080	0.920051	ACAP3
chr1	1243952	1244112	2	143	123	0.915272	12098	1654080	0.920051	ACAP3
chr1	1244213	1244373	2	22	12	0.915272	12098	1654080	0.920051	ACAP3
chr1	1244452	1244655	2	47	44	0.915272	12098	1654080	0.920051	ACAP3
chr1	1244831	1244985	2	239	180	0.915272	12098	1654080	0.920051	ACAP3
chr1	1245058	1245233	2	72	66	0.915272	12098	1654080	0.920051	ACAP3
chr1	1245966	1246453	2	309	248	0.915272	12098	1654080	0.920051	PUSL1
chr1	1246707	1247040	2	185	196	0.915272	12098	1654080	0.920051	PUSL1
chr1	1247355	1247529	2	96	76	0.915272	12098	1654080	0.920051	CPSF3L
chr1	1247603	1247750	2	109	110	0.915272	12098	1654080	0.920051	CPSF3L
chr1	1247800	1247900	2	150	136	0.915272	12098	1654080	0.920051	CPSF3L
chr1	1247970	1248082	2	47	36	0.915272	12098	1654080	0.920051	CPSF3L
chr1	1248164	1248331	2	143	94	0.915272	12098	1654080	0.920051	CPSF3L
chr1	1248409	1248509	2	333	280	0.915272	12098	1654080	0.920051	CPSF3L
chr1	1248880	1248980	2	326	300	0.915272	12098	1654080	0.920051	CPSF3L
chr1	1249109	1249303	2	333	311	0.915272	12098	1654080	0.920051	CPSF3L
chr1	1249603	1249763	2	269	239	0.915272	12098	1654080	0.920051	CPSF3L
chr1	1250201	1250344	2	283	307	0.915272	12098	1654080	0.920051	CPSF3L
chr1	1250751	1250851	2	384	409	0.826106	12098	1654080	0.920051	CPSF3L
chr1	1250897	1251000	2	341	361	0.831141	12098	1654080	0.920051	CPSF3L
chr1	1254234	1254906	2	162	161	0.915272	12098	1654080	0.920051	CPSF3L
chr1	1255822	1255922	2	280	358	0.688181	12098	1654080	0.920051	CPSF3L
chr1	1255991	1256091	2	129	145	0.915272	12098	1654080	0.920051	no_gene
chr1	1256177	1256476	2	231	220	0.915272	12098	1654080	0.920051	CPSF3L
chr1	1257275	1257375	2	36	32	0.915272	12098	1654080	0.920051	CPSF3L
chr1	1258509	1258667	2	184	186	0.925645	12098	1654080	0.920051	CPSF3L
chr1	1259888	1260041	2	148	142	0.925645	12098	1654080	0.920051	CPSF3L
chr1	1262288	1262414	2	555	416	1.17389	12098	1654080	0.920051	GLTPD1
chr1	1262608	1263148	2	302	279	0.925645	12098	1654080	0.920051	GLTPD1
chr1	1266712	1266933	2	92	88	0.925645	12098	1654080	0.920051	TAS1R3
chr1	1267015	1267320	2	312	296	0.925645	12098	1654080	0.920051	TAS1R3
chr1	1267392	1268188	2	230	244	0.925645	12098	1654080	0.920051	TAS1R3
chr1	1268298	1268506	2	172	137	0.925645	12098	1654080	0.920051	TAS1R3
chr1	1268595	1268761	2	465	398	1.02801	12098	1654080	0.920051	TAS1R3
chr1	1268883	1269846	2	133	114	0.925645	12098	1654080	0.920051	TAS1R3
chr1	1271508	1271897	2	117	101	0.925645	12098	1654080	0.920051	DVL1
chr1	1273111	1273565	2	121	104	0.925645	12098	1654080	0.920051	DVL1
chr1	1273646	1273818	2	158	186	0.925645	12098	1654080	0.920051	DVL1
chr1	1273899	1274035	2	244	237	0.925645	12098	1654080	0.920051	DVL1
chr1	1274654	1275064	2	202	194	0.925645	12098	1654080	0.920051	DVL1
chr1	1275104	1275204	2	305	366	0.733241	12098	1654080	0.920051	DVL1
chr1	1275415	1275559	2	214	245	0.925645	12098	1654080	0.920051	DVL1
chr1	1275611	1275711	2	225	266	0.925645	12098	1654080	0.920051	DVL1
chr1	1275786	1275886	2	309	327	0.925645	12098	1654080	0.920051	DVL1
chr1	1277044	1277187	2	105	73	0.925645	12098	1654080	0.920051	DVL1
chr1	1277430	1277538	2	122	161	0.925645	12098	1654080	0.920051	DVL1
chr1	1277740	1277866	2	144	147	0.925645	12098	1654080	0.920051	DVL1
chr1	1278053	1278153	2	157	144	0.925645	12098	1654080	0.920051	DVL1
chr1	1284253	1284473	2	539	369	1.28526	12098	1654080	0.920051	DVL1
chr1	1288589	1288746	2	187	213	0.925645	12098	1654080	0.920051	MXRA8
chr1	1288946	1289046	2	93	120	0.925645	12098	1654080	0.920051	MXRA8
chr1	1289225	1289326	2	41	53	0.925645	12098	1654080	0.920051	MXRA8
chr1	1289398	1289498	2	165	135	0.925645	12098	1654080	0.920051	MXRA8
chr1	1289542	1289642	2	134	119	0.925645	12098	1654080	0.920051	MXRA8
chr1	1289701	1289891	2	217	274	0.925645	12098	1654080	0.920051	MXRA8
chr1	1290059	1290534	2	238	199	0.925645	12098	1654080	0.920051	MXRA8
chr1	1290564	1290781	2	232	202	0.925645	12098	1654080	0.920051	MXRA8
chr1	1290816	1291134	2	61	39	0.925645	12098	1654080	0.920051	MXRA8
chr1	1291962	1292122	2	18	25	0.925645	12098	1654080	0.920051	MXRA8
chr1	1293810	1293910	2	137	97	0.925645	12098	1654080	0.920051	MXRA8
chr1	1296582	1296682	2	1042	627	1.46227	12098	1654080	0.920051	MXRA8
chr1	1309178	1309338	2	975	810	1.05913	12098	1654080	0.920051	AURKAIP1
chr1	1309377	1309827	2	188	165	0.925645	12098	1654080	0.920051	AURKAIP1
chr1	1310000	1310160	2	264	192	0.925645	12098	1654080	0.920051	AURKAIP1
chr1	1322608	1322964	2	338	247	0.925645	12098	1654080	0.920051	CCNL2
chr1	1323153	1323253	2	310	406	0.671836	12098	1654080	0.920051	CCNL2
chr1	1323331	1323447	2	482	450	0.942459	12098	1654080	0.920051	CCNL2
chr1	1323830	1323930	2	396	263	0.925645	12098	1654080	0.920051	no_gene
chr1	1324004	1324123	2	68	52	0.925645	12098	1654080	0.920051	no_gene
chr1	1324152	1324252	2	102	61	0.925645	12098	1654080	0.920051	no_gene
chr1	1325607	1325753	2	203	172	0.925645	12098	1654080	0.920051	CCNL2
chr1	1325836	1325945	2	393	298	0.925645	12098	1654080	0.920051	CCNL2
chr1	1326143	1326247	2	705	562	1.10377	12098	1654080	0.920051	CCNL2
chr1	1326888	1326988	2	312	284	0.925645	12098	1654080	0.920051	CCNL2
chr1	1328122	1328222	2	636	480	1.16585	12098	1654080	0.920051	CCNL2
chr1	1328758	1328858	2	366	298	0.925645	12098	1654080	0.920051	CCNL2
chr1	1330771	1330896	2	508	359	1.24508	12098	1654080	0.920051	CCNL2
chr1	1333610	1333724	2	579	405	1.25791	12098	1654080	0.920051	CCNL2
chr1	1333964	1334064	2	530	339	0.925645	12098	1654080	0.920051	CCNL2
chr1	1334367	1334688	2	335	307	0.925645	12098	1654080	0.920051	CCNL2
chr1	1334891	1335069	2	429	272	0.925645	12098	1654080	0.920051	RP4
chr1	1335537	1335683	2	461	347	1.16896	12098	1654080	0.920051	RP4
chr1	1335984	1336114	2	386	280	0.925645	12098	1654080	0.920051	RP4
chr1	1337460	1337638	2	352	271	0.925645	12098	1654080	0.920051	MRPL20
chr1	1340996	1341268	2	587	479	1.07828	12098	1654080	0.920051	MRPL20
chr1	1342286	1342401	2	642	434	1.30159	12098	1654080	0.920051	MRPL20
chr1	1342504	1342604	2	185	136	0.925645	12098	1654080	0.920051	MRPL20
chr1	1354478	1354929	2	157	167	0.925645	12098	1654080	0.920051	RP4
chr1	1355419	1355979	2	19	12	0.925645	12098	1654080	0.920051	RP4
chr1	1356175	1356385	2	210	227	0.925645	12098	1654080	0.920051	RP4
chr1	1361481	1361765	2	19	32	0.884136	12098	1654080	0.920051	RP4
chr1	1362861	1363231	2	79	38	0.967154	12098	1654080	0.920051	RP4
chr1	1372304	1372866	2	137	163	0.925645	12098	1654080	0.920051	VWA1
chr1	1374458	1375172	2	101	90	0.925645	12098	1654080	0.920051	VWA1
chr1	1386050	1386150	2	470	433	0.955075	12098	1654080	0.920051	ATAD3C
chr1	1387413	1387513	2	360	356	0.889775	12098	1654080	0.920051	ATAD3C
chr1	1387729	1387829	2	478	457	0.920321	12098	1654080	0.920051	ATAD3C
chr1	1389723	1389880	2	339	341	0.925645	12098	1654080	0.920051	ATAD3C
chr1	1390819	1390919	2	362	339	0.925645	12098	1654080	0.920051	ATAD3C
chr1	1391169	1391296	2	357	422	0.744361	12098	1654080	0.920051	ATAD3C
chr1	1391562	1391729	2	505	609	0.729629	12098	1654080	0.920051	ATAD3C
chr1	1392484	1392584	2	420	390	0.947572	12098	1654080	0.920051	ATAD3C
chr1	1394525	1394625	2	431	454	0.835313	12098	1654080	0.920051	ATAD3C
chr1	1396128	1396297	2	191	176	0.925645	12098	1654080	0.920051	ATAD3C
chr1	1397978	1398088	2	308	449	0.603576	12098	1654080	0.920051	ATAD3C
chr1	1403762	1404102	2	147	122	0.925645	12098	1654080	0.920051	ATAD3C
chr1	1412642	1412742	2	594	658	0.794307	12098	1654080	0.920051	ATAD3B
chr1	1413879	1414127	2	477	464	0.904541	12098	1654080	0.920051	ATAD3B
chr1	1414408	1414508	2	421	486	0.762208	12098	1654080	0.920051	ATAD3B
chr1	1416231	1416331	2	464	532	0.767422	12098	1654080	0.920051	ATAD3B
chr1	1417515	1417685	2	342	370	0.813302	12098	1654080	0.920051	ATAD3B
chr1	1417922	1418099	2	302	453	0.586592	12098	1654080	0.920051	ATAD3B
chr1	1418346	1418506	2	361	361	0.879889	12098	1654080	0.920051	no_gene
chr1	1420393	1420553	2	408	443	0.810372	12098	1654080	0.920051	ATAD3B
chr1	1421141	1421241	2	447	402	0.978384	12098	1654080	0.920051	ATAD3B
chr1	1421487	1421617	2	420	579	0.638261	12098	1654080	0.920051	ATAD3B
chr1	1421921	1422050	2	503	632	0.700291	12098	1654080	0.920051	ATAD3B
chr1	1423218	1423318	2	380	435	0.768638	12098	1654080	0.920051	ATAD3B
chr1	1424566	1424666	2	270	431	0.551206	12098	1654080	0.920051	ATAD3B
chr1	1425632	1425806	2	216	310	0.925645	12098	1654080	0.920051	ATAD3B
chr1	1425848	1426053	2	317	328	0.925645	12098	1654080	0.920051	ATAD3B
chr1	1430862	1431199	2	95	117	0.925645	12098	1654080	0.920051	ATAD3B
chr1	1444584	1444689	2	373	465	0.705803	12098	1654080	0.920051	N/A
chr1	1447575	1448070	2	40	31	0.925645	12098	1654080	0.920051	ATAD3A
chr1	1451380	1451480	2	585	654	0.787056	12098	1654080	0.920051	ATAD3A
chr1	1452544	1452794	2	415	496	0.736197	12098	1654080	0.920051	ATAD3A
chr1	1452994	1453161	2	430	474	0.798211	12098	1654080	0.920051	ATAD3A
chr1	1454285	1454385	2	459	494	0.817548	12098	1654080	0.920051	ATAD3A
chr1	1455518	1455688	2	325	331	0.925645	12098	1654080	0.920051	ATAD3A
chr1	1455912	1456012	2	347	524	0.582674	12098	1654080	0.920051	ATAD3A
chr1	1458121	1458281	2	388	450	0.75866	12098	1654080	0.920051	ATAD3A
chr1	1458869	1458969	2	295	367	0.707267	12098	1654080	0.920051	ATAD3A
chr1	1459216	1459386	2	315	365	0.759356	12098	1654080	0.920051	ATAD3A
chr1	1459650	1459779	2	537	503	0.939364	12098	1654080	0.920051	ATAD3A
chr1	1460595	1460695	2	433	418	0.911464	12098	1654080	0.920051	ATAD3A
chr1	1461826	1461926	2	428	495	0.760793	12098	1654080	0.920051	ATAD3A
chr1	1462468	1462629	2	169	140	0.925645	12098	1654080	0.920051	ATAD3A
chr1	1463072	1463244	2	172	185	0.948692	12098	1654080	0.920051	ATAD3A
chr1	1464600	1464713	2	270	287	0.948692	12098	1654080	0.920051	ATAD3A
chr1	1469303	1469454	2	164	182	0.948692	12098	1654080	0.920051	ATAD3A
chr1	1470737	1470887	2	168	204	0.948692	12098	1654080	0.920051	C1orf70
chr1	1470967	1471177	2	442	471	0.825713	12098	1654080	0.920051	C1orf70
chr1	1475006	1475170	2	360	271	0.948692	12098	1654080	0.920051	C1orf70
chr1	1475587	1475747	2	47	28	0.948692	12098	1654080	0.920051	C1orf70
chr1	1477443	1477549	2	462	420	0.967878	12098	1654080	0.920051	SSU72
chr1	1479194	1479369	2	193	167	0.948692	12098	1654080	0.920051	SSU72
chr1	1480116	1480384	2	277	352	0.692412	12098	1654080	0.920051	SSU72
chr1	1499913	1500298	2	311	269	0.948692	12098	1654080	0.920051	AL645728.2
chr1	1509787	1509947	2	325	183	0.948692	12098	1654080	0.920051	SSU72
chr1	1510355	1510659	2	405	348	1.02401	12098	1654080	0.920051	no_gene
chr1	1534713	1535395	2	68	77	0.948692	12098	1654080	0.920051	RP11
chr1	1550818	1551038	2	321	226	0.948692	12098	1654080	0.920051	MIB2
chr1	1551885	1552045	2	190	200	0.948692	12098	1654080	0.920051	MIB2
chr1	1558755	1559081	2	63	82	0.948692	12098	1654080	0.920051	MIB2
chr1	1559151	1559327	2	159	173	0.948692	12098	1654080	0.920051	MIB2
chr1	1560118	1560283	2	354	299	0.948692	12098	1654080	0.920051	MIB2
chr1	1560368	1560567	2	139	215	0.948692	12098	1654080	0.920051	MIB2
chr1	1560663	1560810	2	145	165	0.948692	12098	1654080	0.920051	MIB2
chr1	1560923	1561035	2	173	190	0.948692	12098	1654080	0.920051	MIB2
chr1	1561972	1562136	2	22	28	0.948692	12098	1654080	0.920051	MIB2
chr1	1562214	1562432	2	228	276	0.948692	12098	1654080	0.920051	MIB2
chr1	1562451	1562589	2	51	59	0.948692	12098	1654080	0.920051	MIB2
chr1	1562643	1562826	2	141	238	0.948692	12098	1654080	0.920051	MIB2
chr1	1563029	1563240	2	237	293	0.948692	12098	1654080	0.920051	MIB2
chr1	1563396	1563561	2	111	134	0.948692	12098	1654080	0.920051	MIB2
chr1	1563650	1563781	2	146	156	0.948692	12098	1654080	0.920051	MIB2
chr1	1563866	1564104	2	143	145	0.948692	12098	1654080	0.920051	MIB2
chr1	1564484	1564693	2	94	76	0.948692	12098	1654080	0.920051	MIB2
chr1	1564742	1565101	2	72	65	0.948692	12098	1654080	0.920051	MIB2
chr1	1565669	1565912	2	234	173	0.948692	12098	1654080	0.920051	MIB2
chr1	1567574	1567755	2	15	11	0.948692	12098	1654080	0.920051	MMP23B
chr1	1568017	1568859	2	252	202	0.948692	12098	1654080	0.920051	MMP23B
chr1	1569113	1569480	2	349	328	0.948692	12098	1654080	0.920051	MMP23B
chr1	1569578	1569747	2	359	434	0.727834	12098	1654080	0.920051	MMP23B
chr1	1569813	1570003	2	313	380	0.72475	12098	1654080	0.920051	MMP23B
chr1	1571121	1571273	2	742	891	0.732747	12098	1654080	0.920051	AL691432.2
chr1	1571286	1571488	2	153	175	0.948692	12098	1654080	0.920051	AL691432.2
chr1	1571693	1571843	2	350	502	0.613468	12098	1654080	0.920051	AL691432.2
chr1	1572042	1572160	2	412	330	0.948692	12098	1654080	0.920051	AL691432.2
chr1	1572257	1572366	2	28	23	0.948692	12098	1654080	0.920051	AL691432.2
chr1	1572441	1572564	2	389	396	0.864335	12098	1654080	0.920051	AL691432.2
chr1	1572768	1572875	2	390	482	0.711943	12098	1654080	0.920051	AL691432.2
chr1	1573122	1573245	2	419	400	0.921683	12098	1654080	0.920051	AL691432.2
chr1	1573799	1573956	2	407	415	0.862927	12098	1654080	0.920051	AL691432.2
chr1	1575625	1575813	2	699	826	0.744603	12098	1654080	0.920051	AL691432.2
chr1	1576391	1576491	2	633	635	0.877117	12098	1654080	0.920051	AL691432.2
chr1	1577000	1577181	2	417	391	0.938398	12098	1654080	0.920051	AL691432.2
chr1	1577204	1577364	2	1261	1501	0.7392	12098	1654080	0.920051	AL691432.2
chr1	1577636	1577869	2	903	810	0.980913	12098	1654080	0.920051	AL691432.2
chr1	1580455	1580623	2	1462	1142	1.12644	12098	1654080	0.920051	AL691432.2
chr1	1580642	1580742	2	3133	2183	1.2628	12098	1654080	0.920051	AL691432.2
chr1	1581419	1581519	2	248	202	0.948692	12098	1654080	0.920051	AL691432.2
chr1	1581769	1581869	2	605	449	1.1856	12098	1654080	0.920051	no_gene
chr1	1582085	1582185	2	1243	998	1.09589	12098	1654080	0.920051	AL691432.2
chr1	1582264	1582364	2	1042	642	1.42811	12098	1654080	0.920051	AL691432.2
chr1	1585556	1585656	2	657	443	1.30494	12098	1654080	0.920051	AL691432.2
chr1	1586812	1586938	2	496	562	0.776557	12098	1654080	0.920051	AL691432.2
chr1	1588824	1588935	2	1900	1244	1.34388	12098	1654080	0.920051	AL691432.2
chr1	1591518	1591618	2	1309	760	1.51549	12098	1654080	0.920051	N/A
chr1	1597185	1597458	2	266	235	0.948692	12098	1654080	0.920051	SLC35E2B
chr1	1599764	1599911	2	1003	990	0.891443	12098	1654080	0.920051	SLC35E2B
chr1	1601101	1601283	2	196	160	0.948692	12098	1654080	0.920051	SLC35E2B
chr1	1601511	1601611	2	511	403	1.11569	12098	1654080	0.920051	SLC35E2B
chr1	1602943	1603068	2	142	128	0.948692	12098	1654080	0.920051	SLC35E2B
chr1	1606900	1607079	2	1251	954	1.15382	12098	1654080	0.920051	SLC35E2B
chr1	1607450	1607638	2	306	169	0.948692	12098	1654080	0.920051	SLC35E2B
chr1	1607804	1608144	2	1959	1706	1.01038	12098	1654080	0.920051	SLC35E2B
chr1	1632407	1632706	2	384	350	0.965364	12098	1654080	0.920051	MMP23A
chr1	1632799	1632968	2	481	493	0.858471	12098	1654080	0.920051	MMP23A
chr1	1633046	1633245	2	391	445	0.773116	12098	1654080	0.920051	MMP23A
chr1	1634341	1634493	2	754	784	0.846219	12098	1654080	0.920051	CDK11A
chr1	1634506	1634708	2	112	180	0.948692	12098	1654080	0.920051	CDK11A
chr1	1634913	1635063	2	459	427	0.945829	12098	1654080	0.920051	CDK11A
chr1	1635261	1635379	2	442	380	1.02345	12098	1654080	0.920051	CDK11A
chr1	1635476	1635585	2	18	22	0.948692	12098	1654080	0.920051	CDK11A
chr1	1635660	1635783	2	387	457	0.745114	12098	1654080	0.920051	no_gene
chr1	1635920	1636094	2	401	452	0.780609	12098	1654080	0.920051	CDK11A
chr1	1636240	1636464	2	350	325	0.948692	12098	1654080	0.920051	CDK11A
chr1	1637018	1637229	2	301	429	0.617358	12098	1654080	0.920051	CDK11A
chr1	1638846	1639055	2	950	846	0.988055	12098	1654080	0.920051	CDK11A
chr1	1639601	1639701	2	676	689	0.863287	12098	1654080	0.920051	CDK11A
chr1	1640210	1640391	2	433	418	0.911464	12098	1654080	0.920051	CDK11A
chr1	1640414	1640625	2	1159	1341	0.760471	12098	1654080	0.920051	CDK11A
chr1	1640845	1641079	2	944	852	0.9749	12098	1654080	0.920051	CDK11A
chr1	1643701	1643890	2	991	851	1.02464	12098	1654080	0.920051	CDK11A
chr1	1647783	1647917	2	1232	907	1.19517	12098	1654080	0.920051	CDK11A
chr1	1650715	1650894	2	298	206	0.948692	12098	1654080	0.920051	CDK11A
chr1	1653033	1653150	2	884	649	1.19849	12098	1654080	0.920051	CDK11A
chr1	1653920	1654080	2	256	133	0.948692	12098	1654080	0.920051	CDK11A
chr1	1654091	1654257	4	1886	1037	1.60026	1654091	1656906	1.71232	CDK11A
chr1	1656806	1656906	4	1412	681	1.82438	1654091	1656906	1.71232	RP1
chr1	1663821	1663978	2	428	464	0.811621	1663821	4772761	0.872833	RP1
chr1	1666126	1666335	2	962	914	0.926097	1663821	4772761	0.872833	RP1
chr1	1669757	1669937	2	1145	957	1.05274	1663821	4772761	0.872833	SLC35E2
chr1	1670307	1670498	2	1977	1424	1.22159	1663821	4772761	0.872833	SLC35E2
chr1	1670661	1671001	2	1921	1670	1.01214	1663821	4772761	0.872833	SLC35E2
chr1	1684340	1684501	2	138	134	0.948692	1663821	4772761	0.872833	NADK
chr1	1684997	1685097	2	207	306	0.948692	1663821	4772761	0.872833	NADK
chr1	1685466	1685677	2	149	136	0.948692	1663821	4772761	0.872833	NADK
chr1	1685690	1685824	2	284	278	0.948692	1663821	4772761	0.872833	NADK
chr1	1685980	1686139	2	140	162	0.948692	1663821	4772761	0.872833	NADK
chr1	1686810	1686917	2	319	351	0.799671	1663821	4772761	0.872833	NADK
chr1	1687689	1687789	2	738	642	1.01146	1663821	4772761	0.872833	NADK
chr1	1687939	1688096	2	241	316	0.948692	1663821	4772761	0.872833	NADK
chr1	1688249	1688349	2	460	549	0.737247	1663821	4772761	0.872833	NADK
chr1	1688544	1688751	2	275	282	0.948692	1663821	4772761	0.872833	NADK
chr1	1689802	1689970	2	126	152	0.948692	1663821	4772761	0.872833	NADK
chr1	1690538	1690682	2	137	138	0.948692	1663821	4772761	0.872833	NADK
chr1	1691171	1691341	2	245	288	0.948692	1663821	4772761	0.872833	NADK
chr1	1693382	1693482	2	163	276	0.948692	1663821	4772761	0.872833	NADK
chr1	1696664	1696847	2	424	443	0.842151	1663821	4772761	0.872833	NADK
chr1	1718767	1718878	2	320	295	0.948692	1663821	4772761	0.872833	GNB1
chr1	1720489	1720710	2	371	431	0.757398	1663821	4772761	0.872833	GNB1
chr1	1721831	1722037	2	615	570	0.949354	1663821	4772761	0.872833	GNB1
chr1	1724667	1724767	2	154	182	0.948692	1663821	4772761	0.872833	GNB1
chr1	1735826	1736022	2	537	465	1.01613	1663821	4772761	0.872833	GNB1
chr1	1737895	1737995	2	283	210	0.948692	1663821	4772761	0.872833	GNB1
chr1	1747192	1747303	2	552	471	1.03121	1663821	4772761	0.872833	GNB1
chr1	1749245	1749345	2	216	212	0.948692	1663821	4772761	0.872833	GNB1
chr1	1756814	1756914	2	323	226	0.948692	1663821	4772761	0.872833	GNB1
chr1	1846683	1846783	2	182	168	0.948692	1663821	4772761	0.872833	CALML6
chr1	1847099	1847199	2	290	234	0.948692	1663821	4772761	0.872833	CALML6
chr1	1847877	1848056	2	84	70	0.948692	1663821	4772761	0.872833	CALML6
chr1	1848188	1848337	2	355	330	0.948692	1663821	4772761	0.872833	CALML6
chr1	1848410	1848515	2	20	18	0.948692	1663821	4772761	0.872833	CALML6
chr1	1848559	1848659	2	180	154	0.948692	1663821	4772761	0.872833	CALML6
chr1	1849318	1849603	2	361	329	0.948692	1663821	4772761	0.872833	TMEM52
chr1	1849689	1849995	2	454	373	1.07096	1663821	4772761	0.872833	TMEM52
chr1	1850242	1850402	2	30	20	0.948692	1663821	4772761	0.872833	TMEM52
chr1	1853672	1853883	2	58	69	0.948692	1663821	4772761	0.872833	C1orf222
chr1	1854025	1854164	2	284	285	0.948692	1663821	4772761	0.872833	C1orf222
chr1	1854421	1854611	2	62	77	0.948692	1663821	4772761	0.872833	C1orf222
chr1	1854803	1854940	2	152	128	0.948692	1663821	4772761	0.872833	C1orf222
chr1	1855190	1855370	2	375	407	0.810708	1663821	4772761	0.872833	C1orf222
chr1	1855827	1855961	2	129	117	0.948692	1663821	4772761	0.872833	C1orf222
chr1	1857219	1857377	2	201	188	0.948692	1663821	4772761	0.872833	C1orf222
chr1	1857666	1857786	2	22	16	0.948692	1663821	4772761	0.872833	C1orf222
chr1	1857873	1857973	2	298	238	0.948692	1663821	4772761	0.872833	no_gene
chr1	1858090	1858200	2	157	221	0.948692	1663821	4772761	0.872833	C1orf222
chr1	1858332	1858467	2	298	315	0.948692	1663821	4772761	0.872833	C1orf222
chr1	1859045	1859185	2	142	198	0.948692	1663821	4772761	0.872833	C1orf222
chr1	1860222	1860322	2	168	158	0.948692	1663821	4772761	0.872833	C1orf222
chr1	1861498	1861775	2	125	127	0.948692	1663821	4772761	0.872833	C1orf222
chr1	1870293	1870427	2	221	264	0.948692	1663821	4772761	0.872833	C1orf222
chr1	1871032	1871206	2	211	274	0.948692	1663821	4772761	0.872833	C1orf222
chr1	1871688	1871848	2	157	228	0.948692	1663821	4772761	0.872833	C1orf222
chr1	1873466	1873595	2	109	158	0.948692	1663821	4772761	0.872833	C1orf222
chr1	1875769	1875891	2	226	193	0.948692	1663821	4772761	0.872833	C1orf222
chr1	1877755	1877878	2	122	136	0.948692	1663821	4772761	0.872833	C1orf222
chr1	1878411	1878511	2	173	212	0.948692	1663821	4772761	0.872833	C1orf222
chr1	1886575	1886965	2	494	460	0.944924	1663821	4772761	0.872833	C1orf222
chr1	1887014	1887291	2	120	219	0.948692	1663821	4772761	0.872833	C1orf222
chr1	1888056	1888225	2	355	386	0.809224	1663821	4772761	0.872833	C1orf222
chr1	1890553	1890653	2	487	302	0.948692	1663821	4772761	0.872833	C1orf222
chr1	1891369	1891580	2	117	168	0.948692	1663821	4772761	0.872833	C1orf222
chr1	1895185	1895355	2	397	356	0.981224	1663821	4772761	0.872833	C1orf222
chr1	1896304	1896502	2	247	246	0.948692	1663821	4772761	0.872833	C1orf222
chr1	1897807	1897967	2	88	97	0.948692	1663821	4772761	0.872833	C1orf222
chr1	1900071	1900274	2	335	220	0.948692	1663821	4772761	0.872833	C1orf222
chr1	1902095	1902257	2	266	270	0.948692	1663821	4772761	0.872833	C1orf222
chr1	1903416	1903523	2	285	239	0.948692	1663821	4772761	0.872833	C1orf222
chr1	1904323	1904488	2	433	703	0.541951	1663821	4772761	0.872833	C1orf222
chr1	1905461	1905639	2	61	87	0.948692	1663821	4772761	0.872833	C1orf222
chr1	1916820	1916931	2	219	206	0.948692	1663821	4772761	0.872833	C1orf222
chr1	1918373	1918476	2	106	92	0.948692	1663821	4772761	0.872833	C1orf222
chr1	1919517	1919617	2	548	484	0.996238	1663821	4772761	0.872833	C1orf222
chr1	1919948	1920096	2	308	344	0.787807	1663821	4772761	0.872833	C1orf222
chr1	1920265	1920420	2	160	212	0.948692	1663821	4772761	0.872833	C1orf222
chr1	1922312	1922412	2	208	209	0.948692	1663821	4772761	0.872833	C1orf222
chr1	1956378	1956495	2	119	142	0.948692	1663821	4772761	0.872833	GABRD
chr1	1956756	1956856	2	139	128	0.948692	1663821	4772761	0.872833	GABRD
chr1	1956954	1957179	2	367	329	0.948692	1663821	4772761	0.872833	GABRD
chr1	1958952	1959107	2	453	512	0.778495	1663821	4772761	0.872833	GABRD
chr1	1959591	1959733	2	140	174	0.948692	1663821	4772761	0.872833	GABRD
chr1	1960517	1960707	2	148	229	0.948692	1663821	4772761	0.872833	GABRD
chr1	1960987	1961203	2	443	544	0.716527	1663821	4772761	0.872833	GABRD
chr1	1961408	1961728	2	83	66	0.948692	1663821	4772761	0.872833	GABRD
chr1	1986877	1987003	2	234	313	0.948692	1663821	4772761	0.872833	PRKCZ
chr1	1987917	1988017	2	189	208	0.948692	1663821	4772761	0.872833	PRKCZ
chr1	1990955	1991055	2	560	556	0.886219	1663821	4772761	0.872833	PRKCZ
chr1	2002718	2002818	2	119	90	0.948692	1663821	4772761	0.872833	PRKCZ
chr1	2005653	2005753	2	259	373	0.610968	1663821	4772761	0.872833	PRKCZ
chr1	2013759	2013899	2	217	199	0.948692	1663821	4772761	0.872833	no_gene
chr1	2066693	2066793	2	281	271	0.948692	1663821	4772761	0.872833	PRKCZ
chr1	2075646	2075782	2	226	267	0.948692	1663821	4772761	0.872833	PRKCZ
chr1	2077456	2077556	2	441	579	0.670174	1663821	4772761	0.872833	PRKCZ
chr1	2080287	2080387	2	364	396	0.808787	1663821	4772761	0.872833	PRKCZ
chr1	2082226	2082419	2	438	407	0.946907	1663821	4772761	0.872833	PRKCZ
chr1	2087431	2087535	2	314	404	0.683874	1663821	4772761	0.872833	PRKCZ
chr1	2100438	2101045	2	79	87	0.948692	1663821	4772761	0.872833	PRKCZ
chr1	2103491	2103631	2	98	131	0.948692	1663821	4772761	0.872833	PRKCZ
chr1	2103673	2103833	2	373	339	0.948692	1663821	4772761	0.872833	PRKCZ
chr1	2105333	2105457	2	209	146	0.948692	1663821	4772761	0.872833	PRKCZ
chr1	2106182	2106282	2	411	397	0.910917	1663821	4772761	0.872833	PRKCZ
chr1	2106657	2106757	2	277	208	0.948692	1663821	4772761	0.872833	PRKCZ
chr1	2113234	2113334	2	351	318	0.948692	1663821	4772761	0.872833	PRKCZ
chr1	2116019	2116139	2	292	262	0.948692	1663821	4772761	0.872833	C1orf86
chr1	2116354	2116454	2	356	449	0.69764	1663821	4772761	0.872833	C1orf86
chr1	2116715	2116952	2	637	730	0.767793	1663821	4772761	0.872833	C1orf86
chr1	2117441	2117650	2	52	49	0.948692	1663821	4772761	0.872833	C1orf86
chr1	2118572	2118672	2	371	359	0.9093	1663821	4772761	0.872833	C1orf86
chr1	2121134	2121234	2	346	232	0.948692	1663821	4772761	0.872833	C1orf86
chr1	2121489	2122032	2	121	132	0.948692	1663821	4772761	0.872833	no_gene
chr1	2124295	2124414	2	593	547	0.953883	1663821	4772761	0.872833	C1orf86
chr1	2125005	2125355	2	131	158	0.948692	1663821	4772761	0.872833	C1orf86
chr1	2125434	2125574	2	260	265	0.948692	1663821	4772761	0.872833	C1orf86
chr1	2129444	2129581	2	260	243	0.948692	1663821	4772761	0.872833	C1orf86
chr1	2130191	2130427	2	184	208	0.948692	1663821	4772761	0.872833	C1orf86
chr1	2132462	2132562	2	219	231	0.877273	1663821	4772761	0.872833	C1orf86
chr1	2144364	2145019	2	165	180	0.877273	1663821	4772761	0.872833	no_gene
chr1	2160154	2161225	2	407	341	0.877273	1663821	4772761	0.872833	SKI
chr1	2234365	2234593	2	399	407	0.862594	1663821	4772761	0.872833	SKI
chr1	2234672	2234890	2	331	400	0.728108	1663821	4772761	0.872833	SKI
chr1	2235227	2235592	2	337	380	0.780322	1663821	4772761	0.872833	SKI
chr1	2235680	2236075	2	350	463	0.665143	1663821	4772761	0.872833	SKI
chr1	2237407	2237740	2	457	401	1.00277	1663821	4772761	0.872833	SKI
chr1	2237964	2238255	2	190	185	0.877273	1663821	4772761	0.872833	SKI
chr1	2252808	2253028	2	73	69	0.877273	1663821	4772761	0.872833	MORN1
chr1	2255509	2255609	2	235	288	0.877273	1663821	4772761	0.872833	MORN1
chr1	2263978	2264192	2	317	285	0.877273	1663821	4772761	0.872833	MORN1
chr1	2267897	2267997	2	72	120	0.877273	1663821	4772761	0.872833	MORN1
chr1	2268153	2268291	2	44	59	0.877273	1663821	4772761	0.872833	MORN1
chr1	2286844	2286944	2	137	224	0.877273	1663821	4772761	0.872833	MORN1
chr1	2288868	2289039	2	61	84	0.840774	1663821	4772761	0.872833	MORN1
chr1	2290028	2290156	2	347	474	0.644138	1663821	4772761	0.872833	MORN1
chr1	2303192	2303344	2	55	25	0.913773	1663821	4772761	0.872833	no_gene
chr1	2303917	2304032	2	190	208	0.877273	1663821	4772761	0.872833	MORN1
chr1	2305897	2305998	2	211	265	0.877273	1663821	4772761	0.872833	MORN1
chr1	2310359	2310459	2	479	427	0.987041	1663821	4772761	0.872833	MORN1
chr1	2310500	2310666	2	158	180	0.877273	1663821	4772761	0.872833	MORN1
chr1	2316414	2316560	2	288	216	0.877273	1663821	4772761	0.872833	MORN1
chr1	2317241	2317341	2	237	257	0.877273	1663821	4772761	0.872833	AL513477.1
chr1	2318855	2318970	2	350	401	0.767983	1663821	4772761	0.872833	AL513477.1
chr1	2319675	2319778	2	554	457	1.06665	1663821	4772761	0.872833	AL513477.1
chr1	2321349	2321449	2	656	427	1.35177	1663821	4772761	0.872833	MORN1
chr1	2322833	2322984	2	2	13	0.877273	1663821	4772761	0.872833	MORN1
chr1	2327220	2327320	2	932	589	1.39229	1663821	4772761	0.872833	MORN1
chr1	2328552	2328661	2	424	306	0.877273	1663821	4772761	0.872833	MORN1
chr1	2330851	2330955	2	510	325	0.877273	1663821	4772761	0.872833	MORN1
chr1	2332285	2332385	2	547	449	1.07194	1663821	4772761	0.872833	MORN1
chr1	2333534	2333783	2	609	542	0.988657	1663821	4772761	0.872833	MORN1
chr1	2334471	2334618	2	446	438	0.89596	1663821	4772761	0.872833	MORN1
chr1	2337093	2337324	2	1119	996	0.98855	1663821	4772761	0.872833	MORN1
chr1	2337871	2338445	2	246	206	0.877273	1663821	4772761	0.872833	MORN1
chr1	2339839	2340348	2	319	294	0.877273	1663821	4772761	0.872833	MORN1
chr1	2341758	2341941	2	457	484	0.830804	1663821	4772761	0.872833	MORN1
chr1	2342200	2342307	2	420	326	0.877273	1663821	4772761	0.872833	no_gene
chr1	2343778	2343992	2	31	36	0.877273	1663821	4772761	0.872833	MORN1
chr1	2408026	2408151	2	61	102	0.877273	1663821	4772761	0.872833	PLCH2
chr1	2409913	2410061	2	183	294	0.877273	1663821	4772761	0.872833	PLCH2
chr1	2411171	2411417	2	149	162	0.877273	1663821	4772761	0.872833	PLCH2
chr1	2411619	2411751	2	75	173	0.877273	1663821	4772761	0.872833	PLCH2
chr1	2415885	2416057	2	308	263	0.877273	1663821	4772761	0.872833	PLCH2
chr1	2418342	2418442	2	233	348	0.589121	1663821	4772761	0.872833	PLCH2
chr1	2418610	2418815	2	318	325	0.877273	1663821	4772761	0.872833	PLCH2
chr1	2419035	2419157	2	127	185	0.877273	1663821	4772761	0.872833	PLCH2
chr1	2420644	2420817	2	180	219	0.877273	1663821	4772761	0.872833	PLCH2
chr1	2421197	2421306	2	257	319	0.877273	1663821	4772761	0.872833	PLCH2
chr1	2422629	2422774	2	160	287	0.877273	1663821	4772761	0.872833	PLCH2
chr1	2426230	2426390	2	108	270	0.877273	1663821	4772761	0.872833	PLCH2
chr1	2426857	2427017	2	105	174	0.877273	1663821	4772761	0.872833	PLCH2
chr1	2428044	2428144	2	164	293	0.877273	1663821	4772761	0.872833	PLCH2
chr1	2428265	2428449	2	137	166	0.877273	1663821	4772761	0.872833	PLCH2
chr1	2428939	2429048	2	122	144	0.877273	1663821	4772761	0.872833	PLCH2
chr1	2429910	2430086	2	63	118	0.877273	1663821	4772761	0.872833	PLCH2
chr1	2430174	2430274	2	132	214	0.877273	1663821	4772761	0.872833	PLCH2
chr1	2430521	2430669	2	196	257	0.877273	1663821	4772761	0.872833	PLCH2
chr1	2431069	2431169	2	133	227	0.877273	1663821	4772761	0.872833	PLCH2
chr1	2433549	2434525	2	135	162	0.877273	1663821	4772761	0.872833	PLCH2
chr1	2434950	2435110	2	35	34	0.877273	1663821	4772761	0.872833	PLCH2
chr1	2435359	2436653	2	110	109	0.877273	1663821	4772761	0.872833	PLCH2
chr1	2440283	2440501	2	344	301	0.877273	1663821	4772761	0.872833	PANK4
chr1	2441285	2441385	2	170	184	0.877273	1663821	4772761	0.872833	PANK4
chr1	2441493	2441598	2	244	430	0.499286	1663821	4772761	0.872833	PANK4
chr1	2442114	2442223	2	315	276	0.877273	1663821	4772761	0.872833	PANK4
chr1	2442751	2442851	2	190	294	0.877273	1663821	4772761	0.872833	PANK4
chr1	2443044	2443144	2	324	298	0.877273	1663821	4772761	0.872833	PANK4
chr1	2444294	2444480	2	168	193	0.877273	1663821	4772761	0.872833	PANK4
chr1	2445434	2445534	2	305	431	0.622659	1663821	4772761	0.872833	PANK4
chr1	2445790	2445907	2	211	293	0.877273	1663821	4772761	0.872833	PANK4
chr1	2446751	2446851	2	182	255	0.877273	1663821	4772761	0.872833	no_gene
chr1	2446998	2447158	2	239	328	0.877273	1663821	4772761	0.872833	PANK4
chr1	2449600	2449705	2	201	223	0.877273	1663821	4772761	0.872833	PANK4
chr1	2449945	2450045	2	264	301	0.877273	1663821	4772761	0.872833	PANK4
chr1	2450579	2450765	2	172	226	0.877273	1663821	4772761	0.872833	PANK4
chr1	2451237	2451395	2	132	152	0.877273	1663821	4772761	0.872833	PANK4
chr1	2451757	2451857	2	252	275	0.877273	1663821	4772761	0.872833	PANK4
chr1	2452148	2452347	2	93	120	0.877273	1663821	4772761	0.872833	PANK4
chr1	2452537	2452756	2	579	698	0.729879	1663821	4772761	0.872833	PANK4
chr1	2453051	2453380	2	189	201	0.877273	1663821	4772761	0.872833	PANK4
chr1	2457850	2458070	2	455	270	0.877273	1663821	4772761	0.872833	PANK4
chr1	2460904	2461190	2	47	41	0.877273	1663821	4772761	0.872833	HES5
chr1	2461282	2461452	2	132	103	0.877273	1663821	4772761	0.872833	HES5
chr1	2461526	2461626	2	75	78	0.877273	1663821	4772761	0.872833	HES5
chr1	2487650	2488061	2	187	154	0.877273	1663821	4772761	0.872833	RP3
chr1	2488088	2488188	2	8	15	0.877273	1663821	4772761	0.872833	RP3
chr1	2489162	2489275	2	55	115	0.877273	1663821	4772761	0.872833	TNFRSF14
chr1	2489779	2489949	2	148	304	0.877273	1663821	4772761	0.872833	TNFRSF14
chr1	2490318	2491419	2	104	143	0.877273	1663821	4772761	0.872833	TNFRSF14
chr1	2492059	2492159	2	146	204	0.877273	1663821	4772761	0.872833	TNFRSF14
chr1	2492931	2493060	2	41	24	0.877273	1663821	4772761	0.872833	TNFRSF14
chr1	2493109	2493256	2	206	262	0.877273	1663821	4772761	0.872833	TNFRSF14
chr1	2494209	2494369	2	324	348	0.819207	1663821	4772761	0.872833	TNFRSF14
chr1	2494584	2494714	2	241	260	0.877273	1663821	4772761	0.872833	TNFRSF14
chr1	2518487	2518797	2	145	146	0.877273	1663821	4772761	0.872833	C1orf93
chr1	2519095	2519255	2	147	206	0.877273	1663821	4772761	0.872833	C1orf93
chr1	2519773	2519894	2	336	334	0.877273	1663821	4772761	0.872833	C1orf93
chr1	2519967	2520067	2	97	111	0.877273	1663821	4772761	0.872833	C1orf93
chr1	2520358	2520481	2	170	231	0.877273	1663821	4772761	0.872833	C1orf93
chr1	2520832	2520932	2	182	136	0.877273	1663821	4772761	0.872833	C1orf93
chr1	2522368	2522530	2	53	62	0.877273	1663821	4772761	0.872833	C1orf93
chr1	2522984	2523084	2	272	349	0.685759	1663821	4772761	0.872833	C1orf93
chr1	2523368	2523468	2	154	188	0.877273	1663821	4772761	0.872833	MMEL1
chr1	2524076	2524176	2	54	62	0.877273	1663821	4772761	0.872833	MMEL1
chr1	2524269	2524407	2	121	205	0.877273	1663821	4772761	0.872833	MMEL1
chr1	2525250	2525401	2	37	49	0.877273	1663821	4772761	0.872833	MMEL1
chr1	2525803	2525903	2	321	509	0.5549	1663821	4772761	0.872833	MMEL1
chr1	2526226	2526334	2	184	151	0.877273	1663821	4772761	0.872833	MMEL1
chr1	2526651	2526806	2	154	233	0.877273	1663821	4772761	0.872833	MMEL1
chr1	2527445	2527548	2	129	152	0.877273	1663821	4772761	0.872833	MMEL1
chr1	2527997	2528130	2	272	235	0.877273	1663821	4772761	0.872833	MMEL1
chr1	2529642	2529742	2	215	208	0.877273	1663821	4772761	0.872833	MMEL1
chr1	2530090	2530231	2	156	175	0.877273	1663821	4772761	0.872833	MMEL1
chr1	2535317	2535417	2	179	193	0.877273	1663821	4772761	0.872833	MMEL1
chr1	2535583	2535722	2	122	133	0.877273	1663821	4772761	0.872833	MMEL1
chr1	2536979	2537079	2	85	77	0.877273	1663821	4772761	0.872833	MMEL1
chr1	2537684	2537807	2	137	247	0.877273	1663821	4772761	0.872833	MMEL1
chr1	2538410	2538510	2	168	259	0.877273	1663821	4772761	0.872833	MMEL1
chr1	2540768	2540868	2	174	182	0.877273	1663821	4772761	0.872833	MMEL1
chr1	2541106	2541272	2	155	163	0.877273	1663821	4772761	0.872833	MMEL1
chr1	2542639	2542799	2	55	69	0.877273	1663821	4772761	0.872833	MMEL1
chr1	2543554	2543654	2	176	287	0.877273	1663821	4772761	0.872833	MMEL1
chr1	2560737	2560923	2	74	112	0.877273	1663821	4772761	0.872833	MMEL1
chr1	2572805	2573334	2	101	114	0.877273	1663821	4772761	0.872833	TTC34
chr1	2575701	2575917	2	117	161	0.877273	1663821	4772761	0.872833	TTC34
chr1	2576730	2577002	2	79	121	0.877273	1663821	4772761	0.872833	TTC34
chr1	2700152	2700320	2	43	60	0.877273	1663821	4772761	0.872833	TTC34
chr1	2702342	2702588	2	38	58	0.877273	1663821	4772761	0.872833	TTC34
chr1	2704044	2704271	2	21	61	0.877273	1663821	4772761	0.872833	TTC34
chr1	2706001	2706161	2	78	43	0.877273	1663821	4772761	0.872833	TTC34
chr1	2938248	2939386	2	191	267	0.877273	1663821	4772761	0.872833	ACTRT2
chr1	2980614	2980866	2	161	225	0.877273	1663821	4772761	0.872833	RP1
chr1	2983900	2984165	2	171	194	0.877273	1663821	4772761	0.872833	RP1
chr1	2985741	2985892	2	363	397	0.804533	1663821	4772761	0.872833	PRDM16
chr1	3102674	3103040	2	113	175	0.877273	1663821	4772761	0.872833	PRDM16
chr1	3160626	3160726	2	272	308	0.877273	1663821	4772761	0.872833	PRDM16
chr1	3301711	3301852	2	284	379	0.659336	1663821	4772761	0.872833	PRDM16
chr1	3310946	3311106	2	72	78	0.877273	1663821	4772761	0.872833	PRDM16
chr1	3312843	3312943	2	362	430	0.740743	1663821	4772761	0.872833	no_gene
chr1	3312996	3313159	2	199	381	0.459574	1663821	4772761	0.872833	PRDM16
chr1	3319352	3319564	2	208	230	0.877273	1663821	4772761	0.872833	PRDM16
chr1	3321270	3321452	2	192	332	0.877273	1663821	4772761	0.872833	PRDM16
chr1	3322056	3322214	2	90	139	0.877273	1663821	4772761	0.872833	PRDM16
chr1	3327945	3329366	2	76	109	0.877273	1663821	4772761	0.872833	PRDM16
chr1	3331118	3331218	2	126	183	0.877273	1663821	4772761	0.872833	PRDM16
chr1	3334329	3334580	2	156	227	0.877273	1663821	4772761	0.872833	PRDM16
chr1	3335219	3335319	2	211	263	0.877273	1663821	4772761	0.872833	PRDM16
chr1	3342142	3342316	2	292	329	0.877273	1663821	4772761	0.872833	PRDM16
chr1	3342612	3342791	2	259	226	0.877273	1663821	4772761	0.872833	PRDM16
chr1	3347433	3347674	2	268	296	0.877273	1663821	4772761	0.872833	PRDM16
chr1	3348527	3348706	2	96	157	0.877273	1663821	4772761	0.872833	PRDM16
chr1	3350238	3350377	2	138	165	0.877273	1663821	4772761	0.872833	PRDM16
chr1	3379647	3380236	2	46	58	0.877273	1663821	4772761	0.872833	ARHGEF16
chr1	3382630	3382784	2	336	296	0.828571	1663821	4772761	0.872833	ARHGEF16
chr1	3383730	3383901	2	122	132	0.828571	1663821	4772761	0.872833	ARHGEF16
chr1	3385421	3385521	2	298	433	0.605558	1663821	4772761	0.872833	ARHGEF16
chr1	3385995	3386159	2	254	336	0.828571	1663821	4772761	0.872833	ARHGEF16
chr1	3388189	3388355	2	42	54	0.828571	1663821	4772761	0.872833	ARHGEF16
chr1	3389639	3389796	2	188	263	0.828571	1663821	4772761	0.872833	ARHGEF16
chr1	3389954	3390212	2	93	128	0.828571	1663821	4772761	0.872833	ARHGEF16
chr1	3391259	3391359	2	224	324	0.828571	1663821	4772761	0.872833	ARHGEF16
chr1	3392530	3392630	2	138	115	0.828571	1663821	4772761	0.872833	ARHGEF16
chr1	3394436	3394592	2	412	366	0.990476	1663821	4772761	0.872833	ARHGEF16
chr1	3394985	3395178	2	100	110	0.828571	1663821	4772761	0.872833	ARHGEF16
chr1	3396067	3396167	2	171	236	0.828571	1663821	4772761	0.872833	ARHGEF16
chr1	3396373	3396479	2	205	237	0.828571	1663821	4772761	0.872833	ARHGEF16
chr1	3397009	3397153	2	206	240	0.828571	1663821	4772761	0.872833	ARHGEF16
chr1	3407019	3407172	2	218	318	0.828571	1663821	4772761	0.872833	MEGF6
chr1	3407389	3407549	2	139	152	0.828571	1663821	4772761	0.872833	MEGF6
chr1	3409200	3409333	2	162	204	0.828571	1663821	4772761	0.872833	MEGF6
chr1	3410332	3410465	2	140	189	0.828571	1663821	4772761	0.872833	MEGF6
chr1	3410517	3410690	2	51	61	0.828571	1663821	4772761	0.872833	MEGF6
chr1	3410932	3411065	2	87	130	0.828571	1663821	4772761	0.872833	MEGF6
chr1	3411143	3411307	2	89	133	0.828571	1663821	4772761	0.872833	MEGF6
chr1	3412420	3412584	2	72	84	0.828571	1663821	4772761	0.872833	MEGF6
chr1	3413176	3413349	2	216	240	0.828571	1663821	4772761	0.872833	MEGF6
chr1	3413509	3413685	2	67	82	0.828571	1663821	4772761	0.872833	MEGF6
chr1	3414054	3414223	2	30	55	0.828571	1663821	4772761	0.872833	MEGF6
chr1	3414892	3415065	2	57	99	0.828571	1663821	4772761	0.872833	MEGF6
chr1	3415259	3415392	2	83	168	0.828571	1663821	4772761	0.872833	MEGF6
chr1	3415659	3415832	2	92	180	0.828571	1663821	4772761	0.872833	MEGF6
chr1	3416149	3416282	2	209	294	0.828571	1663821	4772761	0.872833	MEGF6
chr1	3416357	3416490	2	82	95	0.828571	1663821	4772761	0.872833	MEGF6
chr1	3417194	3417330	2	114	187	0.828571	1663821	4772761	0.872833	MEGF6
chr1	3417496	3417660	2	116	141	0.828571	1663821	4772761	0.872833	MEGF6
chr1	3417698	3417874	2	242	415	0.513092	1663821	4772761	0.872833	MEGF6
chr1	3418307	3418527	2	78	100	0.828571	1663821	4772761	0.872833	MEGF6
chr1	3421769	3421908	2	108	220	0.828571	1663821	4772761	0.872833	MEGF6
chr1	3421983	3422122	2	65	89	0.828571	1663821	4772761	0.872833	MEGF6
chr1	3422669	3422802	2	193	257	0.828571	1663821	4772761	0.872833	MEGF6
chr1	3424316	3424489	2	243	374	0.571692	1663821	4772761	0.872833	MEGF6
chr1	3425119	3425255	2	77	100	0.828571	1663821	4772761	0.872833	MEGF6
chr1	3425625	3425836	2	42	69	0.828571	1663821	4772761	0.872833	MEGF6
chr1	3426431	3426601	2	88	149	0.828571	1663821	4772761	0.872833	MEGF6
chr1	3427344	3427468	2	98	133	0.828571	1663821	4772761	0.872833	MEGF6
chr1	3428111	3428253	2	47	78	0.828571	1663821	4772761	0.872833	MEGF6
chr1	3428517	3428694	2	172	175	0.828571	1663821	4772761	0.872833	MEGF6
chr1	3431111	3431238	2	80	102	0.828571	1663821	4772761	0.872833	MEGF6
chr1	3431963	3432093	2	95	210	0.828571	1663821	4772761	0.872833	MEGF6
chr1	3440685	3440812	2	92	128	0.828571	1663821	4772761	0.872833	MEGF6
chr1	3447612	3447809	2	137	169	0.828571	1663821	4772761	0.872833	MEGF6
chr1	3477197	3477408	2	74	153	0.828571	1663821	4772761	0.872833	MEGF6
chr1	3496335	3496546	2	49	58	0.828571	1663821	4772761	0.872833	MEGF6
chr1	3511899	3512013	2	120	127	0.828571	1663821	4772761	0.872833	MEGF6
chr1	3518987	3519166	2	163	218	0.828571	1663821	4772761	0.872833	MEGF6
chr1	3527668	3527834	2	30	67	0.828571	1663821	4772761	0.872833	MEGF6
chr1	3541923	3542083	2	399	434	0.80893	1663821	4772761	0.872833	TPRG1L
chr1	3542274	3542455	2	224	242	0.828571	1663821	4772761	0.872833	TPRG1L
chr1	3544061	3544219	2	308	334	0.828571	1663821	4772761	0.872833	TPRG1L
chr1	3544970	3545169	2	219	241	0.828571	1663821	4772761	0.872833	TPRG1L
chr1	3547536	3547683	2	188	251	0.828571	1663821	4772761	0.872833	WRAP73
chr1	3547960	3548223	2	153	206	0.828571	1663821	4772761	0.872833	WRAP73
chr1	3548774	3548943	2	469	444	0.929432	1663821	4772761	0.872833	WRAP73
chr1	3549904	3550069	2	380	474	0.705396	1663821	4772761	0.872833	WRAP73
chr1	3551549	3551649	2	348	530	0.577738	1663821	4772761	0.872833	WRAP73
chr1	3551721	3551860	2	282	357	0.695038	1663821	4772761	0.872833	WRAP73
chr1	3552501	3552601	2	369	337	0.828571	1663821	4772761	0.872833	WRAP73
chr1	3553435	3553664	2	588	656	0.788681	1663821	4772761	0.872833	WRAP73
chr1	3555241	3555400	2	514	469	0.964313	1663821	4772761	0.872833	WRAP73
chr1	3563227	3563397	2	268	241	0.828571	1663821	4772761	0.872833	WRAP73
chr1	3563969	3564126	2	451	381	1.04155	1663821	4772761	0.872833	WRAP73
chr1	3566422	3566579	2	246	229	0.828571	1663821	4772761	0.872833	WRAP73
chr1	3598912	3599012	2	73	92	0.828571	1663821	4772761	0.872833	TP73
chr1	3599621	3599746	2	83	96	0.828571	1663821	4772761	0.872833	TP73
chr1	3607438	3607538	2	381	338	0.828571	1663821	4772761	0.872833	TP73
chr1	3624110	3624376	2	266	237	0.828571	1663821	4772761	0.872833	TP73
chr1	3638582	3638782	2	145	202	0.828571	1663821	4772761	0.872833	TP73
chr1	3639915	3640035	2	211	287	0.828571	1663821	4772761	0.872833	TP73
chr1	3643676	3643790	2	122	181	0.828571	1663821	4772761	0.872833	TP73
chr1	3644149	3644336	2	167	189	0.828571	1663821	4772761	0.872833	TP73
chr1	3644687	3644787	2	150	187	0.828571	1663821	4772761	0.872833	TP73
chr1	3645888	3646016	2	232	261	0.828571	1663821	4772761	0.872833	TP73
chr1	3646140	3646240	2	183	178	0.828571	1663821	4772761	0.872833	TP73
chr1	3646561	3646714	2	49	62	0.828571	1663821	4772761	0.872833	TP73
chr1	3647488	3647631	2	113	133	0.828571	1663821	4772761	0.872833	TP73
chr1	3648023	3648123	2	489	518	0.830628	1663821	4772761	0.872833	TP73
chr1	3649308	3649645	2	199	193	0.828571	1663821	4772761	0.872833	TP73
chr1	3659700	3659800	2	224	163	0.828571	1663821	4772761	0.872833	TP73
chr1	3662170	3662767	2	279	289	0.828571	1663821	4772761	0.872833	TP73
chr1	3669043	3669365	2	313	448	0.614744	1663821	4772761	0.872833	CCDC27
chr1	3670679	3670807	2	124	180	0.828571	1663821	4772761	0.872833	CCDC27
chr1	3672018	3672133	2	292	397	0.647173	1663821	4772761	0.872833	CCDC27
chr1	3673294	3673456	2	175	235	0.828571	1663821	4772761	0.872833	CCDC27
chr1	3677842	3677996	2	187	199	0.828571	1663821	4772761	0.872833	CCDC27
chr1	3679180	3679280	2	125	153	0.828571	1663821	4772761	0.872833	CCDC27
chr1	3679669	3680040	2	93	117	0.828571	1663821	4772761	0.872833	CCDC27
chr1	3680267	3680402	2	249	261	0.828571	1663821	4772761	0.872833	CCDC27
chr1	3683087	3683187	2	366	344	0.936161	1663821	4772761	0.872833	CCDC27
chr1	3683794	3684011	2	171	227	0.828571	1663821	4772761	0.872833	CCDC27
chr1	3686344	3686453	2	322	352	0.804898	1663821	4772761	0.872833	CCDC27
chr1	3687962	3688089	2	504	475	0.933608	1663821	4772761	0.872833	CCDC27
chr1	3691936	3692051	2	123	136	0.828571	1663821	4772761	0.872833	RP1
chr1	3692357	3692485	2	154	205	0.828571	1663821	4772761	0.872833	RP1
chr1	3697649	3697902	2	408	479	0.749467	1663821	4772761	0.872833	LRRC47
chr1	3698070	3698170	2	579	363	1.40346	1663821	4772761	0.872833	LRRC47
chr1	3699222	3699329	2	537	509	0.928291	1663821	4772761	0.872833	LRRC47
chr1	3700557	3700677	2	219	217	0.828571	1663821	4772761	0.872833	LRRC47
chr1	3701598	3701769	2	106	117	0.828571	1663821	4772761	0.872833	LRRC47
chr1	3703410	3703876	2	280	275	0.828571	1663821	4772761	0.872833	LRRC47
chr1	3712423	3713042	2	120	119	0.828571	1663821	4772761	0.872833	LRRC47
chr1	3731922	3732083	2	142	184	0.828571	1663821	4772761	0.872833	CEP104
chr1	3732826	3732936	2	112	216	0.828571	1663821	4772761	0.872833	CEP104
chr1	3739721	3739821	2	257	331	0.828571	1663821	4772761	0.872833	CEP104
chr1	3739985	3740128	2	528	475	0.978066	1663821	4772761	0.872833	CEP104
chr1	3742319	3742432	2	331	215	0.828571	1663821	4772761	0.872833	CEP104
chr1	3742917	3743017	2	214	281	0.828571	1663821	4772761	0.872833	CEP104
chr1	3743240	3743340	2	341	323	0.828571	1663821	4772761	0.872833	CEP104
chr1	3745823	3745976	2	527	348	1.33248	1663821	4772761	0.872833	CEP104
chr1	3746352	3746563	2	640	593	0.949627	1663821	4772761	0.872833	CEP104
chr1	3747607	3747788	2	233	225	0.828571	1663821	4772761	0.872833	CEP104
chr1	3750419	3750601	2	431	431	0.879889	1663821	4772761	0.872833	CEP104
chr1	3751486	3751658	2	399	292	0.828571	1663821	4772761	0.872833	CEP104
chr1	3753056	3753258	2	445	536	0.730505	1663821	4772761	0.872833	CEP104
chr1	3753853	3754085	2	416	523	0.699873	1663821	4772761	0.872833	CEP104
chr1	3755525	3755685	2	425	497	0.75242	1663821	4772761	0.872833	CEP104
chr1	3756169	3756342	2	545	439	1.09234	1663821	4772761	0.872833	CEP104
chr1	3759717	3759887	2	164	204	0.828571	1663821	4772761	0.872833	CEP104
chr1	3761459	3761559	2	525	514	0.898719	1663821	4772761	0.872833	CEP104
chr1	3761834	3761934	2	374	219	0.828571	1663821	4772761	0.872833	CEP104
chr1	3764036	3764215	2	482	355	1.19467	1663821	4772761	0.872833	CEP104
chr1	3765149	3765347	2	473	344	1.20985	1663821	4772761	0.872833	CEP104
chr1	3768856	3768973	2	334	382	0.769327	1663821	4772761	0.872833	CEP104
chr1	3774165	3774283	2	66	47	0.828571	1663821	4772761	0.872833	DFFB
chr1	3775279	3775430	2	258	280	0.828571	1663821	4772761	0.872833	DFFB
chr1	3776968	3777068	2	174	116	0.828571	1663821	4772761	0.872833	no_gene
chr1	3782205	3782566	2	164	197	0.828571	1663821	4772761	0.872833	DFFB
chr1	3782747	3782907	2	108	73	0.828571	1663821	4772761	0.872833	DFFB
chr1	3784527	3784627	2	357	492	0.638456	1663821	4772761	0.872833	DFFB
chr1	3786146	3786341	2	85	131	0.828571	1663821	4772761	0.872833	DFFB
chr1	3789033	3789138	2	228	259	0.828571	1663821	4772761	0.872833	DFFB
chr1	3789542	3789642	2	63	49	0.828571	1663821	4772761	0.872833	DFFB
chr1	3800068	3800307	2	426	440	0.851892	1663821	4772761	0.872833	DFFB
chr1	3806521	3806639	2	588	554	0.933889	1663821	4772761	0.872833	C1orf174
chr1	3807130	3807623	2	571	596	0.842981	1663821	4772761	0.872833	C1orf174
chr1	3809444	3809562	2	369	385	0.843322	1663821	4772761	0.872833	C1orf174
chr1	3816633	3816793	2	113	105	0.828571	1663821	4772761	0.872833	C1orf174
chr1	4715393	4715550	2	159	178	0.828571	1663821	4772761	0.872833	AJAP1
chr1	4771957	4772761	2	57	75	0.828571	1663821	4772761	0.872833	AJAP1
chr1	4829906	4830006	1	294	348	0.743354	4829906	6186808	0.793485	AJAP1
chr1	4832337	4832587	1	449	555	0.711838	4829906	6186808	0.793485	AJAP1
chr1	4834473	4834573	1	350	455	0.676837	4829906	6186808	0.793485	AJAP1
chr1	4847565	4847994	1	40	78	0.828571	4829906	6186808	0.793485	no_gene
chr1	5923313	5923465	1	238	313	0.828571	4829906	6186808	0.793485	NPHP4
chr1	5923928	5924093	1	487	654	0.655208	4829906	6186808	0.793485	NPHP4
chr1	5924396	5924577	1	67	70	0.828571	4829906	6186808	0.793485	NPHP4
chr1	5925150	5925333	1	153	195	0.828571	4829906	6186808	0.793485	NPHP4
chr1	5926380	5926518	1	386	443	0.766675	4829906	6186808	0.793485	NPHP4
chr1	5927072	5927175	1	218	357	0.537299	4829906	6186808	0.793485	NPHP4
chr1	5927798	5928097	1	208	325	0.828571	4829906	6186808	0.793485	NPHP4
chr1	5933263	5933423	1	410	451	0.799899	4829906	6186808	0.793485	NPHP4
chr1	5934518	5934769	1	136	226	0.828571	4829906	6186808	0.793485	NPHP4
chr1	5934932	5935211	1	150	211	0.828571	4829906	6186808	0.793485	NPHP4
chr1	5937151	5937358	1	85	127	0.828571	4829906	6186808	0.793485	NPHP4
chr1	5939564	5939692	1	215	231	0.828571	4829906	6186808	0.793485	NPHP4
chr1	5940172	5940299	1	283	328	0.828571	4829906	6186808	0.793485	NPHP4
chr1	5947344	5947526	1	225	265	0.828571	4829906	6186808	0.793485	NPHP4
chr1	5948603	5948703	1	178	238	0.828571	4829906	6186808	0.793485	NPHP4
chr1	5950916	5951088	1	121	217	0.828571	4829906	6186808	0.793485	NPHP4
chr1	5964675	5964864	1	189	215	0.828571	4829906	6186808	0.793485	NPHP4
chr1	5965350	5965543	1	306	259	0.828571	4829906	6186808	0.793485	NPHP4
chr1	5965690	5965843	1	237	364	0.572895	4829906	6186808	0.793485	NPHP4
chr1	5967173	5967298	1	56	99	0.828571	4829906	6186808	0.793485	NPHP4
chr1	5969092	5969329	1	256	330	0.828571	4829906	6186808	0.793485	NPHP4
chr1	5987707	5987847	1	134	256	0.828571	4829906	6186808	0.793485	NPHP4
chr1	5993205	5993389	1	149	229	0.828571	4829906	6186808	0.793485	NPHP4
chr1	6007122	6007290	1	523	578	0.796162	4829906	6186808	0.793485	NPHP4
chr1	6008128	6008311	1	165	277	0.828571	4829906	6186808	0.793485	NPHP4
chr1	6012728	6012896	1	152	213	0.828571	4829906	6186808	0.793485	NPHP4
chr1	6021842	6022009	1	224	316	0.825249	4829906	6186808	0.793485	NPHP4
chr1	6027357	6027460	1	187	242	0.825249	4829906	6186808	0.793485	NPHP4
chr1	6029135	6029319	1	137	133	0.825249	4829906	6186808	0.793485	NPHP4
chr1	6038328	6038473	1	289	349	0.728618	4829906	6186808	0.793485	NPHP4
chr1	6046163	6046349	1	861	663	1.14266	4829906	6186808	0.793485	NPHP4
chr1	6100617	6100717	1	206	275	0.825249	4829906	6186808	0.793485	KCNAB2
chr1	6101861	6101961	1	394	430	0.806224	4829906	6186808	0.793485	KCNAB2
chr1	6111595	6111814	1	143	150	0.825249	4829906	6186808	0.793485	KCNAB2
chr1	6132786	6132886	1	55	70	0.825249	4829906	6186808	0.793485	KCNAB2
chr1	6133761	6133861	1	181	348	0.457643	4829906	6186808	0.793485	KCNAB2
chr1	6142244	6142344	1	416	477	0.767366	4829906	6186808	0.793485	KCNAB2
chr1	6145236	6145336	1	241	404	0.524884	4829906	6186808	0.793485	KCNAB2
chr1	6147499	6147599	1	209	274	0.825249	4829906	6186808	0.793485	KCNAB2
chr1	6148979	6149195	1	305	362	0.741343	4829906	6186808	0.793485	KCNAB2
chr1	6150442	6150542	1	164	174	0.825249	4829906	6186808	0.793485	KCNAB2
chr1	6151234	6151394	1	431	555	0.683301	4829906	6186808	0.793485	KCNAB2
chr1	6154452	6154552	1	188	200	0.825249	4829906	6186808	0.793485	KCNAB2
chr1	6155380	6155505	1	198	263	0.825249	4829906	6186808	0.793485	KCNAB2
chr1	6155587	6155687	1	125	304	0.825249	4829906	6186808	0.793485	KCNAB2
chr1	6156133	6156233	1	78	160	0.825249	4829906	6186808	0.793485	KCNAB2
chr1	6156693	6156818	1	130	129	0.825249	4829906	6186808	0.793485	KCNAB2
chr1	6157326	6157591	1	91	121	0.825249	4829906	6186808	0.793485	KCNAB2
chr1	6158539	6158639	1	392	368	0.937273	4829906	6186808	0.793485	KCNAB2
chr1	6159881	6160078	1	45	121	0.825249	4829906	6186808	0.793485	KCNAB2
chr1	6161967	6162178	1	29	61	0.825249	4829906	6186808	0.793485	CHD5
chr1	6165407	6165507	1	147	166	0.825249	4829906	6186808	0.793485	CHD5
chr1	6166271	6166371	1	170	268	0.825249	4829906	6186808	0.793485	CHD5
chr1	6166452	6166571	1	170	260	0.825249	4829906	6186808	0.793485	CHD5
chr1	6166673	6166841	1	69	92	0.825249	4829906	6186808	0.793485	CHD5
chr1	6169851	6170052	1	90	122	0.825249	4829906	6186808	0.793485	CHD5
chr1	6170451	6170588	1	244	300	0.825249	4829906	6186808	0.793485	CHD5
chr1	6171832	6171945	1	204	186	0.825249	4829906	6186808	0.793485	CHD5
chr1	6172197	6172339	1	224	188	0.825249	4829906	6186808	0.793485	CHD5
chr1	6172963	6173116	1	167	248	0.825249	4829906	6186808	0.793485	CHD5
chr1	6173369	6173476	1	37	42	0.825249	4829906	6186808	0.793485	no_gene
chr1	6181162	6181299	1	64	126	0.825249	4829906	6186808	0.793485	CHD5
chr1	6181483	6181643	1	159	297	0.825249	4829906	6186808	0.793485	CHD5
chr1	6184005	6184195	1	90	188	0.825249	4829906	6186808	0.793485	CHD5
chr1	6184534	6184723	1	211	480	0.386784	4829906	6186808	0.793485	CHD5
chr1	6185157	6185295	1	122	142	0.825249	4829906	6186808	0.793485	CHD5
chr1	6185578	6185678	1	185	191	0.825249	4829906	6186808	0.793485	CHD5
chr1	6185822	6185922	1	181	234	0.825249	4829906	6186808	0.793485	CHD5
chr1	6186608	6186808	1	310	401	0.680213	4829906	6186808	0.793485	CHD5
chr1	6188103	6188280	2	250	242	0.825249	6188103	10166643	0.954547	CHD5
chr1	6188556	6188671	2	229	341	0.825249	6188103	10166643	0.954547	CHD5
chr1	6188895	6189131	2	152	156	0.825249	6188103	10166643	0.954547	CHD5
chr1	6190261	6190390	2	190	267	0.825249	6188103	10166643	0.954547	CHD5
chr1	6191688	6191810	2	155	152	0.825249	6188103	10166643	0.954547	CHD5
chr1	6194185	6194321	2	145	257	0.825249	6188103	10166643	0.954547	CHD5
chr1	6194775	6194921	2	331	299	0.825249	6188103	10166643	0.954547	CHD5
chr1	6195267	6195465	2	176	295	0.825249	6188103	10166643	0.954547	CHD5
chr1	6196574	6196700	2	111	156	0.825249	6188103	10166643	0.954547	CHD5
chr1	6196785	6196927	2	61	80	0.825249	6188103	10166643	0.954547	CHD5
chr1	6202185	6202390	2	310	356	0.766195	6188103	10166643	0.954547	CHD5
chr1	6202471	6202667	2	88	134	0.825249	6188103	10166643	0.954547	CHD5
chr1	6203880	6203993	2	149	313	0.825249	6188103	10166643	0.954547	CHD5
chr1	6204081	6204217	2	109	187	0.825249	6188103	10166643	0.954547	CHD5
chr1	6206269	6206485	2	240	223	0.825249	6188103	10166643	0.954547	CHD5
chr1	6206651	6207001	2	61	70	0.825249	6188103	10166643	0.954547	CHD5
chr1	6208881	6209137	2	51	38	0.825249	6188103	10166643	0.954547	CHD5
chr1	6209303	6209474	2	90	93	0.825249	6188103	10166643	0.954547	CHD5
chr1	6211089	6211217	2	102	112	0.825249	6188103	10166643	0.954547	CHD5
chr1	6212469	6212598	2	425	408	0.916551	6188103	10166643	0.954547	CHD5
chr1	6214717	6214960	2	132	109	0.825249	6188103	10166643	0.954547	CHD5
chr1	6215656	6215779	2	242	275	0.825249	6188103	10166643	0.954547	CHD5
chr1	6219393	6219577	2	498	440	0.995874	6188103	10166643	0.954547	CHD5
chr1	6228207	6228339	2	198	221	0.825249	6188103	10166643	0.954547	CHD5
chr1	6239934	6240094	2	69	78	0.825249	6188103	10166643	0.954547	CHD5
chr1	6246729	6246929	2	1040	562	1.62826	6188103	10166643	0.954547	RPL22
chr1	6252987	6253116	2	442	470	0.82747	6188103	10166643	0.954547	RPL22
chr1	6257709	6257818	2	1274	629	1.78216	6188103	10166643	0.954547	RPL22
chr1	6259577	6259677	2	126	119	0.825249	6188103	10166643	0.954547	RPL22
chr1	6266583	6266788	2	374	327	0.825249	6188103	10166643	0.954547	RNF207
chr1	6267436	6267982	2	82	81	0.825249	6188103	10166643	0.954547	RNF207
chr1	6268907	6269118	2	315	185	0.825249	6188103	10166643	0.954547	RNF207
chr1	6269165	6269265	2	480	296	0.825249	6188103	10166643	0.954547	RNF207
chr1	6269320	6269601	2	161	123	0.825249	6188103	10166643	0.954547	RNF207
chr1	6269901	6270057	2	21	28	0.825249	6188103	10166643	0.954547	RNF207
chr1	6270269	6270369	2	136	165	0.825249	6188103	10166643	0.954547	RNF207
chr1	6270414	6270514	2	105	91	0.825249	6188103	10166643	0.954547	RNF207
chr1	6270914	6271014	2	204	209	0.825249	6188103	10166643	0.954547	RNF207
chr1	6271078	6271180	2	91	128	0.899618	6188103	10166643	0.954547	RNF207
chr1	6271924	6272115	2	218	174	0.899618	6188103	10166643	0.954547	RNF207
chr1	6272288	6272478	2	267	157	0.899618	6188103	10166643	0.954547	RNF207
chr1	6272717	6272817	2	197	171	0.899618	6188103	10166643	0.954547	RNF207
chr1	6273123	6273245	2	176	222	0.899618	6188103	10166643	0.954547	RNF207
chr1	6278339	6278439	2	452	421	0.944679	6188103	10166643	0.954547	RNF207
chr1	6279293	6279469	2	204	116	0.899618	6188103	10166643	0.954547	RNF207
chr1	6285137	6285324	2	376	374	0.884594	6188103	10166643	0.954547	ICMT
chr1	6291959	6292181	2	288	272	0.899618	6188103	10166643	0.954547	ICMT
chr1	6293531	6293705	2	427	256	0.899618	6188103	10166643	0.954547	ICMT
chr1	6294487	6294587	2	576	393	1.28961	6188103	10166643	0.954547	ICMT
chr1	6294940	6295040	2	585	455	1.13129	6188103	10166643	0.954547	ICMT
chr1	6295763	6295973	2	59	63	0.899618	6188103	10166643	0.954547	ICMT
chr1	6304416	6304516	2	227	283	0.899618	6188103	10166643	0.954547	HES3
chr1	6304598	6304698	2	406	308	0.899618	6188103	10166643	0.954547	HES3
chr1	6305156	6305576	2	61	52	0.899618	6188103	10166643	0.954547	HES3
chr1	6310497	6310686	2	145	126	0.899618	6188103	10166643	0.954547	GPR153
chr1	6311395	6311592	2	84	105	0.899618	6188103	10166643	0.954547	GPR153
chr1	6313775	6314209	2	182	186	0.899618	6188103	10166643	0.954547	GPR153
chr1	6314607	6314967	2	108	120	0.899618	6188103	10166643	0.954547	GPR153
chr1	6324654	6324757	2	243	208	0.899618	6188103	10166643	0.954547	ACOT7
chr1	6341131	6341348	2	493	501	0.865839	6188103	10166643	0.954547	ACOT7
chr1	6342770	6342870	2	372	512	0.639294	6188103	10166643	0.954547	ACOT7
chr1	6342896	6342996	2	200	318	0.899618	6188103	10166643	0.954547	ACOT7
chr1	6354921	6355042	2	266	287	0.899618	6188103	10166643	0.954547	ACOT7
chr1	6366882	6366982	2	250	279	0.899618	6188103	10166643	0.954547	no_gene
chr1	6378545	6378645	2	482	538	0.788302	6188103	10166643	0.954547	ACOT7
chr1	6387356	6387475	2	293	321	0.899618	6188103	10166643	0.954547	ACOT7
chr1	6393532	6393632	2	395	429	0.810154	6188103	10166643	0.954547	ACOT7
chr1	6399460	6399651	2	396	435	0.801002	6188103	10166643	0.954547	ACOT7
chr1	6409806	6409928	2	395	362	0.9601	6188103	10166643	0.954547	ACOT7
chr1	6418845	6418945	2	306	251	0.899618	6188103	10166643	0.954547	ACOT7
chr1	6420621	6420721	2	282	294	0.899618	6188103	10166643	0.954547	ACOT7
chr1	6445551	6445728	2	226	271	0.899618	6188103	10166643	0.954547	ACOT7
chr1	6473247	6473400	2	325	327	0.899618	6188103	10166643	0.954547	HES2
chr1	6478919	6479219	2	37	59	0.899618	6188103	10166643	0.954547	HES2
chr1	6479298	6479402	2	274	230	0.899618	6188103	10166643	0.954547	HES2
chr1	6479604	6479908	2	92	98	0.899618	6188103	10166643	0.954547	HES2
chr1	6484964	6485360	2	312	266	0.899618	6188103	10166643	0.954547	ESPN
chr1	6488234	6488530	2	283	319	0.899618	6188103	10166643	0.954547	ESPN
chr1	6500262	6500551	2	307	280	0.899618	6188103	10166643	0.954547	ESPN
chr1	6500634	6500919	2	90	95	0.899618	6188103	10166643	0.954547	ESPN
chr1	6500942	6501176	2	466	325	0.899618	6188103	10166643	0.954547	ESPN
chr1	6504489	6504793	2	932	809	1.01367	6188103	10166643	0.954547	ESPN
chr1	6505672	6506046	2	258	239	0.899618	6188103	10166643	0.954547	ESPN
chr1	6508589	6509202	2	111	119	0.899618	6188103	10166643	0.954547	ESPN
chr1	6511611	6512207	2	359	393	0.803766	6188103	10166643	0.954547	ESPN
chr1	6517192	6517483	2	470	555	0.745131	6188103	10166643	0.954547	ESPN
chr1	6520007	6520257	2	218	231	0.899618	6188103	10166643	0.954547	ESPN
chr1	6521191	6521291	2	503	396	1.11764	6188103	10166643	0.954547	ESPN
chr1	6521491	6521824	2	214	190	0.899618	6188103	10166643	0.954547	ESPN
chr1	6522051	6522236	2	216	164	0.899618	6188103	10166643	0.954547	TNFRSF25
chr1	6522657	6522757	2	92	112	0.899618	6188103	10166643	0.954547	TNFRSF25
chr1	6522920	6523209	2	371	428	0.762707	6188103	10166643	0.954547	TNFRSF25
chr1	6524422	6524522	2	253	385	0.578213	6188103	10166643	0.954547	TNFRSF25
chr1	6524609	6524781	2	239	304	0.899618	6188103	10166643	0.954547	TNFRSF25
chr1	6525145	6525284	2	214	216	0.899618	6188103	10166643	0.954547	TNFRSF25
chr1	6525497	6525622	2	185	166	0.899618	6188103	10166643	0.954547	TNFRSF25
chr1	6526038	6526198	2	149	105	0.899618	6188103	10166643	0.954547	PLEKHG5
chr1	6527507	6527725	2	184	198	0.899618	6188103	10166643	0.954547	PLEKHG5
chr1	6527833	6528697	2	167	204	0.899618	6188103	10166643	0.954547	PLEKHG5
chr1	6529050	6529787	2	362	439	0.725557	6188103	10166643	0.954547	PLEKHG5
chr1	6530244	6530466	2	122	187	0.899618	6188103	10166643	0.954547	PLEKHG5
chr1	6530514	6530995	2	311	269	0.899618	6188103	10166643	0.954547	PLEKHG5
chr1	6530998	6531211	2	458	422	0.95495	6188103	10166643	0.954547	PLEKHG5
chr1	6531496	6531748	2	154	132	0.899618	6188103	10166643	0.954547	PLEKHG5
chr1	6531766	6531919	2	333	335	0.899618	6188103	10166643	0.954547	PLEKHG5
chr1	6532535	6532733	2	453	447	0.891699	6188103	10166643	0.954547	PLEKHG5
chr1	6532994	6533565	2	283	281	0.899618	6188103	10166643	0.954547	PLEKHG5
chr1	6534021	6534275	2	360	374	0.846952	6188103	10166643	0.954547	PLEKHG5
chr1	6534459	6534698	2	652	626	0.916434	6188103	10166643	0.954547	PLEKHG5
chr1	6535055	6535249	2	587	476	1.08507	6188103	10166643	0.954547	PLEKHG5
chr1	6535470	6535633	2	361	370	0.858486	6188103	10166643	0.954547	PLEKHG5
chr1	6535939	6536147	2	758	786	0.848544	6188103	10166643	0.954547	PLEKHG5
chr1	6537537	6537769	2	385	374	0.905768	6188103	10166643	0.954547	PLEKHG5
chr1	6545341	6545503	2	49	35	0.899618	6188103	10166643	0.954547	no_gene
chr1	6556441	6556680	2	104	105	0.899618	6188103	10166643	0.954547	PLEKHG5
chr1	6556944	6557104	2	95	74	0.899618	6188103	10166643	0.954547	no_gene
chr1	6557241	6557401	2	144	114	0.899618	6188103	10166643	0.954547	PLEKHG5
chr1	6579447	6579622	2	767	768	0.878743	6188103	10166643	0.954547	PLEKHG5
chr1	6585911	6586065	2	806	433	1.63785	6188103	10166643	0.954547	NOL9
chr1	6586753	6586891	2	127	172	0.899618	6188103	10166643	0.954547	NOL9
chr1	6589051	6589233	2	274	250	0.899618	6188103	10166643	0.954547	NOL9
chr1	6592025	6592141	2	397	339	0.899618	6188103	10166643	0.954547	NOL9
chr1	6592520	6592822	2	451	416	0.953918	6188103	10166643	0.954547	NOL9
chr1	6593337	6593503	2	229	191	0.899618	6188103	10166643	0.954547	NOL9
chr1	6601887	6601989	2	285	176	0.899618	6188103	10166643	0.954547	NOL9
chr1	6604883	6604984	2	710	488	1.28017	6188103	10166643	0.954547	NOL9
chr1	6605102	6605242	2	328	297	0.899618	6188103	10166643	0.954547	NOL9
chr1	6609628	6609760	2	367	366	0.882293	6188103	10166643	0.954547	NOL9
chr1	6610453	6610677	2	603	553	0.959445	6188103	10166643	0.954547	NOL9
chr1	6614153	6614573	2	96	78	0.899618	6188103	10166643	0.954547	NOL9
chr1	6615431	6615626	2	195	131	0.899618	6188103	10166643	0.954547	TAS1R1
chr1	6630966	6631277	2	111	142	0.899618	6188103	10166643	0.954547	TAS1R1
chr1	6634688	6635454	2	113	138	0.899618	6188103	10166643	0.954547	TAS1R1
chr1	6636472	6636689	2	429	313	1.01374	6188103	10166643	0.954547	TAS1R1
chr1	6637007	6637132	2	274	311	1.01374	6188103	10166643	0.954547	TAS1R1
chr1	6638710	6639646	2	282	255	1.01374	6188103	10166643	0.954547	TAS1R1
chr1	6640667	6641361	2	256	257	1.01374	6188103	10166643	0.954547	ZBTB48
chr1	6642115	6642361	2	420	411	0.899156	6188103	10166643	0.954547	ZBTB48
chr1	6645976	6646092	2	337	364	0.814622	6188103	10166643	0.954547	ZBTB48
chr1	6646752	6647201	2	208	184	1.01374	6188103	10166643	0.954547	ZBTB48
chr1	6647258	6647358	2	277	311	1.01374	6188103	10166643	0.954547	ZBTB48
chr1	6647535	6647694	2	333	288	1.01374	6188103	10166643	0.954547	ZBTB48
chr1	6648117	6648258	2	278	296	1.01374	6188103	10166643	0.954547	ZBTB48
chr1	6648335	6648504	2	44	26	1.01374	6188103	10166643	0.954547	ZBTB48
chr1	6648810	6648910	2	472	483	0.85985	6188103	10166643	0.954547	ZBTB48
chr1	6648973	6649274	2	43	52	1.01374	6188103	10166643	0.954547	ZBTB48
chr1	6653422	6653720	2	212	136	1.01374	6188103	10166643	0.954547	KLHL21
chr1	6655423	6655619	2	377	298	1.01374	6188103	10166643	0.954547	KLHL21
chr1	6659104	6659514	2	235	205	1.01374	6188103	10166643	0.954547	KLHL21
chr1	6661854	6662879	2	155	124	1.01374	6188103	10166643	0.954547	KLHL21
chr1	6674036	6674196	2	320	208	1.01374	6188103	10166643	0.954547	KLHL21
chr1	6676814	6676920	2	672	443	1.33473	6188103	10166643	0.954547	PHF13
chr1	6679860	6680399	2	306	289	1.01374	6188103	10166643	0.954547	PHF13
chr1	6681468	6681699	2	1236	1118	0.972757	6188103	10166643	0.954547	PHF13
chr1	6685205	6685365	2	351	268	1.01374	6188103	10166643	0.954547	THAP3
chr1	6688556	6688753	2	345	437	0.694649	6188103	10166643	0.954547	THAP3
chr1	6690330	6690430	2	540	449	1.05822	6188103	10166643	0.954547	THAP3
chr1	6692427	6692557	2	266	196	1.01374	6188103	10166643	0.954547	THAP3
chr1	6692854	6693137	2	729	518	1.2383	6188103	10166643	0.954547	THAP3
chr1	6694064	6694164	2	500	331	1.01374	6188103	10166643	0.954547	DNAJC11
chr1	6694584	6694844	2	253	165	1.01374	6188103	10166643	0.954547	DNAJC11
chr1	6695697	6695797	2	511	369	1.21849	6188103	10166643	0.954547	DNAJC11
chr1	6696174	6696308	2	344	380	0.796531	6188103	10166643	0.954547	DNAJC11
chr1	6697255	6697402	2	339	343	1.01374	6188103	10166643	0.954547	DNAJC11
chr1	6697485	6697585	2	412	444	0.816473	6188103	10166643	0.954547	DNAJC11
chr1	6698339	6698439	2	175	109	1.01374	6188103	10166643	0.954547	DNAJC11
chr1	6699959	6700119	2	379	301	1.01374	6188103	10166643	0.954547	DNAJC11
chr1	6704615	6704736	2	518	586	0.777786	6188103	10166643	0.954547	DNAJC11
chr1	6705093	6705193	2	413	465	0.781493	6188103	10166643	0.954547	DNAJC11
chr1	6705846	6706040	2	519	481	0.949402	6188103	10166643	0.954547	DNAJC11
chr1	6711076	6711240	2	179	208	1.01374	6188103	10166643	0.954547	DNAJC11
chr1	6711575	6711675	2	331	340	1.01374	6188103	10166643	0.954547	DNAJC11
chr1	6712886	6713013	2	445	402	0.974006	6188103	10166643	0.954547	DNAJC11
chr1	6713968	6714101	2	391	287	1.01374	6188103	10166643	0.954547	DNAJC11
chr1	6727766	6727872	2	310	333	1.01374	6188103	10166643	0.954547	DNAJC11
chr1	6738380	6738540	2	512	468	0.962613	6188103	10166643	0.954547	DNAJC11
chr1	6740965	6741099	2	460	423	0.956853	6188103	10166643	0.954547	DNAJC11
chr1	6761716	6761874	2	331	239	1.01374	6188103	10166643	0.954547	DNAJC11
chr1	6845503	6845663	2	48	20	1.07276	6188103	10166643	0.954547	CAMTA1
chr1	6867041	6867148	2	56	64	0.954716	6188103	10166643	0.954547	no_gene
chr1	6880225	6880325	2	796	642	1.09095	6188103	10166643	0.954547	CAMTA1
chr1	6885149	6885272	2	489	381	1.12931	6188103	10166643	0.954547	CAMTA1
chr1	6931770	6931870	2	754	471	1.40857	6188103	10166643	0.954547	CAMTA1
chr1	6946257	6946357	2	542	554	0.86083	6188103	10166643	0.954547	no_gene
chr1	6947699	6947799	2	407	446	0.802948	6188103	10166643	0.954547	no_gene
chr1	7151291	7151447	2	583	714	0.718453	6188103	10166643	0.954547	CAMTA1
chr1	7202140	7202240	2	182	247	1.01374	6188103	10166643	0.954547	CAMTA1
chr1	7309548	7309688	2	315	207	1.01374	6188103	10166643	0.954547	CAMTA1
chr1	7527815	7527975	2	495	479	0.90928	6188103	10166643	0.954547	CAMTA1
chr1	7700457	7700615	2	226	314	1.01374	6188103	10166643	0.954547	CAMTA1
chr1	7721783	7721928	2	129	189	1.01374	6188103	10166643	0.954547	CAMTA1
chr1	7723410	7725261	2	148	160	1.01374	6188103	10166643	0.954547	CAMTA1
chr1	7730968	7731099	2	298	243	1.01374	6188103	10166643	0.954547	CAMTA1
chr1	7732034	7732194	2	179	225	1.01374	6188103	10166643	0.954547	no_gene
chr1	7737656	7737795	2	213	235	1.01374	6188103	10166643	0.954547	CAMTA1
chr1	7740144	7740304	2	10	19	1.01374	6188103	10166643	0.954547	CAMTA1
chr1	7792484	7792661	2	301	279	1.01374	6188103	10166643	0.954547	CAMTA1
chr1	7796401	7796602	2	335	390	0.755802	6188103	10166643	0.954547	CAMTA1
chr1	7796980	7797080	2	274	242	1.01374	6188103	10166643	0.954547	CAMTA1
chr1	7797312	7797632	2	325	343	1.01374	6188103	10166643	0.954547	CAMTA1
chr1	7798016	7798544	2	190	200	1.01374	6188103	10166643	0.954547	CAMTA1
chr1	7804892	7805084	2	244	224	1.01374	6188103	10166643	0.954547	CAMTA1
chr1	7805902	7806153	2	418	499	0.737061	6188103	10166643	0.954547	CAMTA1
chr1	7807755	7807855	2	335	234	1.01374	6188103	10166643	0.954547	CAMTA1
chr1	7809791	7809891	2	297	277	1.01374	6188103	10166643	0.954547	CAMTA1
chr1	7810991	7811091	2	377	203	1.01374	6188103	10166643	0.954547	no_gene
chr1	7811256	7811454	2	174	107	1.01374	6188103	10166643	0.954547	CAMTA1
chr1	7812445	7812606	2	453	281	1.01374	6188103	10166643	0.954547	CAMTA1
chr1	7815663	7815763	2	467	314	1.01374	6188103	10166643	0.954547	CAMTA1
chr1	7826499	7826599	2	348	339	1.01374	6188103	10166643	0.954547	CAMTA1
chr1	7831334	7831494	2	297	214	1.01374	6188103	10166643	0.954547	VAMP3
chr1	7833486	7833586	2	597	376	1.39706	6188103	10166643	0.954547	VAMP3
chr1	7837217	7837380	2	289	273	1.01374	6188103	10166643	0.954547	VAMP3
chr1	7838153	7838253	2	516	432	1.05098	6188103	10166643	0.954547	VAMP3
chr1	7839645	7839745	2	776	528	1.29317	6188103	10166643	0.954547	VAMP3
chr1	7844904	7845115	2	196	132	1.01374	6188103	10166643	0.954547	PER3
chr1	7845498	7845648	2	523	305	1.01374	6188103	10166643	0.954547	PER3
chr1	7846778	7846898	2	396	289	1.01374	6188103	10166643	0.954547	PER3
chr1	7847475	7847575	2	490	258	1.01374	6188103	10166643	0.954547	PER3
chr1	7848102	7848308	2	629	501	1.10469	6188103	10166643	0.954547	PER3
chr1	7853993	7854093	2	401	312	1.01374	6188103	10166643	0.954547	PER3
chr1	7858582	7858735	2	271	282	1.01374	6188103	10166643	0.954547	PER3
chr1	7861100	7861262	2	1285	705	1.60377	6188103	10166643	0.954547	PER3
chr1	7863104	7863215	2	740	634	1.027	6188103	10166643	0.954547	PER3
chr1	7863749	7863912	2	361	285	1.01374	6188103	10166643	0.954547	PER3
chr1	7868890	7869060	2	923	671	1.21034	6188103	10166643	0.954547	PER3
chr1	7869950	7870083	2	326	436	0.657898	6188103	10166643	0.954547	PER3
chr1	7870495	7870648	2	282	295	1.01374	6188103	10166643	0.954547	PER3
chr1	7879342	7879482	2	344	306	1.01374	6188103	10166643	0.954547	PER3
chr1	7880172	7880301	2	526	363	1.27499	6188103	10166643	0.954547	PER3
chr1	7880524	7880702	2	235	267	1.01374	6188103	10166643	0.954547	PER3
chr1	7886537	7886772	2	831	773	0.945909	6188103	10166643	0.954547	PER3
chr1	7887175	7887877	2	293	273	1.01374	6188103	10166643	0.954547	PER3
chr1	7889892	7890223	2	402	432	0.818785	6188103	10166643	0.954547	PER3
chr1	7895819	7896007	2	370	379	0.858994	6188103	10166643	0.954547	PER3
chr1	7897056	7897211	2	269	211	0.955294	6188103	10166643	0.954547	PER3
chr1	7902723	7902823	2	249	288	0.955294	6188103	10166643	0.954547	PER3
chr1	7903956	7904056	2	232	249	0.955294	6188103	10166643	0.954547	PER3
chr1	7906409	7906509	2	417	390	0.940804	6188103	10166643	0.954547	UTS2
chr1	7906738	7906838	2	254	208	0.955294	6188103	10166643	0.954547	UTS2
chr1	7907823	7907944	2	594	386	1.35403	6188103	10166643	0.954547	UTS2
chr1	7909617	7909771	2	425	441	0.847965	6188103	10166643	0.954547	UTS2
chr1	7910869	7910984	2	409	373	0.964811	6188103	10166643	0.954547	UTS2
chr1	7912958	7913065	2	359	303	0.955294	6188103	10166643	0.954547	UTS2
chr1	7913314	7913493	2	599	495	1.06475	6188103	10166643	0.954547	UTS2
chr1	7980889	7980989	2	440	428	0.904558	6188103	10166643	0.954547	TNFRSF9
chr1	7993219	7993358	2	383	377	0.893892	6188103	10166643	0.954547	TNFRSF9
chr1	7995070	7995205	2	340	419	0.713991	6188103	10166643	0.954547	TNFRSF9
chr1	7997733	7997833	2	484	361	1.17968	6188103	10166643	0.954547	TNFRSF9
chr1	7998250	7998392	2	203	248	0.955294	6188103	10166643	0.954547	TNFRSF9
chr1	7998778	7998890	2	227	219	0.955294	6188103	10166643	0.954547	TNFRSF9
chr1	7999952	8000056	2	335	317	0.955294	6188103	10166643	0.954547	TNFRSF9
chr1	8022794	8022986	2	1374	879	1.37539	6188103	10166643	0.954547	PARK7
chr1	8025332	8025536	2	1785	1245	1.26153	6188103	10166643	0.954547	PARK7
chr1	8029353	8029505	2	846	461	1.61472	6188103	10166643	0.954547	PARK7
chr1	8030902	8031074	2	1618	1128	1.26211	6188103	10166643	0.954547	PARK7
chr1	8037660	8037839	2	1491	670	1.95808	6188103	10166643	0.954547	PARK7
chr1	8044902	8045165	2	1275	1073	1.04553	6188103	10166643	0.954547	PARK7
chr1	8073267	8074458	2	618	474	1.1472	6188103	10166643	0.954547	ERRFI1
chr1	8075356	8075456	2	583	289	0.955294	6188103	10166643	0.954547	ERRFI1
chr1	8075552	8075681	2	623	398	1.37731	6188103	10166643	0.954547	ERRFI1
chr1	8378096	8378257	2	16	18	0.955294	6188103	10166643	0.954547	SLC45A1
chr1	8384364	8384788	2	280	284	0.955294	6188103	10166643	0.954547	SLC45A1
chr1	8385354	8385454	2	312	304	0.955294	6188103	10166643	0.954547	SLC45A1
chr1	8385875	8386104	2	702	752	0.821385	6188103	10166643	0.954547	SLC45A1
chr1	8390266	8390998	2	259	244	0.955294	6188103	10166643	0.954547	SLC45A1
chr1	8395494	8395652	2	96	175	0.955294	6188103	10166643	0.954547	SLC45A1
chr1	8397873	8398054	2	338	381	0.780584	6188103	10166643	0.954547	SLC45A1
chr1	8399550	8399760	2	515	591	0.766739	6188103	10166643	0.954547	SLC45A1
chr1	8403804	8404075	2	288	370	0.684886	6188103	10166643	0.954547	SLC45A1
chr1	8415113	8415213	2	469	422	0.977886	6188103	10166643	0.954547	RERE
chr1	8415465	8415661	2	103	81	0.955294	6188103	10166643	0.954547	RERE
chr1	8416126	8416337	2	72	85	0.955294	6188103	10166643	0.954547	RERE
chr1	8418253	8418978	2	90	83	0.955294	6188103	10166643	0.954547	RERE
chr1	8419821	8420048	2	492	508	0.852176	6188103	10166643	0.954547	RERE
chr1	8420169	8421559	2	85	81	0.955294	6188103	10166643	0.954547	RERE
chr1	8421820	8421938	2	119	146	0.955294	6188103	10166643	0.954547	RERE
chr1	8422710	8422906	2	378	534	0.622843	6188103	10166643	0.954547	RERE
chr1	8424113	8424317	2	743	835	0.782943	6188103	10166643	0.954547	RERE
chr1	8424802	8424902	2	420	394	0.937952	6188103	10166643	0.954547	RERE
chr1	8425869	8426036	2	437	388	0.991009	6188103	10166643	0.954547	RERE
chr1	8440782	8441145	2	246	290	0.955294	6188103	10166643	0.954547	RERE
chr1	8482777	8482877	2	849	497	1.50307	6188103	10166643	0.954547	RERE
chr1	8525720	8526085	2	280	240	0.955294	6188103	10166643	0.954547	RERE
chr1	8555120	8555224	2	452	490	0.811652	6188103	10166643	0.954547	RERE
chr1	8557462	8557591	2	448	343	0.955294	6188103	10166643	0.954547	RERE
chr1	8568660	8568760	2	621	477	1.14552	6188103	10166643	0.954547	RERE
chr1	8585780	8585880	2	184	186	0.955294	6188103	10166643	0.954547	RERE
chr1	8601270	8601379	2	565	397	1.25223	6188103	10166643	0.954547	RERE
chr1	8616531	8616632	2	615	451	1.19985	6188103	10166643	0.954547	RERE
chr1	8617474	8617634	2	908	689	1.15956	6188103	10166643	0.954547	RERE
chr1	8674617	8674747	2	229	235	0.955294	6188103	10166643	0.954547	RERE
chr1	8684354	8684454	2	990	646	1.34844	6188103	10166643	0.954547	RERE
chr1	8716029	8716358	2	832	535	1.36835	6188103	10166643	0.954547	RERE
chr1	8921403	8921503	2	308	232	0.955294	6188103	10166643	0.954547	ENO1
chr1	8922925	8923025	2	251	234	0.955294	6188103	10166643	0.954547	ENO1
chr1	8923260	8923404	2	269	288	0.955294	6188103	10166643	0.954547	ENO1
chr1	8923947	8924153	2	892	744	1.05492	6188103	10166643	0.954547	ENO1
chr1	8925341	8925543	2	571	614	0.818268	6188103	10166643	0.954547	ENO1
chr1	8926335	8926562	2	500	380	1.15775	6188103	10166643	0.954547	ENO1
chr1	8927173	8927311	2	383	320	0.955294	6188103	10166643	0.954547	ENO1
chr1	8928031	8928131	2	588	349	1.48245	6188103	10166643	0.954547	ENO1
chr1	8930490	8930590	2	555	402	1.21477	6188103	10166643	0.954547	ENO1
chr1	8931947	8932047	2	498	443	0.98913	6188103	10166643	0.954547	ENO1
chr1	8934878	8934978	2	644	325	0.955743	6188103	10166643	0.954547	ENO1
chr1	8938638	8938862	2	484	301	0.955743	6188103	10166643	0.954547	no_gene
chr1	9005875	9006035	2	256	348	0.647274	6188103	10166643	0.954547	CA6
chr1	9009319	9009519	2	119	162	0.954845	6188103	10166643	0.954547	CA6
chr1	9011480	9011762	2	328	341	0.954845	6188103	10166643	0.954547	CA6
chr1	9017193	9017346	2	157	213	0.955294	6188103	10166643	0.954547	CA6
chr1	9018965	9019065	2	257	262	0.955294	6188103	10166643	0.954547	CA6
chr1	9022630	9022730	2	500	409	1.07566	6188103	10166643	0.954547	CA6
chr1	9027715	9027877	2	281	308	0.955294	6188103	10166643	0.954547	CA6
chr1	9030923	9031042	2	341	422	0.711	6188103	10166643	0.954547	CA6
chr1	9034404	9034504	2	80	77	0.955294	6188103	10166643	0.954547	CA6
chr1	9034618	9034772	2	320	337	0.955294	6188103	10166643	0.954547	CA6
chr1	9063356	9063579	2	688	713	0.849037	6188103	10166643	0.954547	SLC2A7
chr1	9064808	9064940	2	138	190	0.955294	6188103	10166643	0.954547	SLC2A7
chr1	9067356	9067456	2	411	423	0.854927	6188103	10166643	0.954547	SLC2A7
chr1	9070199	9070305	2	193	228	0.955294	6188103	10166643	0.954547	SLC2A7
chr1	9073581	9073696	2	239	220	0.955294	6188103	10166643	0.954547	SLC2A7
chr1	9074727	9074929	2	176	230	0.955294	6188103	10166643	0.954547	SLC2A7
chr1	9075132	9075303	2	166	246	0.955294	6188103	10166643	0.954547	SLC2A7
chr1	9078279	9078436	2	269	280	0.955294	6188103	10166643	0.954547	SLC2A7
chr1	9079265	9079394	2	209	240	0.955294	6188103	10166643	0.954547	SLC2A7
chr1	9082974	9083139	2	263	328	0.955294	6188103	10166643	0.954547	SLC2A7
chr1	9085032	9085135	2	239	171	0.955294	6188103	10166643	0.954547	SLC2A7
chr1	9086269	9086429	2	231	247	0.955294	6188103	10166643	0.954547	SLC2A7
chr1	9097642	9097850	2	466	421	0.973939	6188103	10166643	0.954547	SLC2A5
chr1	9097953	9098085	2	211	203	0.955294	6188103	10166643	0.954547	SLC2A5
chr1	9098477	9098577	2	123	188	0.955294	6188103	10166643	0.954547	SLC2A5
chr1	9098884	9098990	2	78	167	0.955294	6188103	10166643	0.954547	SLC2A5
chr1	9099608	9099723	2	197	265	0.955294	6188103	10166643	0.954547	SLC2A5
chr1	9099856	9100048	2	89	142	0.955294	6188103	10166643	0.954547	SLC2A5
chr1	9100120	9100282	2	102	103	0.955294	6188103	10166643	0.954547	SLC2A5
chr1	9101678	9101998	2	126	160	0.955294	6188103	10166643	0.954547	SLC2A5
chr1	9107666	9107795	2	283	207	0.955294	6188103	10166643	0.954547	SLC2A5
chr1	9109157	9109274	2	240	257	0.955294	6188103	10166643	0.954547	no_gene
chr1	9117504	9117694	2	215	188	0.955294	6188103	10166643	0.954547	SLC2A5
chr1	9118208	9118311	2	275	266	0.955294	6188103	10166643	0.954547	SLC2A5
chr1	9129529	9129629	2	150	140	0.955294	6188103	10166643	0.954547	SLC2A5
chr1	9164475	9164695	2	228	260	0.955294	6188103	10166643	0.954547	GPR157
chr1	9165542	9165741	2	121	202	0.955294	6188103	10166643	0.954547	GPR157
chr1	9171214	9171550	2	350	455	0.676837	6188103	10166643	0.954547	GPR157
chr1	9188322	9189253	2	111	86	0.955294	6188103	10166643	0.954547	GPR157
chr1	9211696	9211894	2	413	450	0.807542	6188103	10166643	0.954547	MIR34A
chr1	9242065	9242345	2	257	185	0.955294	6188103	10166643	0.954547	RP3
chr1	9304942	9305671	2	447	615	0.639529	6188103	10166643	0.954547	H6PD
chr1	9306973	9307193	2	830	968	0.75445	6188103	10166643	0.954547	H6PD
chr1	9322066	9322438	2	620	774	0.70482	6188103	10166643	0.954547	H6PD
chr1	9323516	9324979	2	545	614	0.781009	6188103	10166643	0.954547	H6PD
chr1	9415948	9416646	2	144	200	0.955294	6188103	10166643	0.954547	SPSB1
chr1	9427454	9427636	2	411	519	0.69679	6188103	10166643	0.954547	SPSB1
chr1	9599668	9599828	2	93	79	0.95737	6188103	10166643	0.954547	SLC25A33
chr1	9613681	9613865	2	451	396	1.0021	6188103	10166643	0.954547	SLC25A33
chr1	9627330	9627430	2	323	243	0.95737	6188103	10166643	0.954547	SLC25A33
chr1	9630313	9630418	2	388	395	0.864296	6188103	10166643	0.954547	SLC25A33
chr1	9633387	9633487	2	418	320	0.95737	6188103	10166643	0.954547	SLC25A33
chr1	9640009	9640294	2	508	440	1.01587	6188103	10166643	0.954547	SLC25A33
chr1	9642354	9642561	2	667	614	0.95584	6188103	10166643	0.954547	SLC25A33
chr1	9648935	9649103	2	73	51	0.95737	6188103	10166643	0.954547	TMEM201
chr1	9655945	9656070	2	304	368	0.726865	6188103	10166643	0.954547	TMEM201
chr1	9656914	9657113	2	141	109	0.95737	6188103	10166643	0.954547	TMEM201
chr1	9658504	9658685	2	152	179	0.95737	6188103	10166643	0.954547	TMEM201
chr1	9661160	9661514	2	80	113	0.95737	6188103	10166643	0.954547	TMEM201
chr1	9662124	9662351	2	198	236	0.95737	6188103	10166643	0.954547	TMEM201
chr1	9667613	9667847	2	210	269	0.95737	6188103	10166643	0.954547	TMEM201
chr1	9669883	9669983	2	301	341	0.95737	6188103	10166643	0.954547	TMEM201
chr1	9670562	9670863	2	113	112	0.95737	6188103	10166643	0.954547	TMEM201
chr1	9671052	9671152	2	144	163	0.95737	6188103	10166643	0.954547	no_gene
chr1	9671769	9671948	2	245	287	0.95737	6188103	10166643	0.954547	TMEM201
chr1	9673042	9673142	2	194	246	0.95737	6188103	10166643	0.954547	TMEM201
chr1	9713835	9714101	2	385	476	0.711675	6188103	10166643	0.954547	C1orf200
chr1	9714203	9714503	2	930	739	1.1073	6188103	10166643	0.954547	C1orf200
chr1	9770462	9770705	2	722	954	0.665912	6188103	10166643	0.954547	PIK3CD
chr1	9775547	9776187	2	329	403	0.718321	6188103	10166643	0.954547	PIK3CD
chr1	9776446	9776728	2	216	290	0.95737	6188103	10166643	0.954547	PIK3CD
chr1	9776965	9777217	2	302	336	0.95737	6188103	10166643	0.954547	PIK3CD
chr1	9777543	9777735	2	371	433	0.7539	6188103	10166643	0.954547	PIK3CD
chr1	9778155	9778255	2	171	185	0.928471	6188103	10166643	0.954547	no_gene
chr1	9778700	9779024	2	768	833	0.81123	6188103	10166643	0.954547	PIK3CD
chr1	9779927	9780351	2	226	271	0.928471	6188103	10166643	0.954547	PIK3CD
chr1	9780490	9781018	2	94	132	0.928471	6188103	10166643	0.954547	PIK3CD
chr1	9781133	9781357	2	523	536	0.858548	6188103	10166643	0.954547	PIK3CD
chr1	9781450	9781697	2	307	401	0.67363	6188103	10166643	0.954547	PIK3CD
chr1	9781767	9781969	2	190	208	0.928471	6188103	10166643	0.954547	PIK3CD
chr1	9781981	9782465	2	401	517	0.682467	6188103	10166643	0.954547	PIK3CD
chr1	9782524	9782715	2	513	683	0.660883	6188103	10166643	0.954547	PIK3CD
chr1	9783131	9783401	2	550	751	0.644392	6188103	10166643	0.954547	PIK3CD
chr1	9783975	9784201	2	440	577	0.670972	6188103	10166643	0.954547	PIK3CD
chr1	9784282	9784530	2	436	521	0.736337	6188103	10166643	0.954547	PIK3CD
chr1	9784810	9785045	2	613	756	0.713455	6188103	10166643	0.954547	PIK3CD
chr1	9786915	9787155	2	477	616	0.681342	6188103	10166643	0.954547	PIK3CD
chr1	9790563	9790765	2	483	453	0.938159	6188103	10166643	0.954547	CLSTN1
chr1	9791179	9791450	2	397	410	0.85199	6188103	10166643	0.954547	CLSTN1
chr1	9791816	9791956	2	363	378	0.844972	6188103	10166643	0.954547	CLSTN1
chr1	9793456	9793606	2	418	382	0.96281	6188103	10166643	0.954547	CLSTN1
chr1	9794027	9794202	2	186	216	0.928471	6188103	10166643	0.954547	CLSTN1
chr1	9795003	9795234	2	559	642	0.766134	6188103	10166643	0.954547	CLSTN1
chr1	9795522	9795675	2	335	397	0.742475	6188103	10166643	0.954547	CLSTN1
chr1	9795940	9796102	2	446	505	0.77709	6188103	10166643	0.954547	CLSTN1
chr1	9797534	9797634	2	585	568	0.906223	6188103	10166643	0.954547	CLSTN1
chr1	9801149	9801316	2	279	372	0.659917	6188103	10166643	0.954547	CLSTN1
chr1	9803939	9804065	2	235	276	0.928471	6188103	10166643	0.954547	CLSTN1
chr1	9804450	9804703	2	247	257	0.928471	6188103	10166643	0.954547	CLSTN1
chr1	9809516	9809706	2	305	304	0.928471	6188103	10166643	0.954547	CLSTN1
chr1	9809819	9809973	2	360	342	0.98627	6188103	10166643	0.954547	CLSTN1
chr1	9811528	9811741	2	666	589	0.994917	6188103	10166643	0.954547	CLSTN1
chr1	9815169	9815369	2	324	241	0.98627	6188103	10166643	0.954547	CLSTN1
chr1	9816503	9816603	2	460	256	0.98627	6188103	10166643	0.954547	CLSTN1
chr1	9833277	9833454	2	694	615	0.992915	6188103	10166643	0.954547	CLSTN1
chr1	9910755	9910855	2	348	293	0.98627	6188103	10166643	0.954547	CTNNBIP1
chr1	9931240	9931392	2	298	445	0.589229	6188103	10166643	0.954547	CTNNBIP1
chr1	9932024	9932124	2	263	237	0.98627	6188103	10166643	0.954547	CTNNBIP1
chr1	9990436	9990536	2	849	535	1.39631	6188103	10166643	0.954547	LZIC
chr1	9991939	9992039	2	353	285	0.98627	6188103	10166643	0.954547	LZIC
chr1	9992858	9992958	2	527	295	0.98627	6188103	10166643	0.954547	LZIC
chr1	9994817	9994920	2	499	415	1.05799	6188103	10166643	0.954547	LZIC
chr1	9995547	9995687	2	515	337	0.98627	6188103	10166643	0.954547	LZIC
chr1	9996574	9996685	2	616	465	1.16562	6188103	10166643	0.954547	LZIC
chr1	10002715	10002815	2	743	415	1.57532	6188103	10166643	0.954547	no_gene
chr1	10032129	10032248	2	290	327	1.05554	6188103	10166643	0.954547	NMNAT1
chr1	10035647	10035835	2	187	152	1.05554	6188103	10166643	0.954547	NMNAT1
chr1	10041086	10041230	2	438	203	1.05554	6188103	10166643	0.954547	NMNAT1
chr1	10041285	10041385	2	43	24	1.05554	6188103	10166643	0.954547	no_gene
chr1	10042356	10042761	2	226	266	1.05554	6188103	10166643	0.954547	NMNAT1
chr1	10057244	10057403	2	304	312	1.05554	6188103	10166643	0.954547	RBP7
chr1	10066953	10067239	2	120	95	1.05554	6188103	10166643	0.954547	no_gene
chr1	10067625	10067808	2	542	361	1.32105	6188103	10166643	0.954547	RBP7
chr1	10068228	10068334	2	324	266	1.05554	6188103	10166643	0.954547	RBP7
chr1	10075815	10075915	2	472	348	1.19341	6188103	10166643	0.954547	RBP7
chr1	10093690	10093790	2	79	62	1.05554	6188103	10166643	0.954547	UBE4B
chr1	10132083	10132283	2	296	346	0.752737	6188103	10166643	0.954547	UBE4B
chr1	10132507	10132607	2	577	257	1.05554	6188103	10166643	0.954547	UBE4B
chr1	10155516	10155656	2	833	622	1.17837	6188103	10166643	0.954547	UBE4B
chr1	10161159	10161259	2	576	403	1.25761	6188103	10166643	0.954547	UBE4B
chr1	10163003	10163152	2	394	246	1.05554	6188103	10166643	0.954547	UBE4B
chr1	10165571	10165804	2	860	825	0.917217	6188103	10166643	0.954547	UBE4B
chr1	10166252	10166643	2	168	159	1.05554	6188103	10166643	0.954547	UBE4B
chr1	10167249	10167432	3	752	434	1.5246	10167249	10186943	1.32231	UBE4B
chr1	10177464	10177660	3	560	392	1.25698	10167249	10186943	1.32231	UBE4B
chr1	10179568	10179673	3	614	420	1.28631	10167249	10186943	1.32231	UBE4B
chr1	10182017	10182136	3	280	162	1.05554	10167249	10186943	1.32231	UBE4B
chr1	10186843	10186943	3	756	447	1.48813	10167249	10186943	1.32231	UBE4B
chr1	10189428	10189528	2	248	307	1.05554	10189428	10428647	1.08521	UBE4B
chr1	10190555	10190676	2	332	322	1.05554	10189428	10428647	1.08521	UBE4B
chr1	10190770	10190873	2	382	429	0.783491	10189428	10428647	1.08521	UBE4B
chr1	10192424	10192542	2	508	382	1.17011	10189428	10428647	1.08521	UBE4B
chr1	10195043	10195246	2	917	644	1.25288	10189428	10428647	1.08521	UBE4B
chr1	10197122	10197265	2	557	500	0.980196	10189428	10428647	1.08521	UBE4B
chr1	10204995	10205099	2	270	195	1.05554	10189428	10428647	1.08521	UBE4B
chr1	10207018	10207150	2	305	269	1.05554	10189428	10428647	1.08521	UBE4B
chr1	10209239	10209342	2	471	283	1.05554	10189428	10428647	1.08521	UBE4B
chr1	10211381	10211621	2	547	439	1.09635	10189428	10428647	1.08521	UBE4B
chr1	10218411	10218542	2	355	277	1.05554	10189428	10428647	1.08521	UBE4B
chr1	10221197	10221346	2	401	340	1.05554	10189428	10428647	1.08521	UBE4B
chr1	10228191	10228330	2	311	331	1.05554	10189428	10428647	1.08521	UBE4B
chr1	10231193	10231389	2	341	280	1.05554	10189428	10428647	1.08521	UBE4B
chr1	10238699	10238888	2	457	350	1.14888	10189428	10428647	1.08521	UBE4B
chr1	10239471	10239622	2	401	367	0.961404	10189428	10428647	1.08521	UBE4B
chr1	10239933	10240033	2	506	417	1.06768	10189428	10428647	1.08521	UBE4B
chr1	10292335	10292543	2	782	598	1.15062	10189428	10428647	1.08521	KIF1B
chr1	10316253	10316432	2	789	597	1.16287	10189428	10428647	1.08521	KIF1B
chr1	10318499	10318781	2	750	538	1.22661	10189428	10428647	1.08521	KIF1B
chr1	10321911	10322079	2	1195	884	1.18944	10189428	10428647	1.08521	KIF1B
chr1	10327386	10327667	2	653	511	1.1244	10189428	10428647	1.08521	KIF1B
chr1	10328158	10328372	2	974	766	1.11881	10189428	10428647	1.08521	KIF1B
chr1	10331508	10331688	2	989	882	0.986633	10189428	10428647	1.08521	KIF1B
chr1	10332247	10332415	2	827	593	1.2271	10189428	10428647	1.08521	KIF1B
chr1	10332461	10332561	2	466	287	1.05554	10189428	10428647	1.08521	KIF1B
chr1	10333030	10333130	2	607	478	1.11735	10189428	10428647	1.08521	KIF1B
chr1	10334927	10335027	2	329	175	1.05554	10189428	10428647	1.08521	KIF1B
chr1	10335434	10335612	2	1347	792	1.49648	10189428	10428647	1.08521	KIF1B
chr1	10336327	10336508	2	1010	842	1.05545	10189428	10428647	1.08521	KIF1B
chr1	10337992	10338237	2	825	584	1.24299	10189428	10428647	1.08521	KIF1B
chr1	10339125	10339225	2	568	353	1.4158	10189428	10428647	1.08521	KIF1B
chr1	10342368	10342642	2	767	728	0.927026	10189428	10428647	1.08521	KIF1B
chr1	10351088	10351270	2	1028	644	1.40454	10189428	10428647	1.08521	KIF1B
chr1	10352052	10352231	2	730	619	1.03767	10189428	10428647	1.08521	KIF1B
chr1	10355092	10355274	2	953	729	1.15025	10189428	10428647	1.08521	KIF1B
chr1	10355666	10355875	2	657	722	0.800674	10189428	10428647	1.08521	KIF1B
chr1	10356588	10356774	2	849	951	0.785516	10189428	10428647	1.08521	KIF1B
chr1	10356903	10357355	2	786	585	1.18221	10189428	10428647	1.08521	KIF1B
chr1	10363169	10364756	2	550	485	0.997812	10189428	10428647	1.08521	KIF1B
chr1	10380049	10380245	2	831	705	1.03715	10189428	10428647	1.08521	KIF1B
chr1	10381715	10381966	2	499	461	0.952417	10189428	10428647	1.08521	KIF1B
chr1	10383890	10384171	2	398	302	1.05554	10189428	10428647	1.08521	KIF1B
chr1	10384764	10385004	2	903	897	0.885774	10189428	10428647	1.08521	KIF1B
chr1	10386117	10386468	2	955	824	1.01977	10189428	10428647	1.08521	KIF1B
chr1	10394526	10394747	2	896	931	0.84681	10189428	10428647	1.08521	KIF1B
chr1	10396663	10396851	2	700	478	1.28854	10189428	10428647	1.08521	KIF1B
chr1	10397080	10397312	2	925	643	1.26578	10189428	10428647	1.08521	KIF1B
chr1	10397377	10397642	2	590	433	1.19892	10189428	10428647	1.08521	KIF1B
chr1	10399775	10399968	2	984	721	1.20085	10189428	10428647	1.08521	KIF1B
chr1	10402056	10402277	2	973	707	1.21094	10189428	10428647	1.08521	KIF1B
chr1	10403227	10403396	2	1858	1679	0.973695	10189428	10428647	1.08521	KIF1B
chr1	10405851	10406062	2	789	616	1.127	10189428	10428647	1.08521	KIF1B
chr1	10407761	10407936	2	669	571	1.0309	10189428	10428647	1.08521	KIF1B
chr1	10408655	10408842	2	894	739	1.06444	10189428	10428647	1.08521	KIF1B
chr1	10412637	10412845	2	892	640	1.22634	10189428	10428647	1.08521	KIF1B
chr1	10420935	10421152	2	849	655	1.1405	10189428	10428647	1.08521	KIF1B
chr1	10421698	10421934	2	847	698	1.06772	10189428	10428647	1.08521	KIF1B
chr1	10423289	10423453	2	611	512	1.05002	10189428	10428647	1.08521	KIF1B
chr1	10425106	10425354	2	567	554	0.900536	10189428	10428647	1.08521	KIF1B
chr1	10425415	10425757	2	810	712	1.001	10189428	10428647	1.08521	KIF1B
chr1	10428470	10428647	2	1002	1018	0.866059	10189428	10428647	1.08521	KIF1B
chr1	10431147	10431371	3	1142	813	1.23596	10431147	10463210	1.27428	KIF1B
chr1	10434322	10434574	3	711	527	1.1871	10431147	10463210	1.27428	KIF1B
chr1	10434860	10435155	3	942	560	1.4801	10431147	10463210	1.27428	KIF1B
chr1	10435261	10435482	3	1161	842	1.21324	10431147	10463210	1.27428	KIF1B
chr1	10436551	10436696	3	1286	818	1.3833	10431147	10463210	1.27428	KIF1B
chr1	10438378	10438478	3	925	584	1.39366	10431147	10463210	1.27428	KIF1B
chr1	10459068	10459228	3	265	144	1.05554	10431147	10463210	1.27428	PGD
chr1	10459673	10459773	3	543	323	1.05554	10431147	10463210	1.27428	PGD
chr1	10460447	10460631	3	266	264	1.05554	10431147	10463210	1.27428	PGD
chr1	10463110	10463210	3	897	469	1.68286	10431147	10463210	1.27428	PGD
chr1	10464215	10464338	2	373	307	1.05554	10464215	12569080	0.925761	PGD
chr1	10468112	10468212	2	428	287	1.05554	10464215	12569080	0.925761	PGD
chr1	10471472	10471611	2	377	395	0.839792	10464215	12569080	0.925761	PGD
chr1	10473116	10473310	2	561	347	1.42253	10464215	12569080	0.925761	PGD
chr1	10477041	10477176	2	443	284	1.05554	10464215	12569080	0.925761	PGD
chr1	10477430	10477568	2	171	153	1.05554	10464215	12569080	0.925761	PGD
chr1	10478880	10478984	2	709	482	1.29428	10464215	12569080	0.925761	PGD
chr1	10479471	10479598	2	377	211	1.03727	10464215	12569080	0.925761	PGD
chr1	10479684	10479808	2	517	361	1.26012	10464215	12569080	0.925761	PGD
chr1	10490490	10490650	2	299	244	1.03727	10464215	12569080	0.925761	APITD1
chr1	10491345	10491458	2	698	336	1.03727	10464215	12569080	0.925761	no_gene
chr1	10493896	10494024	2	550	423	1.14406	10464215	12569080	0.925761	APITD1
chr1	10494621	10494780	2	557	259	1.03727	10464215	12569080	0.925761	APITD1
chr1	10500387	10500487	2	422	295	1.03727	10464215	12569080	0.925761	APITD1
chr1	10502279	10502464	2	692	350	1.73967	10464215	12569080	0.925761	APITD1
chr1	10510128	10510381	2	79	64	1.03727	10464215	12569080	0.925761	APITD1
chr1	10511431	10511654	2	210	210	1.03727	10464215	12569080	0.925761	APITD1
chr1	10521544	10521761	2	407	393	0.911233	10464215	12569080	0.925761	DFFA
chr1	10523088	10523268	2	453	352	1.13236	10464215	12569080	0.925761	DFFA
chr1	10523485	10523679	2	255	244	1.03727	10464215	12569080	0.925761	DFFA
chr1	10527244	10527391	2	483	406	1.04676	10464215	12569080	0.925761	DFFA
chr1	10529231	10529397	2	370	264	0.966779	10464215	12569080	0.925761	DFFA
chr1	10532377	10532517	2	197	143	0.966779	10464215	12569080	0.925761	DFFA
chr1	10534972	10535110	2	610	452	1.18746	10464215	12569080	0.925761	PEX14
chr1	10555264	10555429	2	1564	710	1.93823	10464215	12569080	0.925761	PEX14
chr1	10596218	10596405	2	609	655	0.818095	10464215	12569080	0.925761	PEX14
chr1	10659243	10659474	2	906	1004	0.794003	10464215	12569080	0.925761	PEX14
chr1	10678337	10678525	2	465	568	0.720331	10464215	12569080	0.925761	PEX14
chr1	10683024	10683233	2	734	1105	0.584469	10464215	12569080	0.925761	PEX14
chr1	10684345	10684545	2	575	701	0.721735	10464215	12569080	0.925761	PEX14
chr1	10687277	10687471	2	477	591	0.710164	10464215	12569080	0.925761	PEX14
chr1	10689536	10690095	2	273	295	0.966779	10464215	12569080	0.925761	PEX14
chr1	10698985	10700118	2	176	178	0.966779	10464215	12569080	0.925761	CASZ1
chr1	10702913	10703059	2	143	155	0.966779	10464215	12569080	0.925761	CASZ1
chr1	10703214	10703370	2	192	213	0.966779	10464215	12569080	0.925761	CASZ1
chr1	10704971	10705147	2	165	250	0.966779	10464215	12569080	0.925761	CASZ1
chr1	10706182	10706385	2	567	824	0.605457	10464215	12569080	0.925761	CASZ1
chr1	10707840	10708198	2	130	193	0.966779	10464215	12569080	0.925761	CASZ1
chr1	10709124	10709251	2	169	187	0.923127	10464215	12569080	0.925761	CASZ1
chr1	10709337	10709496	2	97	93	0.923127	10464215	12569080	0.925761	CASZ1
chr1	10710730	10710830	2	341	414	0.724739	10464215	12569080	0.925761	CASZ1
chr1	10710945	10711174	2	68	69	0.923127	10464215	12569080	0.925761	CASZ1
chr1	10713092	10714277	2	108	131	0.923127	10464215	12569080	0.925761	CASZ1
chr1	10714473	10714650	2	311	314	0.923127	10464215	12569080	0.925761	CASZ1
chr1	10715703	10715872	2	261	230	0.923127	10464215	12569080	0.925761	CASZ1
chr1	10716698	10716798	2	167	253	0.923127	10464215	12569080	0.925761	CASZ1
chr1	10718548	10718648	2	174	320	0.923127	10464215	12569080	0.925761	CASZ1
chr1	10719756	10720675	2	223	316	0.923127	10464215	12569080	0.925761	CASZ1
chr1	10725137	10725630	2	72	78	0.923127	10464215	12569080	0.925761	CASZ1
chr1	10753839	10753999	2	824	616	1.17699	10464215	12569080	0.925761	CASZ1
chr1	10754328	10754428	2	240	223	0.923127	10464215	12569080	0.925761	CASZ1
chr1	11007717	11008903	2	88	110	0.923127	10464215	12569080	0.925761	C1orf127
chr1	11009666	11009873	2	197	303	0.923127	10464215	12569080	0.925761	C1orf127
chr1	11014073	11014201	2	179	225	0.923127	10464215	12569080	0.925761	C1orf127
chr1	11015044	11015245	2	179	259	0.923127	10464215	12569080	0.925761	C1orf127
chr1	11017071	11017171	2	158	159	0.923127	10464215	12569080	0.925761	C1orf127
chr1	11017639	11017812	2	151	222	0.962577	10464215	12569080	0.925761	C1orf127
chr1	11018680	11018840	2	374	434	0.758245	10464215	12569080	0.925761	C1orf127
chr1	11024182	11024328	2	231	239	0.962577	10464215	12569080	0.925761	C1orf127
chr1	11026413	11026539	2	198	143	0.962577	10464215	12569080	0.925761	C1orf127
chr1	11030025	11030146	2	167	206	0.962577	10464215	12569080	0.925761	C1orf127
chr1	11036211	11036313	2	338	312	0.962577	10464215	12569080	0.925761	C1orf127
chr1	11042031	11042131	2	145	297	0.962577	10464215	12569080	0.925761	C1orf127
chr1	11073733	11074073	2	1317	1129	1.02641	10464215	12569080	0.925761	TARDBP
chr1	11076849	11077115	2	1145	767	1.31352	10464215	12569080	0.925761	TARDBP
chr1	11078738	11078981	2	1848	1201	1.3539	10464215	12569080	0.925761	TARDBP
chr1	11080434	11080707	2	947	785	1.06147	10464215	12569080	0.925761	TARDBP
chr1	11082129	11082762	2	299	247	0.962577	10464215	12569080	0.925761	TARDBP
chr1	11083227	11083327	2	428	282	0.962577	10464215	12569080	0.925761	TARDBP
chr1	11086939	11087707	2	268	204	0.962577	10464215	12569080	0.925761	MASP2
chr1	11090220	11090320	2	364	278	0.962577	10464215	12569080	0.925761	MASP2
chr1	11090802	11090941	2	233	217	0.962577	10464215	12569080	0.925761	MASP2
chr1	11094874	11094974	2	232	298	0.962577	10464215	12569080	0.925761	MASP2
chr1	11097747	11097870	2	319	251	0.962577	10464215	12569080	0.925761	MASP2
chr1	11102929	11103081	2	129	157	0.962577	10464215	12569080	0.925761	MASP2
chr1	11103393	11103594	2	202	219	0.962577	10464215	12569080	0.925761	MASP2
chr1	11104893	11105053	2	192	208	0.962577	10464215	12569080	0.925761	MASP2
chr1	11105264	11105598	2	158	227	0.95917	10464215	12569080	0.925761	MASP2
chr1	11106556	11106792	2	274	331	0.95917	10464215	12569080	0.925761	MASP2
chr1	11106945	11107178	2	127	203	0.95917	10464215	12569080	0.925761	MASP2
chr1	11107212	11107312	2	45	67	0.95917	10464215	12569080	0.925761	MASP2
chr1	11114822	11115143	2	131	185	0.95917	10464215	12569080	0.925761	SRM
chr1	11115795	11115985	2	170	177	0.95917	10464215	12569080	0.925761	SRM
chr1	11116059	11116159	2	86	81	0.95917	10464215	12569080	0.925761	SRM
chr1	11116658	11116816	2	221	310	0.95917	10464215	12569080	0.925761	SRM
chr1	11118853	11118953	2	131	111	0.965984	10464215	12569080	0.925761	SRM
chr1	11119279	11119404	2	321	260	0.965984	10464215	12569080	0.925761	SRM
chr1	11119810	11120002	2	104	75	0.965984	10464215	12569080	0.925761	SRM
chr1	11126740	11126840	2	437	383	1.00395	10464215	12569080	0.925761	EXOSC10
chr1	11128053	11128153	2	220	163	0.965984	10464215	12569080	0.925761	EXOSC10
chr1	11128682	11128782	2	492	476	0.909465	10464215	12569080	0.925761	EXOSC10
chr1	11129613	11129789	2	549	376	1.28473	10464215	12569080	0.925761	EXOSC10
chr1	11130943	11131043	2	212	211	0.965984	10464215	12569080	0.925761	EXOSC10
chr1	11132136	11132236	2	404	285	0.965984	10464215	12569080	0.925761	EXOSC10
chr1	11133978	11134078	2	475	460	0.908581	10464215	12569080	0.925761	EXOSC10
chr1	11134285	11134385	2	429	336	0.965984	10464215	12569080	0.925761	EXOSC10
chr1	11136896	11137007	2	270	289	0.965984	10464215	12569080	0.925761	EXOSC10
chr1	11137416	11137710	2	199	248	0.908429	10464215	12569080	0.925761	EXOSC10
chr1	11139765	11139881	2	264	272	0.908429	10464215	12569080	0.925761	EXOSC10
chr1	11140531	11140631	2	401	242	0.908429	10464215	12569080	0.925761	EXOSC10
chr1	11140786	11140971	2	396	256	0.908429	10464215	12569080	0.925761	EXOSC10
chr1	11141136	11141297	2	281	322	0.908429	10464215	12569080	0.925761	EXOSC10
chr1	11142742	11142937	2	315	228	0.908429	10464215	12569080	0.925761	EXOSC10
chr1	11147502	11147650	2	457	468	0.859208	10464215	12569080	0.925761	EXOSC10
chr1	11147854	11147969	2	514	342	0.908429	10464215	12569080	0.925761	EXOSC10
chr1	11148167	11148267	2	386	329	0.908429	10464215	12569080	0.925761	EXOSC10
chr1	11150538	11150727	2	318	351	0.797164	10464215	12569080	0.925761	EXOSC10
chr1	11151068	11151238	2	533	311	0.908429	10464215	12569080	0.925761	EXOSC10
chr1	11151547	11151656	2	244	354	0.606477	10464215	12569080	0.925761	EXOSC10
chr1	11155812	11155940	2	403	269	0.908429	10464215	12569080	0.925761	EXOSC10
chr1	11158074	11158215	2	371	277	0.908429	10464215	12569080	0.925761	EXOSC10
chr1	11159775	11159890	2	101	109	0.908429	10464215	12569080	0.925761	EXOSC10
chr1	11166995	11167181	2	347	345	0.884989	10464215	12569080	0.925761	MTOR
chr1	11167499	11167599	2	336	274	0.908429	10464215	12569080	0.925761	MTOR
chr1	11168235	11168345	2	515	400	1.13286	10464215	12569080	0.925761	MTOR
chr1	11169337	11169437	2	291	363	0.705365	10464215	12569080	0.925761	MTOR
chr1	11169696	11169796	2	556	402	1.21696	10464215	12569080	0.925761	MTOR
chr1	11171136	11171236	2	313	255	0.908429	10464215	12569080	0.925761	no_gene
chr1	11172836	11172991	2	510	479	0.936833	10464215	12569080	0.925761	MTOR
chr1	11174372	11174512	2	243	275	0.908429	10464215	12569080	0.925761	MTOR
chr1	11174857	11174957	2	551	396	1.22429	10464215	12569080	0.925761	MTOR
chr1	11175439	11175539	2	336	324	0.908429	10464215	12569080	0.925761	MTOR
chr1	11177052	11177152	2	418	303	0.908429	10464215	12569080	0.925761	MTOR
chr1	11181300	11181427	2	395	454	0.765542	10464215	12569080	0.925761	MTOR
chr1	11182033	11182185	2	324	310	0.908429	10464215	12569080	0.925761	MTOR
chr1	11184552	11184692	2	239	258	0.908429	10464215	12569080	0.925761	MTOR
chr1	11186676	11186855	2	260	234	0.908429	10464215	12569080	0.925761	MTOR
chr1	11187064	11187203	2	281	270	0.908429	10464215	12569080	0.925761	MTOR
chr1	11187678	11187865	2	245	231	0.908429	10464215	12569080	0.925761	MTOR
chr1	11188058	11188185	2	323	348	0.816678	10464215	12569080	0.925761	MTOR
chr1	11188508	11188611	2	228	273	0.908429	10464215	12569080	0.925761	MTOR
chr1	11188909	11189010	2	239	320	0.908429	10464215	12569080	0.925761	MTOR
chr1	11189792	11189897	2	348	324	0.908429	10464215	12569080	0.925761	MTOR
chr1	11190583	11190836	2	629	667	0.82976	10464215	12569080	0.925761	MTOR
chr1	11193134	11193256	2	333	507	0.577915	10464215	12569080	0.925761	MTOR
chr1	11194405	11194525	2	297	300	0.908429	10464215	12569080	0.925761	MTOR
chr1	11199358	11199538	2	246	261	0.908429	10464215	12569080	0.925761	MTOR
chr1	11199587	11199717	2	277	315	0.908429	10464215	12569080	0.925761	MTOR
chr1	11204702	11204814	2	235	313	0.908429	10464215	12569080	0.925761	MTOR
chr1	11205013	11205113	2	292	199	0.908429	10464215	12569080	0.925761	MTOR
chr1	11206730	11206850	2	230	245	0.908429	10464215	12569080	0.925761	MTOR
chr1	11210180	11210285	2	185	257	0.908429	10464215	12569080	0.925761	MTOR
chr1	11217206	11217350	2	166	244	0.908429	10464215	12569080	0.925761	MTOR
chr1	11227486	11227586	2	288	240	0.908429	10464215	12569080	0.925761	MTOR
chr1	11249634	11250014	2	259	320	0.908429	10464215	12569080	0.925761	ANGPTL7
chr1	11252324	11252429	2	377	267	0.908429	10464215	12569080	0.925761	ANGPTL7
chr1	11253634	11253840	2	217	304	0.908429	10464215	12569080	0.925761	ANGPTL7
chr1	11254515	11254718	2	400	444	0.792692	10464215	12569080	0.925761	ANGPTL7
chr1	11254908	11255082	2	259	356	0.640144	10464215	12569080	0.925761	ANGPTL7
chr1	11259312	11259462	2	340	325	0.908429	10464215	12569080	0.925761	MTOR
chr1	11259595	11259762	2	301	304	0.908429	10464215	12569080	0.925761	MTOR
chr1	11264615	11264762	2	244	331	0.908429	10464215	12569080	0.925761	MTOR
chr1	11269366	11269517	2	277	326	0.908429	10464215	12569080	0.925761	MTOR
chr1	11270867	11270967	2	442	354	1.09862	10464215	12569080	0.925761	MTOR
chr1	11272366	11272533	2	309	314	0.908429	10464215	12569080	0.925761	MTOR
chr1	11272850	11272967	2	287	330	0.908429	10464215	12569080	0.925761	MTOR
chr1	11273453	11273625	2	338	240	0.908429	10464215	12569080	0.925761	MTOR
chr1	11276198	11276298	2	172	241	0.908429	10464215	12569080	0.925761	MTOR
chr1	11288722	11288977	2	338	367	0.810361	10464215	12569080	0.925761	MTOR
chr1	11290979	11291113	2	360	366	0.865464	10464215	12569080	0.925761	MTOR
chr1	11291354	11291493	2	241	229	0.908429	10464215	12569080	0.925761	MTOR
chr1	11292489	11292589	2	275	252	0.908429	10464215	12569080	0.925761	MTOR
chr1	11293449	11293549	2	500	377	1.16696	10464215	12569080	0.925761	MTOR
chr1	11294147	11294324	2	346	341	0.908429	10464215	12569080	0.925761	MTOR
chr1	11297897	11298107	2	492	677	0.639446	10464215	12569080	0.925761	MTOR
chr1	11298456	11298676	2	297	509	0.513412	10464215	12569080	0.925761	MTOR
chr1	11300357	11300606	2	187	235	0.908429	10464215	12569080	0.925761	MTOR
chr1	11301607	11301740	2	233	167	0.908429	10464215	12569080	0.925761	MTOR
chr1	11303158	11303359	2	466	482	0.850681	10464215	12569080	0.925761	MTOR
chr1	11307679	11307792	2	298	266	0.908429	10464215	12569080	0.925761	MTOR
chr1	11307873	11308153	2	129	122	0.908429	10464215	12569080	0.925761	MTOR
chr1	11313893	11314032	2	350	299	0.908429	10464215	12569080	0.925761	MTOR
chr1	11316046	11316251	2	303	302	0.908429	10464215	12569080	0.925761	MTOR
chr1	11316987	11317224	2	384	451	0.749173	10464215	12569080	0.925761	MTOR
chr1	11318539	11318652	2	300	238	0.908429	10464215	12569080	0.925761	MTOR
chr1	11319281	11319468	2	266	281	0.908429	10464215	12569080	0.925761	MTOR
chr1	11333537	11334168	2	721	539	1.17699	10464215	12569080	0.925761	UBIAD1
chr1	11345649	11346239	2	775	785	0.86868	10464215	12569080	0.925761	UBIAD1
chr1	11354884	11354984	2	329	357	0.810878	10464215	12569080	0.925761	UBIAD1
chr1	11561036	11562147	2	109	121	0.908429	10464215	12569080	0.925761	PTCHD2
chr1	11562732	11562956	2	223	220	0.908429	10464215	12569080	0.925761	PTCHD2
chr1	11574444	11574585	2	170	293	0.908429	10464215	12569080	0.925761	PTCHD2
chr1	11575392	11575562	2	200	239	0.908429	10464215	12569080	0.925761	PTCHD2
chr1	11576055	11576220	2	249	262	0.908429	10464215	12569080	0.925761	PTCHD2
chr1	11577517	11577661	2	165	283	0.908429	10464215	12569080	0.925761	PTCHD2
chr1	11579409	11579562	2	123	205	0.908429	10464215	12569080	0.925761	PTCHD2
chr1	11579773	11579939	2	175	227	0.908429	10464215	12569080	0.925761	PTCHD2
chr1	11580741	11580907	2	199	167	0.894734	10464215	12569080	0.925761	PTCHD2
chr1	11583996	11584114	2	166	250	0.894734	10464215	12569080	0.925761	PTCHD2
chr1	11585230	11585371	2	185	240	0.894734	10464215	12569080	0.925761	PTCHD2
chr1	11586705	11586896	2	203	258	0.894734	10464215	12569080	0.925761	PTCHD2
chr1	11589610	11589745	2	67	70	0.894734	10464215	12569080	0.925761	PTCHD2
chr1	11589841	11590018	2	254	215	0.894734	10464215	12569080	0.925761	PTCHD2
chr1	11590961	11591092	2	225	338	0.894734	10464215	12569080	0.925761	PTCHD2
chr1	11591579	11591769	2	193	176	0.894734	10464215	12569080	0.925761	PTCHD2
chr1	11593817	11593917	2	221	225	0.894734	10464215	12569080	0.925761	PTCHD2
chr1	11594414	11594599	2	141	250	0.894734	10464215	12569080	0.925761	PTCHD2
chr1	11594878	11594978	2	95	92	0.894734	10464215	12569080	0.925761	PTCHD2
chr1	11595065	11595183	2	122	157	0.894734	10464215	12569080	0.925761	PTCHD2
chr1	11595532	11595703	2	94	97	0.894734	10464215	12569080	0.925761	PTCHD2
chr1	11596378	11596745	2	213	261	0.894734	10464215	12569080	0.925761	PTCHD2
chr1	11708748	11708887	2	253	325	0.894734	10464215	12569080	0.925761	FBXO2
chr1	11709141	11709284	2	156	137	0.894734	10464215	12569080	0.925761	FBXO2
chr1	11709828	11709946	2	156	173	0.894734	10464215	12569080	0.925761	FBXO2
chr1	11709999	11710133	2	295	259	0.894734	10464215	12569080	0.925761	FBXO2
chr1	11710509	11710899	2	246	228	0.894734	10464215	12569080	0.925761	FBXO2
chr1	11714276	11714436	2	99	89	0.894734	10464215	12569080	0.925761	FBXO2
chr1	11715890	11716159	2	627	466	1.18388	10464215	12569080	0.925761	FBXO2
chr1	11718271	11718500	2	261	252	0.894734	10464215	12569080	0.925761	FBXO44
chr1	11718587	11718687	2	142	164	0.894734	10464215	12569080	0.925761	FBXO44
chr1	11718790	11718930	2	414	356	1.02324	10464215	12569080	0.925761	FBXO44
chr1	11721184	11721364	2	194	189	0.894734	10464215	12569080	0.925761	FBXO44
chr1	11728713	11729003	2	413	414	0.877763	10464215	12569080	0.925761	FBXO6
chr1	11731320	11731451	2	229	219	0.894734	10464215	12569080	0.925761	FBXO6
chr1	11731922	11732082	2	248	307	0.894734	10464215	12569080	0.925761	FBXO6
chr1	11733331	11733471	2	164	215	0.894734	10464215	12569080	0.925761	FBXO6
chr1	11733669	11733910	2	234	353	0.583269	10464215	12569080	0.925761	FBXO6
chr1	11734802	11734902	2	184	202	0.894734	10464215	12569080	0.925761	MAD2L2
chr1	11735135	11735235	2	58	62	0.894734	10464215	12569080	0.925761	MAD2L2
chr1	11735701	11735801	2	274	320	0.894734	10464215	12569080	0.925761	MAD2L2
chr1	11735925	11736199	2	216	239	0.894734	10464215	12569080	0.925761	MAD2L2
chr1	11736864	11737044	2	520	561	0.815583	10464215	12569080	0.925761	MAD2L2
chr1	11737511	11737701	2	216	300	0.894734	10464215	12569080	0.925761	MAD2L2
chr1	11740407	11740660	2	105	148	0.894734	10464215	12569080	0.925761	MAD2L2
chr1	11766313	11766768	2	103	102	0.894734	10464215	12569080	0.925761	C1orf187
chr1	11769329	11769524	2	129	233	0.894734	10464215	12569080	0.925761	C1orf187
chr1	11771905	11772024	2	339	397	0.751341	10464215	12569080	0.925761	C1orf187
chr1	11772391	11772491	2	302	326	0.894734	10464215	12569080	0.925761	C1orf187
chr1	11775170	11775270	2	319	470	0.597201	10464215	12569080	0.925761	C1orf187
chr1	11779638	11779755	2	213	212	0.894734	10464215	12569080	0.925761	C1orf187
chr1	11796169	11796329	2	358	291	0.894734	10464215	12569080	0.925761	AGTRAP
chr1	11804557	11804657	2	170	180	0.894734	10464215	12569080	0.925761	AGTRAP
chr1	11805827	11805927	2	294	300	0.894734	10464215	12569080	0.925761	AGTRAP
chr1	11806044	11806171	2	59	83	0.894734	10464215	12569080	0.925761	AGTRAP
chr1	11806181	11806282	2	174	184	0.894734	10464215	12569080	0.925761	AGTRAP
chr1	11807494	11807604	2	200	258	0.894734	10464215	12569080	0.925761	AGTRAP
chr1	11808469	11808669	2	185	238	0.894734	10464215	12569080	0.925761	AGTRAP
chr1	11810131	11810343	2	444	508	0.769037	10464215	12569080	0.925761	AGTRAP
chr1	11821842	11822331	2	78	128	0.894734	10464215	12569080	0.925761	C1orf167
chr1	11824386	11824539	2	184	234	0.894734	10464215	12569080	0.925761	no_gene
chr1	11825912	11826633	2	81	96	0.894734	10464215	12569080	0.925761	C1orf167
chr1	11826746	11826846	2	318	317	0.894734	10464215	12569080	0.925761	C1orf167
chr1	11827249	11827349	2	198	201	0.894734	10464215	12569080	0.925761	C1orf167
chr1	11828132	11828376	2	203	175	0.894734	10464215	12569080	0.925761	C1orf167
chr1	11831579	11831693	2	459	384	1.05174	10464215	12569080	0.925761	C1orf167
chr1	11832137	11832316	2	216	210	0.894734	10464215	12569080	0.925761	C1orf167
chr1	11835490	11835667	2	184	169	0.894734	10464215	12569080	0.925761	C1orf167
chr1	11836508	11836695	2	83	85	0.894734	10464215	12569080	0.925761	C1orf167
chr1	11838715	11838873	2	96	125	0.894734	10464215	12569080	0.925761	C1orf167
chr1	11838960	11839137	2	90	113	0.894734	10464215	12569080	0.925761	C1orf167
chr1	11839857	11840067	2	92	113	0.894734	10464215	12569080	0.925761	C1orf167
chr1	11842244	11842390	2	58	96	0.894734	10464215	12569080	0.925761	C1orf167
chr1	11844229	11844650	2	75	108	0.894734	10464215	12569080	0.925761	C1orf167
chr1	11845203	11845346	2	91	95	0.894734	10464215	12569080	0.925761	C1orf167
chr1	11847443	11847550	2	94	128	0.894734	10464215	12569080	0.925761	C1orf167
chr1	11847928	11848104	2	81	98	0.894734	10464215	12569080	0.925761	C1orf167
chr1	11848204	11848435	2	135	169	0.894734	10464215	12569080	0.925761	C1orf167
chr1	11848705	11848805	2	287	344	0.734093	10464215	12569080	0.925761	C1orf167
chr1	11849325	11849516	2	198	270	0.894734	10464215	12569080	0.925761	C1orf167
chr1	11850685	11851006	2	469	504	0.818785	10464215	12569080	0.925761	MTHFR
chr1	11851212	11851434	2	187	202	0.894734	10464215	12569080	0.925761	MTHFR
chr1	11852283	11852487	2	528	638	0.728184	10464215	12569080	0.925761	MTHFR
chr1	11853912	11854197	2	77	92	0.894734	10464215	12569080	0.925761	MTHFR
chr1	11854363	11854646	2	249	291	0.928436	10464215	12569080	0.925761	MTHFR
chr1	11854734	11854971	2	288	318	0.928436	10464215	12569080	0.925761	MTHFR
chr1	11855103	11855456	2	297	314	0.928436	10464215	12569080	0.925761	MTHFR
chr1	11856211	11856507	2	348	388	0.789178	10464215	12569080	0.925761	MTHFR
chr1	11860217	11860430	2	992	884	0.987386	10464215	12569080	0.925761	MTHFR
chr1	11861166	11861507	2	537	572	0.826049	10464215	12569080	0.925761	MTHFR
chr1	11862886	11863257	2	465	375	1.09106	10464215	12569080	0.925761	MTHFR
chr1	11863400	11863619	2	419	377	0.977913	10464215	12569080	0.925761	MTHFR
chr1	11866256	11866467	2	53	57	0.928436	10464215	12569080	0.925761	CLCN6
chr1	11867167	11867267	2	493	417	1.04025	10464215	12569080	0.925761	CLCN6
chr1	11875900	11876013	2	302	315	0.928436	10464215	12569080	0.925761	CLCN6
chr1	11876599	11876754	2	555	396	1.23318	10464215	12569080	0.925761	CLCN6
chr1	11879528	11879628	2	433	463	0.822876	10464215	12569080	0.925761	CLCN6
chr1	11880379	11880479	2	345	246	0.928436	10464215	12569080	0.925761	CLCN6
chr1	11882749	11882860	2	337	290	0.928436	10464215	12569080	0.925761	CLCN6
chr1	11883761	11883892	2	385	422	0.802742	10464215	12569080	0.925761	CLCN6
chr1	11884526	11884626	2	94	128	0.928436	10464215	12569080	0.925761	CLCN6
chr1	11886197	11886297	2	520	356	1.28523	10464215	12569080	0.925761	CLCN6
chr1	11887103	11887280	2	209	283	0.928436	10464215	12569080	0.925761	CLCN6
chr1	11888160	11888278	2	248	227	0.928436	10464215	12569080	0.925761	CLCN6
chr1	11888482	11888683	2	397	308	0.928436	10464215	12569080	0.925761	CLCN6
chr1	11889250	11889381	2	309	291	0.928436	10464215	12569080	0.925761	CLCN6
chr1	11893569	11893697	2	416	402	0.910532	10464215	12569080	0.925761	CLCN6
chr1	11893931	11894121	2	520	412	1.11054	10464215	12569080	0.925761	CLCN6
chr1	11894290	11894454	2	230	195	0.928436	10464215	12569080	0.925761	CLCN6
chr1	11894538	11894649	2	303	223	0.928436	10464215	12569080	0.925761	CLCN6
chr1	11896021	11896212	2	374	276	0.928436	10464215	12569080	0.925761	CLCN6
chr1	11897053	11897215	2	390	428	0.801768	10464215	12569080	0.925761	CLCN6
chr1	11897397	11897558	2	203	226	0.928436	10464215	12569080	0.925761	CLCN6
chr1	11898339	11898501	2	425	467	0.800755	10464215	12569080	0.925761	CLCN6
chr1	11898589	11899050	2	273	235	0.928436	10464215	12569080	0.925761	CLCN6
chr1	11900190	11900290	2	499	461	0.952417	10464215	12569080	0.925761	CLCN6
chr1	11906014	11906138	2	607	522	1.02317	10464215	12569080	0.925761	NPPA
chr1	11907118	11907547	2	150	151	0.928436	10464215	12569080	0.925761	NPPA
chr1	11907567	11907792	2	784	868	0.794738	10464215	12569080	0.925761	NPPA
chr1	11917670	11917770	2	316	351	0.79215	10464215	12569080	0.925761	NPPB
chr1	11918268	11918528	2	70	82	0.928436	10464215	12569080	0.925761	NPPB
chr1	11918716	11918892	2	319	386	0.727162	10464215	12569080	0.925761	NPPB
chr1	11980330	11980430	2	646	554	1.02601	10464215	12569080	0.925761	KIAA2013
chr1	11982574	11983548	2	231	211	0.928436	10464215	12569080	0.925761	KIAA2013
chr1	11985259	11986302	2	291	276	0.928436	10464215	12569080	0.925761	KIAA2013
chr1	11994785	11994963	2	209	157	0.928436	10464215	12569080	0.925761	PLOD1
chr1	12004546	12004719	2	371	240	0.928436	10464215	12569080	0.925761	PLOD1
chr1	12007981	12008175	2	557	469	1.04499	10464215	12569080	0.925761	PLOD1
chr1	12009778	12010014	2	684	673	0.89427	10464215	12569080	0.925761	PLOD1
chr1	12010362	12010628	2	246	226	0.928436	10464215	12569080	0.925761	PLOD1
chr1	12012628	12012843	2	567	653	0.764007	10464215	12569080	0.925761	PLOD1
chr1	12014590	12014690	2	414	406	0.897226	10464215	12569080	0.925761	PLOD1
chr1	12014835	12015001	2	140	206	0.928436	10464215	12569080	0.925761	PLOD1
chr1	12016922	12017122	2	243	214	0.928436	10464215	12569080	0.925761	PLOD1
chr1	12017146	12017250	2	240	199	0.928436	10464215	12569080	0.925761	PLOD1
chr1	12017847	12018051	2	742	727	0.898043	10464215	12569080	0.925761	PLOD1
chr1	12018521	12018755	2	1036	810	1.12539	10464215	12569080	0.925761	PLOD1
chr1	12020651	12020875	2	345	320	0.928436	10464215	12569080	0.925761	PLOD1
chr1	12023537	12023744	2	512	558	0.807353	10464215	12569080	0.925761	PLOD1
chr1	12024180	12024408	2	519	538	0.848815	10464215	12569080	0.925761	PLOD1
chr1	12024649	12024893	2	425	359	1.04165	10464215	12569080	0.925761	PLOD1
chr1	12025485	12025701	2	231	232	0.928436	10464215	12569080	0.925761	PLOD1
chr1	12026250	12026424	2	779	585	1.17168	10464215	12569080	0.925761	PLOD1
chr1	12026992	12027199	2	239	254	0.928436	10464215	12569080	0.925761	PLOD1
chr1	12030675	12030924	2	687	766	0.789143	10464215	12569080	0.925761	PLOD1
chr1	12032877	12033105	2	491	606	0.712913	10464215	12569080	0.925761	PLOD1
chr1	12034658	12034916	2	687	768	0.787088	10464215	12569080	0.925761	PLOD1
chr1	12049174	12049451	2	463	453	0.899312	10464215	12569080	0.925761	MFN2
chr1	12052560	12052798	2	1064	992	0.943752	10464215	12569080	0.925761	MFN2
chr1	12056161	12056426	2	456	576	0.696579	10464215	12569080	0.925761	MFN2
chr1	12057302	12057529	2	727	649	0.985638	10464215	12569080	0.925761	MFN2
chr1	12058775	12058986	2	462	395	1.02914	10464215	12569080	0.925761	MFN2
chr1	12058993	12059203	2	491	554	0.779829	10464215	12569080	0.925761	MFN2
chr1	12061406	12061662	2	793	717	0.973154	10464215	12569080	0.925761	MFN2
chr1	12061774	12061944	2	773	505	1.34684	10464215	12569080	0.925761	MFN2
chr1	12061987	12062211	2	843	990	0.749239	10464215	12569080	0.925761	MFN2
chr1	12063997	12064226	2	1030	861	1.0526	10464215	12569080	0.925761	MFN2
chr1	12064514	12064721	2	909	825	0.969477	10464215	12569080	0.925761	MFN2
chr1	12064830	12065035	2	370	449	0.725075	10464215	12569080	0.925761	MFN2
chr1	12065716	12066039	2	677	612	0.973341	10464215	12569080	0.925761	MFN2
chr1	12066543	12066801	2	366	425	0.757739	10464215	12569080	0.925761	MFN2
chr1	12067058	12067357	2	260	370	0.6183	10464215	12569080	0.925761	MFN2
chr1	12069597	12069834	2	764	683	0.984239	10464215	12569080	0.925761	MFN2
chr1	12071501	12071673	2	520	500	0.915084	10464215	12569080	0.925761	MFN2
chr1	12073361	12073467	2	428	312	0.928436	10464215	12569080	0.925761	MFN2
chr1	12081730	12081899	2	176	203	0.928436	10464215	12569080	0.925761	MIIP
chr1	12082144	12082501	2	111	134	0.928436	10464215	12569080	0.925761	MIIP
chr1	12082882	12082982	2	192	206	0.928436	10464215	12569080	0.925761	MIIP
chr1	12089087	12089200	2	173	267	0.928436	10464215	12569080	0.925761	MIIP
chr1	12089259	12089359	2	209	262	0.928436	10464215	12569080	0.925761	MIIP
chr1	12089819	12089953	2	223	200	0.928436	10464215	12569080	0.925761	MIIP
chr1	12090082	12090183	2	170	235	0.928436	10464215	12569080	0.925761	MIIP
chr1	12091320	12091462	2	172	194	0.928436	10464215	12569080	0.925761	MIIP
chr1	12091714	12091874	2	284	266	0.928436	10464215	12569080	0.925761	MIIP
chr1	12144514	12144614	2	327	418	0.688334	10464215	12569080	0.925761	TNFRSF8
chr1	12157155	12157276	2	201	262	0.928436	10464215	12569080	0.925761	TNFRSF8
chr1	12164433	12164590	2	514	588	0.769154	10464215	12569080	0.925761	TNFRSF8
chr1	12169618	12169718	2	111	144	0.928436	10464215	12569080	0.925761	TNFRSF8
chr1	12170065	12170263	2	82	89	0.928436	10464215	12569080	0.925761	TNFRSF8
chr1	12171902	12172073	2	307	378	0.714619	10464215	12569080	0.925761	TNFRSF8
chr1	12175581	12175788	2	628	670	0.824731	10464215	12569080	0.925761	TNFRSF8
chr1	12183337	12183437	2	99	136	0.928436	10464215	12569080	0.925761	TNFRSF8
chr1	12183769	12183886	2	175	173	0.928436	10464215	12569080	0.925761	TNFRSF8
chr1	12186005	12186111	2	402	423	0.836206	10464215	12569080	0.925761	TNFRSF8
chr1	12186216	12186316	2	347	324	0.928436	10464215	12569080	0.925761	TNFRSF8
chr1	12195607	12195707	2	312	317	0.928436	10464215	12569080	0.925761	TNFRSF8
chr1	12198283	12198495	2	265	238	0.928436	10464215	12569080	0.925761	TNFRSF8
chr1	12202341	12202590	2	227	195	0.928436	10464215	12569080	0.925761	TNFRSF8
chr1	12227085	12227238	2	23	24	0.928436	10464215	12569080	0.925761	TNFRSF1B
chr1	12227463	12227623	2	43	30	0.928436	10464215	12569080	0.925761	no_gene
chr1	12248850	12248954	2	211	242	0.928436	10464215	12569080	0.925761	TNFRSF1B
chr1	12251011	12251144	2	262	192	0.928436	10464215	12569080	0.925761	TNFRSF1B
chr1	12251798	12251982	2	247	340	0.928436	10464215	12569080	0.925761	TNFRSF1B
chr1	12252359	12252459	2	877	649	1.189	10464215	12569080	0.925761	TNFRSF1B
chr1	12252484	12252584	2	686	678	0.890271	10464215	12569080	0.925761	TNFRSF1B
chr1	12252917	12253157	2	394	339	0.928436	10464215	12569080	0.925761	TNFRSF1B
chr1	12253166	12253266	2	545	437	1.09734	10464215	12569080	0.925761	TNFRSF1B
chr1	12254000	12254100	2	405	255	0.928436	10464215	12569080	0.925761	TNFRSF1B
chr1	12254608	12254708	2	226	273	0.928436	10464215	12569080	0.925761	TNFRSF1B
chr1	12262021	12262230	2	305	285	0.928436	10464215	12569080	0.925761	TNFRSF1B
chr1	12266794	12267079	2	106	135	0.928436	10464215	12569080	0.925761	TNFRSF1B
chr1	12294321	12294422	2	492	358	1.20923	10464215	12569080	0.925761	VPS13D
chr1	12302558	12302658	2	632	473	1.17567	10464215	12569080	0.925761	VPS13D
chr1	12304300	12304495	2	379	267	0.928436	10464215	12569080	0.925761	VPS13D
chr1	12304584	12304684	2	501	383	1.15098	10464215	12569080	0.925761	VPS13D
chr1	12309277	12309398	2	466	417	0.983281	10464215	12569080	0.925761	VPS13D
chr1	12313776	12313885	2	545	398	1.20487	10464215	12569080	0.925761	VPS13D
chr1	12316387	12316562	2	387	374	0.910473	10464215	12569080	0.925761	VPS13D
chr1	12317041	12317146	2	588	426	1.21449	10464215	12569080	0.925761	VPS13D
chr1	12317989	12318162	2	361	357	0.889747	10464215	12569080	0.925761	VPS13D
chr1	12320747	12320853	2	751	462	1.4303	10464215	12569080	0.925761	VPS13D
chr1	12321002	12321208	2	516	632	0.71839	10464215	12569080	0.925761	VPS13D
chr1	12321955	12322139	2	293	257	0.928436	10464215	12569080	0.925761	VPS13D
chr1	12326935	12327070	2	258	216	0.928436	10464215	12569080	0.925761	VPS13D
chr1	12327829	12327989	2	914	623	1.29088	10464215	12569080	0.925761	VPS13D
chr1	12328760	12328935	2	435	400	0.956879	10464215	12569080	0.925761	VPS13D
chr1	12331048	12331183	2	358	264	0.928436	10464215	12569080	0.925761	VPS13D
chr1	12333057	12333194	2	645	406	1.39785	10464215	12569080	0.925761	VPS13D
chr1	12335879	12338097	2	424	335	0.928436	10464215	12569080	0.925761	VPS13D
chr1	12339553	12339709	2	244	274	0.888422	10464215	12569080	0.925761	VPS13D
chr1	12342759	12343795	2	306	323	0.888422	10464215	12569080	0.925761	VPS13D
chr1	12348275	12348375	2	413	363	1.00109	10464215	12569080	0.925761	VPS13D
chr1	12351052	12351183	2	305	314	0.888422	10464215	12569080	0.925761	VPS13D
chr1	12353578	12353763	2	304	306	0.888422	10464215	12569080	0.925761	VPS13D
chr1	12359256	12359443	2	452	318	0.888422	10464215	12569080	0.925761	VPS13D
chr1	12364560	12364787	2	577	666	0.762306	10464215	12569080	0.925761	VPS13D
chr1	12368485	12368700	2	531	522	0.895059	10464215	12569080	0.925761	VPS13D
chr1	12371508	12371684	2	305	297	0.888422	10464215	12569080	0.925761	VPS13D
chr1	12371867	12371984	2	235	201	0.888422	10464215	12569080	0.925761	VPS13D
chr1	12374169	12374386	2	573	611	0.825166	10464215	12569080	0.925761	VPS13D
chr1	12378126	12378396	2	399	371	0.946295	10464215	12569080	0.925761	VPS13D
chr1	12379551	12379689	2	518	503	0.906128	10464215	12569080	0.925761	VPS13D
chr1	12381863	12382053	2	487	317	0.888422	10464215	12569080	0.925761	VPS13D
chr1	12382590	12382805	2	519	591	0.772694	10464215	12569080	0.925761	VPS13D
chr1	12383690	12383850	2	683	667	0.900995	10464215	12569080	0.925761	VPS13D
chr1	12387702	12387913	2	694	703	0.868624	10464215	12569080	0.925761	VPS13D
chr1	12389880	12389980	2	456	394	1.01835	10464215	12569080	0.925761	VPS13D
chr1	12393280	12393425	2	273	302	0.888422	10464215	12569080	0.925761	VPS13D
chr1	12395759	12395949	2	299	248	0.888422	10464215	12569080	0.925761	VPS13D
chr1	12398275	12398375	2	383	353	0.954667	10464215	12569080	0.925761	VPS13D
chr1	12401834	12401944	2	223	333	0.888422	10464215	12569080	0.925761	VPS13D
chr1	12402953	12403110	2	455	521	0.768425	10464215	12569080	0.925761	VPS13D
chr1	12405428	12405568	2	278	291	0.888422	10464215	12569080	0.925761	VPS13D
chr1	12406635	12406735	2	413	390	0.93178	10464215	12569080	0.925761	VPS13D
chr1	12408877	12409032	2	380	390	0.857327	10464215	12569080	0.925761	VPS13D
chr1	12409218	12409433	2	733	672	0.95976	10464215	12569080	0.925761	VPS13D
chr1	12414028	12414280	2	466	434	0.944765	10464215	12569080	0.925761	VPS13D
chr1	12415953	12416149	2	243	259	0.888422	10464215	12569080	0.925761	VPS13D
chr1	12416452	12416583	2	254	340	0.888422	10464215	12569080	0.925761	VPS13D
chr1	12418512	12418659	2	244	385	0.557644	10464215	12569080	0.925761	VPS13D
chr1	12422773	12422908	2	256	337	0.888422	10464215	12569080	0.925761	VPS13D
chr1	12423125	12423305	2	431	359	1.05636	10464215	12569080	0.925761	VPS13D
chr1	12428520	12428648	2	266	244	0.888422	10464215	12569080	0.925761	VPS13D
chr1	12429519	12429759	2	460	465	0.870427	10464215	12569080	0.925761	VPS13D
chr1	12433802	12433961	2	366	313	0.888422	10464215	12569080	0.925761	VPS13D
chr1	12438479	12438647	2	236	295	0.888422	10464215	12569080	0.925761	VPS13D
chr1	12439539	12439652	2	377	401	0.827227	10464215	12569080	0.925761	VPS13D
chr1	12443032	12443216	2	353	358	0.8676	10464215	12569080	0.925761	VPS13D
chr1	12445316	12445434	2	552	562	0.864232	10464215	12569080	0.925761	VPS13D
chr1	12446241	12446395	2	324	261	0.888422	10464215	12569080	0.925761	VPS13D
chr1	12460235	12460389	2	336	466	0.634426	10464215	12569080	0.925761	VPS13D
chr1	12461658	12461759	2	416	355	1.03108	10464215	12569080	0.925761	VPS13D
chr1	12463875	12464028	2	403	392	0.904579	10464215	12569080	0.925761	VPS13D
chr1	12469885	12469985	2	469	575	0.717683	10464215	12569080	0.925761	no_gene
chr1	12475137	12475276	2	518	459	0.99299	10464215	12569080	0.925761	VPS13D
chr1	12476710	12476882	2	229	242	0.888422	10464215	12569080	0.925761	VPS13D
chr1	12516051	12516188	2	206	264	0.888422	10464215	12569080	0.925761	VPS13D
chr1	12520253	12520453	2	171	233	0.888422	10464215	12569080	0.925761	VPS13D
chr1	12538841	12538941	2	377	369	0.898965	10464215	12569080	0.925761	no_gene
chr1	12557551	12557687	2	281	302	0.888422	10464215	12569080	0.925761	VPS13D
chr1	12566904	12567149	2	474	483	0.863493	10464215	12569080	0.925761	VPS13D
chr1	12567299	12567451	2	344	333	0.888422	10464215	12569080	0.925761	SNORA59A
chr1	12568944	12569080	2	248	277	0.888422	10464215	12569080	0.925761	VPS13D
chr1	12628361	12628461	1	342	427	0.704735	12628361	13802567	0.739178	DHRS3
chr1	12632683	12632883	1	323	390	0.728728	12628361	13802567	0.739178	DHRS3
chr1	12638743	12638986	1	282	463	0.535915	12628361	13802567	0.739178	DHRS3
chr1	12639170	12639442	1	171	246	0.888422	12628361	13802567	0.739178	DHRS3
chr1	12640385	12640696	1	382	485	0.693026	12628361	13802567	0.739178	DHRS3
chr1	12677146	12677355	1	322	319	0.888422	12628361	13802567	0.739178	DHRS3
chr1	12704563	12704735	1	186	156	0.888422	12628361	13802567	0.739178	AADACL4
chr1	12711139	12711360	1	568	812	0.615489	12628361	13802567	0.739178	AADACL4
chr1	12721729	12721883	1	496	539	0.809693	12628361	13802567	0.739178	AADACL4
chr1	12725969	12726748	1	185	249	0.888422	12628361	13802567	0.739178	AADACL4
chr1	12776295	12776395	1	274	285	0.888422	12628361	13802567	0.739178	AADACL3
chr1	12779477	12779695	1	424	546	0.683284	12628361	13802567	0.739178	AADACL3
chr1	12780866	12780966	1	210	301	0.888422	12628361	13802567	0.739178	AADACL3
chr1	12785186	12785965	1	199	229	0.888422	12628361	13802567	0.739178	AADACL3
chr1	12806376	12806491	1	238	252	0.870777	12628361	13802567	0.739178	C1orf158
chr1	12815597	12815765	1	405	344	1.03592	12628361	13802567	0.739178	C1orf158
chr1	12819240	12819551	1	313	460	0.598707	12628361	13802567	0.739178	C1orf158
chr1	12820700	12820886	1	114	170	0.870777	12628361	13802567	0.739178	C1orf158
chr1	12835008	12835299	1	97	158	0.870777	12628361	13802567	0.739178	PRAMEF12
chr1	12835683	12836263	1	251	317	0.870777	12628361	13802567	0.739178	PRAMEF12
chr1	12837151	12837744	1	377	574	0.577906	12628361	13802567	0.739178	PRAMEF12
chr1	12853374	12853665	1	541	749	0.63554	12628361	13802567	0.739178	PRAMEF1
chr1	12854061	12854644	1	889	1027	0.761656	12628361	13802567	0.739178	PRAMEF1
chr1	12854986	12855118	1	365	355	0.904674	12628361	13802567	0.739178	PRAMEF1
chr1	12855584	12856156	1	775	874	0.780222	12628361	13802567	0.739178	PRAMEF1
chr1	12884798	12885361	1	650	761	0.751547	12628361	13802567	0.739178	PRAMEF11
chr1	12887106	12887689	1	955	1051	0.799518	12628361	13802567	0.739178	PRAMEF11
chr1	12888355	12888677	1	673	1137	0.520814	12628361	13802567	0.739178	PRAMEF11
chr1	12907258	12908144	1	1028	1048	0.863097	12628361	13802567	0.739178	HNRNPCL1
chr1	12918862	12919153	1	389	555	0.616715	12628361	13802567	0.739178	PRAMEF2
chr1	12919545	12920128	1	460	547	0.739943	12628361	13802567	0.739178	PRAMEF2
chr1	12921073	12921636	1	432	643	0.591154	12628361	13802567	0.739178	PRAMEF2
chr1	12939362	12939931	1	1006	1151	0.769043	12628361	13802567	0.739178	PRAMEF4
chr1	12941672	12942258	1	863	982	0.773263	12628361	13802567	0.739178	PRAMEF4
chr1	12942920	12943217	1	587	842	0.613414	12628361	13802567	0.739178	PRAMEF4
chr1	12952674	12953374	1	266	352	0.664916	12628361	13802567	0.739178	PRAMEF10
chr1	12954403	12955003	1	404	457	0.777845	12628361	13802567	0.739178	PRAMEF10
chr1	12955389	12955680	1	183	246	0.870777	12628361	13802567	0.739178	PRAMEF10
chr1	12977499	12977809	1	360	406	0.780197	12628361	13802567	0.739178	PRAMEF7
chr1	12978168	12978768	1	474	598	0.697437	12628361	13802567	0.739178	PRAMEF7
chr1	12979658	12980238	1	732	1018	0.63269	12628361	13802567	0.739178	PRAMEF7
chr1	12998432	12999132	1	993	1082	0.807513	12628361	13802567	0.739178	PRAMEF6
chr1	13000800	13001400	1	1330	1711	0.683958	12628361	13802567	0.739178	PRAMEF6
chr1	13002048	13002358	1	764	1282	0.524364	12628361	13802567	0.739178	PRAMEF6
chr1	13035529	13035839	1	232	349	0.584912	12628361	13802567	0.739178	PRAMEF22
chr1	13036208	13036808	1	221	277	0.870777	12628361	13802567	0.739178	PRAMEF22
chr1	13037794	13038384	1	525	751	0.615102	12628361	13802567	0.739178	PRAMEF22
chr1	13052724	13052998	1	1229	1268	0.852826	12628361	13802567	0.739178	PRAMEF6
chr1	13108825	13109405	1	602	569	0.930919	12628361	13802567	0.739178	PRAMEF6
chr1	13111133	13111733	1	719	780	0.811077	12628361	13802567	0.739178	PRAMEF6
chr1	13112381	13112681	1	819	1263	0.570569	12628361	13802567	0.739178	PRAMEF6
chr1	13182989	13183872	1	835	853	0.861321	12628361	13802567	0.739178	RP13
chr1	13216675	13217255	1	1056	1184	0.784766	12628361	13802567	0.739178	WI2
chr1	13218998	13219581	1	1771	2095	0.74381	12628361	13802567	0.739178	WI2
chr1	13328819	13329408	1	496	718	0.607834	12628361	13802567	0.739178	PRAMEF3
chr1	13330400	13331000	1	183	230	0.870777	12628361	13802567	0.739178	PRAMEF3
chr1	13331365	13331675	1	240	373	0.566148	12628361	13802567	0.739178	PRAMEF3
chr1	13364877	13365187	1	796	1316	0.532212	12628361	13802567	0.739178	PRAMEF5
chr1	13365830	13366430	1	706	847	0.733414	12628361	13802567	0.739178	PRAMEF5
chr1	13368158	13368738	1	1158	1261	0.808018	12628361	13802567	0.739178	PRAMEF5
chr1	13386968	13387548	1	275	403	0.60042	12628361	13802567	0.739178	PRAMEF8
chr1	13388444	13389044	1	314	368	0.750775	12628361	13802567	0.739178	PRAMEF8
chr1	13389402	13389712	1	362	426	0.747699	12628361	13802567	0.739178	PRAMEF8
chr1	13423989	13424299	1	764	1275	0.527243	12628361	13802567	0.739178	PRAMEF9
chr1	13424953	13425553	1	843	909	0.816002	12628361	13802567	0.739178	PRAMEF9
chr1	13427284	13427864	1	581	708	0.722056	12628361	13802567	0.739178	PRAMEF9
chr1	13448036	13448613	1	801	886	0.795475	12628361	13802567	0.739178	PRAMEF13
chr1	13449546	13450146	1	701	785	0.785735	12628361	13802567	0.739178	PRAMEF13
chr1	13450536	13450846	1	700	1033	0.596246	12628361	13802567	0.739178	PRAMEF13
chr1	13474675	13475264	1	841	944	0.783884	12628361	13802567	0.739178	PRAMEF18
chr1	13476257	13476857	1	371	405	0.806021	12628361	13802567	0.739178	PRAMEF18
chr1	13477222	13477532	1	442	681	0.571088	12628361	13802567	0.739178	PRAMEF18
chr1	13495270	13495580	1	220	346	0.559467	12628361	13802567	0.739178	PRAMEF16
chr1	13495953	13496553	1	271	262	0.870777	12628361	13802567	0.739178	PRAMEF16
chr1	13497556	13498136	1	276	352	0.689913	12628361	13802567	0.739178	PRAMEF16
chr1	13521900	13522330	1	179	258	1.06612	12628361	13802567	0.739178	PRAMEF21
chr1	13523723	13524323	1	450	485	0.816392	12628361	13802567	0.739178	PRAMEF21
chr1	13526298	13526878	1	492	550	0.7871	12628361	13802567	0.739178	PRAMEF21
chr1	13607754	13608334	1	262	403	0.572037	12628361	13802567	0.739178	XX
chr1	13609230	13609820	1	467	608	0.675836	12628361	13802567	0.739178	XX
chr1	13610188	13610488	1	350	419	0.734991	12628361	13802567	0.739178	XX
chr1	13644787	13645097	1	773	1212	0.561183	12628361	13802567	0.739178	PRAMEF15
chr1	13645751	13646351	1	855	917	0.820398	12628361	13802567	0.739178	PRAMEF15
chr1	13648082	13648662	1	603	733	0.723837	12628361	13802567	0.739178	PRAMEF15
chr1	13668891	13669471	1	729	788	0.814009	12628361	13802567	0.739178	PRAMEF14
chr1	13670402	13671002	1	715	752	0.836596	12628361	13802567	0.739178	PRAMEF14
chr1	13671391	13671701	1	665	1031	0.567532	12628361	13802567	0.739178	PRAMEF14
chr1	13695511	13696100	1	836	1004	0.732656	12628361	13802567	0.739178	PRAMEF19
chr1	13697093	13697693	1	366	409	0.787382	12628361	13802567	0.739178	PRAMEF19
chr1	13698058	13698358	1	427	733	0.512568	12628361	13802567	0.739178	PRAMEF19
chr1	13716104	13716414	1	231	352	0.577427	12628361	13802567	0.739178	PRAMEF17
chr1	13716787	13717387	1	418	413	0.890541	12628361	13802567	0.739178	PRAMEF17
chr1	13718390	13718970	1	311	388	0.705272	12628361	13802567	0.739178	PRAMEF17
chr1	13742798	13743108	1	428	696	0.541081	12628361	13802567	0.739178	PRAMEF20
[truncated: 210,983+ more rows]
