# Supplementary material for: Genetic analysis of sinonasal undifferentiated carcinoma discovers recurrent SWI/SNF alterations and a novel PGAP3-SRPK1 fusion gene
Source: BMC Cancer. 2021 May 29;21:636. doi: 10.1186/s12885-021-08370-x (PMC8164750; doi:10.1186/s12885-021-08370-x)
Supplement: Supplementary file 9 — Additional file 9: Supplemental Table 6A. Copy Number Variation Data (SNUC 1). Supplemental Table 6B. Copy Number Variation Data (SNUC 2). Supplemental Table 6C. Copy Number Variation Data (SNUC 5). Supplemental Table 6D. Copy Number Variation Data (SNUC 8). Supplemental Table 6E. Copy Number Variation Data (SNUC 10). [file 12885_2021_8370_MOESM9_ESM.zip › Supplemental Table 6C_CNV data.xlsx]

## Sheet: Sheet1
Supplemental Table 6C: Copy Number Variation Data (SNUC 5)
SNUC_5
chr	exon_start	exon_end	cnv	tumor_DOC	control_DOC	rationormalized_after_smoothing	CNV_start	CNV_end	seg_mean	gene
chr1	12098	12258	2	1558	2016	1.11341	12098	3816793	1.10199	no_gene
chr1	12553	12721	2	1439	1593	1.30144	12098	3816793	1.10199	no_gene
chr1	13331	13701	2	1990	2646	1.08353	12098	3816793	1.10199	no_gene
chr1	30334	30503	2	864	1523	0.817322	12098	3816793	1.10199	RP11
chr1	35045	35544	2	943	1237	1.0983	12098	3816793	1.10199	FAM138A
chr1	35618	35778	2	633	871	1.04704	12098	3816793	1.10199	FAM138A
chr1	69077	70017	2	1144	2001	0.823679	12098	3816793	1.10199	OR4F5
chr1	324294	324394	2	65	161	1.16885	12098	3816793	1.10199	no_gene
chr1	324427	325605	2	542	1063	0.73459	12098	3816793	1.10199	no_gene
chr1	327734	328214	2	315	624	0.727286	12098	3816793	1.10199	RP4
chr1	367645	368605	2	631	1219	0.74577	12098	3816793	1.10199	OR4F29
chr1	621092	622042	2	643	1201	0.771342	12098	3816793	1.10199	OR4F16
chr1	664484	665108	2	645	975	0.953091	12098	3816793	1.10199	no_gene
chr1	721404	721918	2	519	638	1.172	12098	3816793	1.10199	AL669831.1
chr1	762079	762571	2	272	250	1.16885	12098	3816793	1.10199	NCRNA00115
chr1	861307	861407	2	206	248	1.16885	12098	3816793	1.10199	SAMD11
chr1	865532	865718	2	106	82	1.16885	12098	3816793	1.10199	SAMD11
chr1	866394	866494	2	144	218	1.16885	12098	3816793	1.10199	SAMD11
chr1	871149	871278	2	73	150	1.16885	12098	3816793	1.10199	SAMD11
chr1	874414	874514	2	217	284	1.16885	12098	3816793	1.10199	SAMD11
chr1	874652	874842	2	72	72	1.16885	12098	3816793	1.10199	SAMD11
chr1	876491	876688	2	104	71	1.18219	12098	3816793	1.10199	SAMD11
chr1	877472	877683	2	6	12	1.1555	12098	3816793	1.10199	SAMD11
chr1	877726	877879	2	52	32	1.16885	12098	3816793	1.10199	SAMD11
chr1	877936	878440	2	43	34	1.16885	12098	3816793	1.10199	SAMD11
chr1	878589	878759	2	114	128	1.16885	12098	3816793	1.10199	SAMD11
chr1	879075	879535	2	89	115	1.16885	12098	3816793	1.10199	SAMD11
chr1	880017	880182	2	97	121	1.16885	12098	3816793	1.10199	NOC2L
chr1	880421	880528	2	193	233	1.16885	12098	3816793	1.10199	NOC2L
chr1	880895	881035	2	280	506	0.797236	12098	3816793	1.10199	NOC2L
chr1	881550	881668	2	53	75	1.16885	12098	3816793	1.10199	NOC2L
chr1	881779	881927	2	136	172	1.16885	12098	3816793	1.10199	NOC2L
chr1	883508	883614	2	90	152	1.16885	12098	3816793	1.10199	NOC2L
chr1	883867	883985	2	161	204	1.16885	12098	3816793	1.10199	NOC2L
chr1	886504	886620	2	235	338	1.16885	12098	3816793	1.10199	NOC2L
chr1	887377	887521	2	151	254	1.16885	12098	3816793	1.10199	NOC2L
chr1	887789	887982	2	252	306	1.16885	12098	3816793	1.10199	NOC2L
chr1	888552	888670	2	147	188	1.16885	12098	3816793	1.10199	NOC2L
chr1	889159	889274	2	121	192	1.16885	12098	3816793	1.10199	NOC2L
chr1	889381	889551	2	28	22	1.16885	12098	3816793	1.10199	NOC2L
chr1	891298	891398	2	164	255	1.16885	12098	3816793	1.10199	NOC2L
chr1	891472	891597	2	293	343	1.16885	12098	3816793	1.10199	NOC2L
chr1	892271	892407	2	314	363	1.16885	12098	3816793	1.10199	NOC2L
chr1	892476	892655	2	224	241	1.16885	12098	3816793	1.10199	NOC2L
chr1	894010	894463	2	203	196	1.16885	12098	3816793	1.10199	NOC2L
chr1	894557	894657	2	170	108	1.16885	12098	3816793	1.10199	NOC2L
chr1	896020	896182	2	16	27	1.16885	12098	3816793	1.10199	KLHL17
chr1	896600	896940	2	89	127	1.16885	12098	3816793	1.10199	KLHL17
chr1	897006	897132	2	200	259	1.16885	12098	3816793	1.10199	KLHL17
chr1	897203	897652	2	187	230	1.16885	12098	3816793	1.10199	KLHL17
chr1	897732	897853	2	210	238	1.16885	12098	3816793	1.10199	KLHL17
chr1	898081	898299	2	37	44	1.16885	12098	3816793	1.10199	KLHL17
chr1	898411	898692	2	44	51	1.16885	12098	3816793	1.10199	KLHL17
chr1	898714	898886	2	54	84	1.16885	12098	3816793	1.10199	KLHL17
chr1	899294	899394	2	233	239	1.16885	12098	3816793	1.10199	KLHL17
chr1	899473	899573	2	182	199	1.16885	12098	3816793	1.10199	KLHL17
chr1	899706	899912	2	82	72	1.16885	12098	3816793	1.10199	KLHL17
chr1	900340	900573	2	123	135	1.16885	12098	3816793	1.10199	KLHL17
chr1	901903	902003	2	39	46	1.16885	12098	3816793	1.10199	PLEKHN1
chr1	902081	902185	2	84	74	1.16885	12098	3816793	1.10199	PLEKHN1
chr1	905654	905805	2	103	152	1.16885	12098	3816793	1.10199	PLEKHN1
chr1	905831	905991	2	76	106	1.16885	12098	3816793	1.10199	PLEKHN1
chr1	906063	906388	2	82	91	1.16885	12098	3816793	1.10199	PLEKHN1
chr1	906415	906590	2	101	106	1.16885	12098	3816793	1.10199	PLEKHN1
chr1	906694	906794	2	97	141	1.16885	12098	3816793	1.10199	PLEKHN1
chr1	907442	907542	2	60	66	1.16885	12098	3816793	1.10199	PLEKHN1
chr1	907665	907806	2	49	90	1.16885	12098	3816793	1.10199	PLEKHN1
chr1	908238	908392	2	78	97	1.16885	12098	3816793	1.10199	PLEKHN1
chr1	908563	908708	2	16	32	1.16885	12098	3816793	1.10199	PLEKHN1
chr1	908877	909022	2	110	121	1.16885	12098	3816793	1.10199	PLEKHN1
chr1	909210	909433	2	196	239	1.16885	12098	3816793	1.10199	PLEKHN1
chr1	909670	909770	2	210	257	1.16885	12098	3816793	1.10199	PLEKHN1
chr1	909819	909957	2	64	107	1.16885	12098	3816793	1.10199	PLEKHN1
chr1	911499	911650	2	72	49	1.16885	12098	3816793	1.10199	C1orf170
chr1	911877	912004	2	317	246	1.16885	12098	3816793	1.10199	C1orf170
chr1	914254	916037	2	132	199	1.16885	12098	3816793	1.10199	C1orf170
chr1	916425	916584	2	103	144	1.16885	12098	3816793	1.10199	C1orf170
chr1	917420	917520	2	43	116	1.16885	12098	3816793	1.10199	no_gene
chr1	934833	935052	2	143	145	1.22067	12098	3816793	1.10199	HES4
chr1	935059	935399	2	207	153	1.22067	12098	3816793	1.10199	HES4
chr1	948845	949005	2	197	152	1.22067	12098	3816793	1.10199	ISG15
chr1	949361	949860	2	130	173	1.22067	12098	3816793	1.10199	ISG15
chr1	955441	955861	2	96	65	1.22067	12098	3816793	1.10199	AGRN
chr1	957529	957893	2	262	343	1.22067	12098	3816793	1.10199	AGRN
chr1	970605	970755	2	350	397	1.22067	12098	3816793	1.10199	AGRN
chr1	975993	976311	2	96	79	1.22067	12098	3816793	1.10199	AGRN
chr1	976501	977133	2	135	147	1.14519	12098	3816793	1.10199	AGRN
chr1	977284	977593	2	112	162	1.14519	12098	3816793	1.10199	AGRN
chr1	978567	979870	2	169	217	1.14519	12098	3816793	1.10199	AGRN
chr1	980489	980954	2	96	101	1.14519	12098	3816793	1.10199	AGRN
chr1	981061	981696	2	167	277	1.14519	12098	3816793	1.10199	AGRN
chr1	981725	982388	2	70	97	1.14519	12098	3816793	1.10199	AGRN
chr1	982655	982885	2	41	63	1.14519	12098	3816793	1.10199	AGRN
chr1	982901	983326	2	192	301	1.14519	12098	3816793	1.10199	AGRN
chr1	983340	983796	2	35	70	1.15476	12098	3816793	1.10199	AGRN
chr1	984195	984490	2	46	90	1.15476	12098	3816793	1.10199	AGRN
chr1	984564	984882	2	123	187	1.15476	12098	3816793	1.10199	AGRN
chr1	984894	985226	2	52	78	1.15476	12098	3816793	1.10199	AGRN
chr1	985231	985468	2	96	193	1.15476	12098	3816793	1.10199	AGRN
chr1	985561	986022	2	83	115	1.15476	12098	3816793	1.10199	AGRN
chr1	986054	986268	2	57	93	1.15476	12098	3816793	1.10199	AGRN
chr1	986367	986467	2	93	171	1.15476	12098	3816793	1.10199	AGRN
chr1	986581	987246	2	125	172	1.15476	12098	3816793	1.10199	AGRN
chr1	987334	987434	2	168	206	1.15476	12098	3816793	1.10199	AGRN
chr1	988806	988906	2	45	63	1.15476	12098	3816793	1.10199	AGRN
chr1	989081	989408	2	168	224	1.15476	12098	3816793	1.10199	AGRN
chr1	989776	989982	2	190	252	1.15476	12098	3816793	1.10199	AGRN
chr1	990152	990412	2	124	162	1.15476	12098	3816793	1.10199	AGRN
chr1	1007184	1007954	2	54	55	1.15476	12098	3816793	1.10199	no_gene
chr1	1018209	1018369	2	124	126	1.15476	12098	3816793	1.10199	C1orf159
chr1	1019285	1019763	2	44	54	1.16885	12098	3816793	1.10199	C1orf159
chr1	1019809	1019962	2	113	114	1.16885	12098	3816793	1.10199	C1orf159
chr1	1021256	1021392	2	136	232	1.16885	12098	3816793	1.10199	C1orf159
chr1	1022441	1022601	2	70	127	1.16885	12098	3816793	1.10199	C1orf159
chr1	1022876	1022977	2	85	164	1.16885	12098	3816793	1.10199	C1orf159
chr1	1025720	1025820	2	165	241	1.16885	12098	3816793	1.10199	C1orf159
chr1	1026199	1026363	2	194	299	1.16885	12098	3816793	1.10199	C1orf159
chr1	1026837	1026985	2	81	173	1.16885	12098	3816793	1.10199	C1orf159
chr1	1027335	1027435	2	57	90	1.16885	12098	3816793	1.10199	no_gene
chr1	1078122	1078536	2	70	98	1.16885	12098	3816793	1.10199	RP11
chr1	1102481	1102581	2	131	190	1.16885	12098	3816793	1.10199	MIR200B
chr1	1103177	1103337	2	202	259	1.16885	12098	3816793	1.10199	MIR200A
chr1	1104323	1104476	2	105	199	1.16885	12098	3816793	1.10199	MIR429
chr1	1111009	1111776	2	409	682	0.864009	12098	3816793	1.10199	RP11
chr1	1114594	1114841	2	99	96	1.16885	12098	3816793	1.10199	RP11
chr1	1114974	1115126	2	107	131	1.16885	12098	3816793	1.10199	RP11
chr1	1115412	1115722	2	38	86	1.16885	12098	3816793	1.10199	TTLL10
chr1	1115860	1115983	2	111	157	1.16885	12098	3816793	1.10199	TTLL10
chr1	1116108	1116242	2	58	95	1.16885	12098	3816793	1.10199	TTLL10
chr1	1117108	1117208	2	100	158	1.16885	12098	3816793	1.10199	TTLL10
chr1	1117733	1117833	2	149	239	1.16885	12098	3816793	1.10199	TTLL10
chr1	1118253	1118429	2	72	74	1.16885	12098	3816793	1.10199	TTLL10
chr1	1119297	1119473	2	148	227	1.16885	12098	3816793	1.10199	TTLL10
chr1	1120326	1120524	2	100	240	1.16885	12098	3816793	1.10199	TTLL10
chr1	1131978	1132096	2	152	186	1.16885	12098	3816793	1.10199	TTLL10
chr1	1132469	1132569	2	146	150	1.16885	12098	3816793	1.10199	TTLL10
chr1	1132805	1133227	2	48	74	1.16885	12098	3816793	1.10199	TTLL10
chr1	1138968	1139350	2	49	50	1.16885	12098	3816793	1.10199	TNFRSF18
chr1	1139411	1139618	2	232	245	1.16885	12098	3816793	1.10199	TNFRSF18
chr1	1139772	1139872	2	119	109	1.16885	12098	3816793	1.10199	TNFRSF18
chr1	1140697	1140874	2	184	165	1.16885	12098	3816793	1.10199	TNFRSF18
chr1	1141742	1141953	2	97	98	1.16885	12098	3816793	1.10199	TNFRSF18
chr1	1146922	1147262	2	25	36	1.16885	12098	3816793	1.10199	TNFRSF4
chr1	1147308	1147579	2	89	157	1.15697	12098	3816793	1.10199	TNFRSF4
chr1	1147941	1148155	2	35	42	1.15697	12098	3816793	1.10199	TNFRSF4
chr1	1148358	1148878	2	51	63	1.15697	12098	3816793	1.10199	TNFRSF4
chr1	1149040	1149167	2	65	82	1.15697	12098	3816793	1.10199	TNFRSF4
chr1	1149360	1149509	2	48	52	1.15697	12098	3816793	1.10199	TNFRSF4
chr1	1152889	1153186	2	197	211	1.15697	12098	3816793	1.10199	SDF4
chr1	1153835	1154015	2	183	291	1.15697	12098	3816793	1.10199	SDF4
chr1	1154075	1154445	2	57	61	1.15697	12098	3816793	1.10199	SDF4
chr1	1156044	1156144	2	225	274	1.15697	12098	3816793	1.10199	no_gene
chr1	1158549	1158739	2	134	198	1.15697	12098	3816793	1.10199	SDF4
chr1	1159209	1159350	2	132	187	1.15697	12098	3816793	1.10199	SDF4
chr1	1163845	1164175	2	142	197	1.15697	12098	3816793	1.10199	SDF4
chr1	1167645	1168650	2	29	39	1.15697	12098	3816793	1.10199	B3GALT6
chr1	1177925	1178028	2	109	115	1.15697	12098	3816793	1.10199	FAM132A
chr1	1178204	1178304	2	102	189	1.15697	12098	3816793	1.10199	FAM132A
chr1	1178437	1178537	2	51	113	1.15697	12098	3816793	1.10199	FAM132A
chr1	1178821	1178934	2	67	80	1.15697	12098	3816793	1.10199	FAM132A
chr1	1179310	1179487	2	47	58	1.15697	12098	3816793	1.10199	FAM132A
chr1	1179758	1179879	2	119	163	1.15697	12098	3816793	1.10199	FAM132A
chr1	1190580	1190869	2	126	175	1.15697	12098	3816793	1.10199	UBE2J2
chr1	1191415	1191515	2	244	443	0.793533	12098	3816793	1.10199	UBE2J2
chr1	1192369	1192512	2	89	115	1.15697	12098	3816793	1.10199	UBE2J2
chr1	1192585	1192692	2	101	163	1.15697	12098	3816793	1.10199	UBE2J2
chr1	1197642	1197770	2	128	135	1.15697	12098	3816793	1.10199	UBE2J2
chr1	1198696	1198796	2	310	352	1.15697	12098	3816793	1.10199	UBE2J2
chr1	1200136	1200236	2	6	14	1.15697	12098	3816793	1.10199	no_gene
chr1	1201440	1201540	2	83	131	1.15697	12098	3816793	1.10199	UBE2J2
chr1	1203239	1203374	2	250	361	1.15697	12098	3816793	1.10199	UBE2J2
chr1	1215993	1216093	2	184	303	1.15697	12098	3816793	1.10199	SCNN1D
chr1	1216591	1216691	2	111	127	1.15697	12098	3816793	1.10199	SCNN1D
chr1	1216789	1216995	2	75	90	1.15697	12098	3816793	1.10199	SCNN1D
chr1	1217610	1217710	2	97	195	1.15697	12098	3816793	1.10199	SCNN1D
chr1	1219296	1219515	2	39	84	1.15697	12098	3816793	1.10199	SCNN1D
chr1	1220947	1221047	2	35	41	1.15697	12098	3816793	1.10199	SCNN1D
chr1	1221303	1221660	2	51	65	1.15697	12098	3816793	1.10199	SCNN1D
chr1	1222145	1222357	2	88	133	1.15697	12098	3816793	1.10199	SCNN1D
chr1	1222486	1222681	2	33	59	1.15697	12098	3816793	1.10199	SCNN1D
chr1	1222885	1223218	2	47	63	1.15697	12098	3816793	1.10199	SCNN1D
chr1	1223258	1223419	2	7	32	1.15697	12098	3816793	1.10199	SCNN1D
chr1	1225648	1225770	2	11	12	1.15697	12098	3816793	1.10199	SCNN1D
chr1	1225846	1225946	2	83	129	1.15697	12098	3816793	1.10199	SCNN1D
chr1	1225995	1226095	2	153	173	1.15697	12098	3816793	1.10199	SCNN1D
chr1	1226254	1226354	2	104	148	1.15697	12098	3816793	1.10199	SCNN1D
chr1	1226432	1226532	2	82	143	1.15697	12098	3816793	1.10199	SCNN1D
chr1	1226631	1226992	2	39	42	1.15697	12098	3816793	1.10199	SCNN1D
chr1	1228910	1229090	2	108	99	1.15697	12098	3816793	1.10199	ACAP3
chr1	1229148	1229315	2	71	70	1.15697	12098	3816793	1.10199	ACAP3
chr1	1229467	1229581	2	109	157	1.15697	12098	3816793	1.10199	ACAP3
chr1	1229749	1230010	2	54	51	1.15697	12098	3816793	1.10199	ACAP3
chr1	1230096	1230196	2	87	101	1.15697	12098	3816793	1.10199	ACAP3
chr1	1230824	1230936	2	99	201	1.15697	12098	3816793	1.10199	ACAP3
chr1	1231113	1231320	2	83	114	1.15697	12098	3816793	1.10199	ACAP3
chr1	1231392	1231492	2	184	221	1.15697	12098	3816793	1.10199	ACAP3
chr1	1231575	1231675	2	109	175	1.15697	12098	3816793	1.10199	ACAP3
chr1	1231802	1232015	2	127	146	1.15697	12098	3816793	1.10199	ACAP3
chr1	1233199	1233315	2	39	53	1.15697	12098	3816793	1.10199	ACAP3
chr1	1233390	1233495	2	90	114	1.15697	12098	3816793	1.10199	ACAP3
chr1	1233665	1233825	2	38	44	1.15697	12098	3816793	1.10199	ACAP3
chr1	1233893	1234104	2	136	186	1.15697	12098	3816793	1.10199	ACAP3
chr1	1234620	1234780	2	48	63	1.15697	12098	3816793	1.10199	ACAP3
chr1	1235054	1235287	2	15	25	1.15697	12098	3816793	1.10199	ACAP3
chr1	1235350	1235450	2	32	71	1.15697	12098	3816793	1.10199	ACAP3
chr1	1235510	1235610	2	24	18	1.15697	12098	3816793	1.10199	ACAP3
chr1	1235875	1236086	2	125	121	1.15697	12098	3816793	1.10199	ACAP3
chr1	1237295	1237447	2	19	17	1.15697	12098	3816793	1.10199	ACAP3
chr1	1238218	1238378	2	84	125	1.18072	12098	3816793	1.10199	ACAP3
chr1	1238539	1238661	2	109	115	1.18072	12098	3816793	1.10199	ACAP3
chr1	1239444	1239544	2	180	226	1.18072	12098	3816793	1.10199	ACAP3
chr1	1242444	1242544	2	224	231	1.18072	12098	3816793	1.10199	ACAP3
chr1	1242690	1242790	2	241	226	1.18072	12098	3816793	1.10199	ACAP3
chr1	1243061	1243221	2	2	13	1.18072	12098	3816793	1.10199	ACAP3
chr1	1243952	1244112	2	95	70	1.18072	12098	3816793	1.10199	ACAP3
chr1	1244452	1244655	2	37	38	1.18072	12098	3816793	1.10199	ACAP3
chr1	1244831	1244985	2	109	140	1.18072	12098	3816793	1.10199	ACAP3
chr1	1245058	1245233	2	34	46	1.18072	12098	3816793	1.10199	ACAP3
chr1	1245966	1246453	2	174	172	1.18072	12098	3816793	1.10199	PUSL1
chr1	1246707	1247040	2	99	148	1.18072	12098	3816793	1.10199	PUSL1
chr1	1247355	1247529	2	59	60	1.18072	12098	3816793	1.10199	CPSF3L
chr1	1247603	1247750	2	66	61	1.18072	12098	3816793	1.10199	CPSF3L
chr1	1247800	1247900	2	48	80	1.18072	12098	3816793	1.10199	CPSF3L
chr1	1247970	1248082	2	14	26	1.18072	12098	3816793	1.10199	CPSF3L
chr1	1248164	1248331	2	63	65	1.18072	12098	3816793	1.10199	CPSF3L
chr1	1248409	1248509	2	129	189	1.18072	12098	3816793	1.10199	CPSF3L
chr1	1248880	1248980	2	185	167	1.18072	12098	3816793	1.10199	CPSF3L
chr1	1249109	1249303	2	204	284	1.18072	12098	3816793	1.10199	CPSF3L
chr1	1249603	1249763	2	131	170	1.18072	12098	3816793	1.10199	CPSF3L
chr1	1250201	1250344	2	130	197	1.18072	12098	3816793	1.10199	CPSF3L
chr1	1250751	1250851	2	358	441	1.18072	12098	3816793	1.10199	CPSF3L
chr1	1250897	1251000	2	202	259	1.18072	12098	3816793	1.10199	CPSF3L
chr1	1254234	1254906	2	114	139	1.18072	12098	3816793	1.10199	CPSF3L
chr1	1255822	1255922	2	208	226	1.18072	12098	3816793	1.10199	CPSF3L
chr1	1255991	1256091	2	91	83	1.18072	12098	3816793	1.10199	no_gene
chr1	1256177	1256476	2	169	188	1.18072	12098	3816793	1.10199	CPSF3L
chr1	1257275	1257375	2	12	12	1.18072	12098	3816793	1.10199	CPSF3L
chr1	1258509	1258667	2	92	118	1.18072	12098	3816793	1.10199	CPSF3L
chr1	1259888	1260041	2	101	54	1.29955	12098	3816793	1.10199	CPSF3L
chr1	1262288	1262414	2	249	328	1.06189	12098	3816793	1.10199	GLTPD1
chr1	1262608	1263148	2	167	179	1.15833	12098	3816793	1.10199	GLTPD1
chr1	1266712	1266933	2	54	57	1.15833	12098	3816793	1.10199	TAS1R3
chr1	1267015	1267320	2	127	191	1.15833	12098	3816793	1.10199	TAS1R3
chr1	1267392	1268188	2	90	163	1.15833	12098	3816793	1.10199	TAS1R3
chr1	1268298	1268506	2	66	96	1.15833	12098	3816793	1.10199	TAS1R3
chr1	1268595	1268761	2	159	259	1.15833	12098	3816793	1.10199	TAS1R3
chr1	1268883	1269846	2	62	83	1.15833	12098	3816793	1.10199	TAS1R3
chr1	1271508	1271897	2	52	60	1.15833	12098	3816793	1.10199	DVL1
chr1	1273111	1273565	2	58	96	1.15833	12098	3816793	1.10199	DVL1
chr1	1273646	1273818	2	69	108	1.15833	12098	3816793	1.10199	DVL1
chr1	1273899	1274035	2	105	133	1.15833	12098	3816793	1.10199	DVL1
chr1	1274654	1275064	2	79	111	1.15833	12098	3816793	1.10199	DVL1
chr1	1275104	1275204	2	163	210	1.15833	12098	3816793	1.10199	DVL1
chr1	1275415	1275559	2	98	169	1.15833	12098	3816793	1.10199	DVL1
chr1	1275611	1275711	2	182	217	1.15833	12098	3816793	1.10199	DVL1
chr1	1275786	1275886	2	218	266	1.15833	12098	3816793	1.10199	DVL1
chr1	1277044	1277187	2	33	57	1.20311	12098	3816793	1.10199	DVL1
chr1	1277430	1277538	2	64	65	1.20311	12098	3816793	1.10199	DVL1
chr1	1277740	1277866	2	59	86	1.20311	12098	3816793	1.10199	DVL1
chr1	1278053	1278153	2	86	123	1.20311	12098	3816793	1.10199	DVL1
chr1	1284253	1284473	2	234	265	1.20311	12098	3816793	1.10199	DVL1
chr1	1288589	1288746	2	155	208	1.20311	12098	3816793	1.10199	MXRA8
chr1	1288946	1289046	2	86	91	1.20311	12098	3816793	1.10199	MXRA8
chr1	1289225	1289326	2	31	22	1.20311	12098	3816793	1.10199	MXRA8
chr1	1289398	1289498	2	142	146	1.20311	12098	3816793	1.10199	MXRA8
chr1	1289542	1289642	2	151	113	1.20311	12098	3816793	1.10199	MXRA8
chr1	1289701	1289891	2	177	200	1.20311	12098	3816793	1.10199	MXRA8
chr1	1290059	1290534	2	125	130	1.20311	12098	3816793	1.10199	MXRA8
chr1	1290564	1290781	2	146	170	1.20311	12098	3816793	1.10199	MXRA8
chr1	1290816	1291134	2	24	22	1.20311	12098	3816793	1.10199	MXRA8
chr1	1293810	1293910	2	110	79	1.20311	12098	3816793	1.10199	MXRA8
chr1	1296582	1296682	2	516	513	1.44914	12098	3816793	1.10199	MXRA8
chr1	1309178	1309338	2	531	624	1.226	12098	3816793	1.10199	AURKAIP1
chr1	1309377	1309827	2	127	127	1.20311	12098	3816793	1.10199	AURKAIP1
chr1	1310000	1310160	2	164	142	1.18026	12098	3816793	1.10199	AURKAIP1
chr1	1322608	1322964	2	145	216	1.18026	12098	3816793	1.10199	CCNL2
chr1	1323153	1323253	2	190	286	1.18026	12098	3816793	1.10199	CCNL2
chr1	1323331	1323447	2	339	454	1.07578	12098	3816793	1.10199	CCNL2
chr1	1323830	1323930	2	179	142	1.18026	12098	3816793	1.10199	no_gene
chr1	1324004	1324123	2	41	29	1.18026	12098	3816793	1.10199	no_gene
chr1	1324152	1324252	2	30	57	1.18026	12098	3816793	1.10199	no_gene
chr1	1325607	1325753	2	101	133	1.18026	12098	3816793	1.10199	CCNL2
chr1	1325836	1325945	2	160	254	1.18026	12098	3816793	1.10199	CCNL2
chr1	1326143	1326247	2	363	411	1.18026	12098	3816793	1.10199	CCNL2
chr1	1326888	1326988	2	225	300	1.18026	12098	3816793	1.10199	CCNL2
chr1	1328122	1328222	2	398	469	1.22261	12098	3816793	1.10199	CCNL2
chr1	1328758	1328858	2	270	292	1.18026	12098	3816793	1.10199	CCNL2
chr1	1330771	1330896	2	331	376	1.18026	12098	3816793	1.10199	CCNL2
chr1	1333610	1333724	2	426	410	1.18026	12098	3816793	1.10199	CCNL2
chr1	1333964	1334064	2	324	423	1.18026	12098	3816793	1.10199	CCNL2
chr1	1334367	1334688	2	224	193	1.18026	12098	3816793	1.10199	CCNL2
chr1	1334891	1335069	2	231	209	1.18026	12098	3816793	1.10199	RP4
chr1	1335537	1335683	2	264	309	1.18026	12098	3816793	1.10199	RP4
chr1	1335984	1336114	2	290	280	1.18026	12098	3816793	1.10199	RP4
chr1	1337460	1337638	2	237	262	1.18026	12098	3816793	1.10199	MRPL20
chr1	1340996	1341268	2	421	359	1.18026	12098	3816793	1.10199	MRPL20
chr1	1342286	1342401	2	391	400	1.18026	12098	3816793	1.10199	MRPL20
chr1	1342504	1342604	2	105	84	1.18026	12098	3816793	1.10199	MRPL20
chr1	1354478	1354929	2	84	130	1.18026	12098	3816793	1.10199	RP4
chr1	1356175	1356385	2	123	160	1.18026	12098	3816793	1.10199	RP4
chr1	1361481	1361765	2	21	20	1.23586	12098	3816793	1.10199	RP4
chr1	1362861	1363231	2	27	18	1.23586	12098	3816793	1.10199	RP4
chr1	1372304	1372866	2	94	92	1.23586	12098	3816793	1.10199	VWA1
chr1	1374458	1375172	2	50	59	1.23586	12098	3816793	1.10199	VWA1
chr1	1386050	1386150	2	240	357	1.12465	12098	3816793	1.10199	ATAD3C
chr1	1387413	1387513	2	154	320	1.12465	12098	3816793	1.10199	ATAD3C
chr1	1387729	1387829	2	215	388	1.12465	12098	3816793	1.10199	ATAD3C
chr1	1389723	1389880	2	182	276	1.12465	12098	3816793	1.10199	ATAD3C
chr1	1390819	1390919	2	191	285	1.09013	12098	3816793	1.10199	ATAD3C
chr1	1391169	1391296	2	165	343	1.09013	12098	3816793	1.10199	ATAD3C
chr1	1391562	1391729	2	123	170	1.09013	12098	3816793	1.10199	ATAD3C
chr1	1392484	1392584	2	201	366	1.09013	12098	3816793	1.10199	ATAD3C
chr1	1394525	1394625	2	259	343	1.09013	12098	3816793	1.10199	ATAD3C
chr1	1396128	1396297	2	81	187	1.09013	12098	3816793	1.10199	ATAD3C
chr1	1397978	1398088	2	241	377	1.09013	12098	3816793	1.10199	ATAD3C
chr1	1403762	1404102	2	66	93	1.09013	12098	3816793	1.10199	ATAD3C
chr1	1412642	1412742	2	301	379	1.09013	12098	3816793	1.10199	ATAD3B
chr1	1413879	1414127	2	319	454	1.01231	12098	3816793	1.10199	ATAD3B
chr1	1414408	1414508	2	267	380	1.09013	12098	3816793	1.10199	ATAD3B
chr1	1416231	1416331	2	215	276	1.09013	12098	3816793	1.10199	ATAD3B
chr1	1417515	1417685	2	156	213	1.09013	12098	3816793	1.10199	ATAD3B
chr1	1417922	1418099	2	197	269	1.09013	12098	3816793	1.10199	ATAD3B
chr1	1418346	1418506	2	203	291	1.09013	12098	3816793	1.10199	no_gene
chr1	1420393	1420553	2	220	311	1.09013	12098	3816793	1.10199	ATAD3B
chr1	1421141	1421241	2	228	295	1.09013	12098	3816793	1.10199	ATAD3B
chr1	1421487	1421617	2	225	411	1.09013	12098	3816793	1.10199	ATAD3B
chr1	1421921	1422050	2	255	409	1.09013	12098	3816793	1.10199	ATAD3B
chr1	1423218	1423318	2	235	309	1.09013	12098	3816793	1.10199	ATAD3B
chr1	1424566	1424666	2	254	433	1.09013	12098	3816793	1.10199	ATAD3B
chr1	1425632	1425806	2	103	151	1.09013	12098	3816793	1.10199	ATAD3B
chr1	1425848	1426053	2	159	227	1.09013	12098	3816793	1.10199	ATAD3B
chr1	1430862	1431199	2	48	66	1.09013	12098	3816793	1.10199	ATAD3B
chr1	1444584	1444689	2	282	366	1.09013	12098	3816793	1.10199	N/A
chr1	1447575	1448070	2	33	28	1.09013	12098	3816793	1.10199	ATAD3A
chr1	1451380	1451480	2	309	448	0.99371	12098	3816793	1.10199	ATAD3A
chr1	1452544	1452794	2	202	275	1.09013	12098	3816793	1.10199	ATAD3A
chr1	1452994	1453161	2	236	322	1.09013	12098	3816793	1.10199	ATAD3A
chr1	1454285	1454385	2	261	449	0.837478	12098	3816793	1.10199	ATAD3A
chr1	1455518	1455688	2	167	177	1.09013	12098	3816793	1.10199	ATAD3A
chr1	1455912	1456012	2	269	334	1.09013	12098	3816793	1.10199	ATAD3A
chr1	1458121	1458281	2	172	278	1.09013	12098	3816793	1.10199	ATAD3A
chr1	1458869	1458969	2	168	266	1.09013	12098	3816793	1.10199	ATAD3A
chr1	1459216	1459386	2	185	220	1.09013	12098	3816793	1.10199	ATAD3A
chr1	1459650	1459779	2	384	550	1.00588	12098	3816793	1.10199	ATAD3A
chr1	1460595	1460695	2	249	328	1.13519	12098	3816793	1.10199	ATAD3A
chr1	1461826	1461926	2	211	284	1.13519	12098	3816793	1.10199	ATAD3A
chr1	1462468	1462629	2	59	128	1.13519	12098	3816793	1.10199	ATAD3A
chr1	1463072	1463244	2	100	188	1.13519	12098	3816793	1.10199	ATAD3A
chr1	1464600	1464713	2	138	232	1.13519	12098	3816793	1.10199	ATAD3A
chr1	1469303	1469454	2	98	151	1.13519	12098	3816793	1.10199	ATAD3A
chr1	1470737	1470887	2	71	160	1.13519	12098	3816793	1.10199	C1orf70
chr1	1470967	1471177	2	146	314	1.13519	12098	3816793	1.10199	C1orf70
chr1	1475006	1475170	2	124	168	1.13519	12098	3816793	1.10199	C1orf70
chr1	1477443	1477549	2	234	305	1.13519	12098	3816793	1.10199	SSU72
chr1	1479194	1479369	2	89	165	1.13519	12098	3816793	1.10199	SSU72
chr1	1480116	1480384	2	177	336	1.13519	12098	3816793	1.10199	SSU72
chr1	1499913	1500298	2	193	239	1.13519	12098	3816793	1.10199	AL645728.2
chr1	1509787	1509947	2	254	184	1.13519	12098	3816793	1.10199	SSU72
chr1	1510355	1510659	2	392	275	1.13519	12098	3816793	1.10199	no_gene
chr1	1534713	1535395	2	27	45	1.13519	12098	3816793	1.10199	RP11
chr1	1550818	1551038	2	257	156	1.19808	12098	3816793	1.10199	MIB2
chr1	1551885	1552045	2	186	153	1.19808	12098	3816793	1.10199	MIB2
chr1	1558755	1559081	2	36	65	1.0723	12098	3816793	1.10199	MIB2
chr1	1559151	1559327	2	67	79	1.0723	12098	3816793	1.10199	MIB2
chr1	1560118	1560283	2	178	362	1.13519	12098	3816793	1.10199	MIB2
chr1	1560368	1560567	2	88	107	1.13519	12098	3816793	1.10199	MIB2
chr1	1560663	1560810	2	65	72	1.13519	12098	3816793	1.10199	MIB2
chr1	1560923	1561035	2	75	117	1.13519	12098	3816793	1.10199	MIB2
chr1	1561972	1562136	2	12	11	1.13519	12098	3816793	1.10199	MIB2
chr1	1562214	1562432	2	107	148	1.13519	12098	3816793	1.10199	MIB2
chr1	1562451	1562589	2	31	55	1.13519	12098	3816793	1.10199	MIB2
chr1	1562643	1562826	2	137	199	1.13519	12098	3816793	1.10199	MIB2
chr1	1563029	1563240	2	129	161	1.13519	12098	3816793	1.10199	MIB2
chr1	1563396	1563561	2	69	70	1.13519	12098	3816793	1.10199	MIB2
chr1	1563650	1563781	2	87	109	1.13519	12098	3816793	1.10199	MIB2
chr1	1563866	1564104	2	72	94	1.13519	12098	3816793	1.10199	MIB2
chr1	1564484	1564693	2	54	39	1.13519	12098	3816793	1.10199	MIB2
chr1	1564742	1565101	2	34	45	1.13519	12098	3816793	1.10199	MIB2
chr1	1565669	1565912	2	115	97	1.13519	12098	3816793	1.10199	MIB2
chr1	1568017	1568859	2	108	145	1.13519	12098	3816793	1.10199	MMP23B
chr1	1569113	1569480	2	137	214	1.13519	12098	3816793	1.10199	MMP23B
chr1	1569578	1569747	2	182	359	1.13519	12098	3816793	1.10199	MMP23B
chr1	1569813	1570003	2	244	355	1.13519	12098	3816793	1.10199	MMP23B
chr1	1571121	1571273	2	434	611	1.02336	12098	3816793	1.10199	AL691432.2
chr1	1571286	1571488	2	80	125	1.13519	12098	3816793	1.10199	AL691432.2
chr1	1571693	1571843	2	221	372	1.13519	12098	3816793	1.10199	AL691432.2
chr1	1572042	1572160	2	230	313	1.13519	12098	3816793	1.10199	AL691432.2
chr1	1572257	1572366	2	11	18	1.13519	12098	3816793	1.10199	AL691432.2
chr1	1572441	1572564	2	295	410	1.13519	12098	3816793	1.10199	AL691432.2
chr1	1572768	1572875	2	359	571	0.905811	12098	3816793	1.10199	AL691432.2
chr1	1573122	1573245	2	228	351	1.13519	12098	3816793	1.10199	AL691432.2
chr1	1573799	1573956	2	312	383	1.13519	12098	3816793	1.10199	AL691432.2
chr1	1575625	1575813	2	435	733	0.854997	12098	3816793	1.10199	AL691432.2
chr1	1576391	1576491	2	362	602	0.866346	12098	3816793	1.10199	AL691432.2
chr1	1577000	1577181	2	358	447	1.15386	12098	3816793	1.10199	AL691432.2
chr1	1577204	1577364	2	693	939	1.06328	12098	3816793	1.10199	AL691432.2
chr1	1577636	1577869	2	500	692	1.04098	12098	3816793	1.10199	AL691432.2
chr1	1580455	1580623	2	977	1052	1.33801	12098	3816793	1.10199	AL691432.2
chr1	1580642	1580742	2	1919	2257	1.22496	12098	3816793	1.10199	AL691432.2
chr1	1581419	1581519	2	155	239	1.13519	12098	3816793	1.10199	AL691432.2
chr1	1581769	1581869	2	327	517	0.911247	12098	3816793	1.10199	no_gene
chr1	1582085	1582185	2	906	1240	1.05265	12098	3816793	1.10199	AL691432.2
chr1	1582264	1582364	2	538	826	0.938386	12098	3816793	1.10199	AL691432.2
chr1	1585556	1585656	2	349	441	1.13519	12098	3816793	1.10199	AL691432.2
chr1	1586812	1586938	2	487	706	0.99381	12098	3816793	1.10199	AL691432.2
chr1	1588824	1588935	2	1146	1313	1.25747	12098	3816793	1.10199	AL691432.2
chr1	1591518	1591618	2	1225	1187	1.48684	12098	3816793	1.10199	N/A
chr1	1597185	1597458	2	144	197	1.13519	12098	3816793	1.10199	SLC35E2B
chr1	1599764	1599911	2	663	1102	0.866784	12098	3816793	1.10199	SLC35E2B
chr1	1601101	1601283	2	94	174	1.13519	12098	3816793	1.10199	SLC35E2B
chr1	1601511	1601611	2	280	366	1.13519	12098	3816793	1.10199	SLC35E2B
chr1	1602943	1603068	2	116	131	1.13519	12098	3816793	1.10199	SLC35E2B
chr1	1606900	1607079	2	591	809	1.05249	12098	3816793	1.10199	SLC35E2B
chr1	1607450	1607638	2	365	608	0.864905	12098	3816793	1.10199	SLC35E2B
chr1	1607804	1608144	2	899	1223	1.05904	12098	3816793	1.10199	SLC35E2B
chr1	1632407	1632706	2	143	237	1.13519	12098	3816793	1.10199	MMP23A
chr1	1632799	1632968	2	211	332	1.13519	12098	3816793	1.10199	MMP23A
chr1	1633046	1633245	2	196	264	1.13519	12098	3816793	1.10199	MMP23A
chr1	1634341	1634493	2	367	563	0.939154	12098	3816793	1.10199	CDK11A
chr1	1634506	1634708	2	86	108	1.13519	12098	3816793	1.10199	CDK11A
chr1	1634913	1635063	2	192	289	1.13519	12098	3816793	1.10199	CDK11A
chr1	1635261	1635379	2	203	257	1.13519	12098	3816793	1.10199	CDK11A
chr1	1635476	1635585	2	7	23	1.13519	12098	3816793	1.10199	CDK11A
chr1	1635660	1635783	2	100	153	1.13519	12098	3816793	1.10199	no_gene
chr1	1635920	1636094	2	149	208	1.13519	12098	3816793	1.10199	CDK11A
chr1	1636240	1636464	2	209	258	1.13519	12098	3816793	1.10199	CDK11A
chr1	1637018	1637229	2	164	225	1.13519	12098	3816793	1.10199	CDK11A
chr1	1638846	1639055	2	226	464	0.701729	12098	3816793	1.10199	CDK11A
chr1	1639601	1639701	2	371	604	0.884945	12098	3816793	1.10199	CDK11A
chr1	1640210	1640391	2	357	476	1.08054	12098	3816793	1.10199	CDK11A
chr1	1640414	1640625	2	619	876	1.01804	12098	3816793	1.10199	CDK11A
chr1	1640845	1641079	2	503	662	1.09468	12098	3816793	1.10199	CDK11A
chr1	1643701	1643890	2	632	693	1.3139	12098	3816793	1.10199	CDK11A
chr1	1647783	1647917	2	894	1149	1.12098	12098	3816793	1.10199	CDK11A
chr1	1650715	1650894	2	195	272	1.13519	12098	3816793	1.10199	CDK11A
chr1	1653033	1653150	2	657	923	1.02552	12098	3816793	1.10199	CDK11A
chr1	1653920	1654080	2	100	141	1.18234	12098	3816793	1.10199	CDK11A
chr1	1654091	1654257	2	923	1223	1.08731	12098	3816793	1.10199	CDK11A
chr1	1656806	1656906	2	535	502	1.53543	12098	3816793	1.10199	RP1
chr1	1663821	1663978	2	235	404	1.18234	12098	3816793	1.10199	RP1
chr1	1666126	1666335	2	576	704	1.17877	12098	3816793	1.10199	RP1
chr1	1669757	1669937	2	630	803	1.13033	12098	3816793	1.10199	SLC35E2
chr1	1670307	1670498	2	846	1238	0.98453	12098	3816793	1.10199	SLC35E2
chr1	1670661	1671001	2	844	1213	1.00245	12098	3816793	1.10199	SLC35E2
chr1	1684340	1684501	2	75	122	1.18234	12098	3816793	1.10199	NADK
chr1	1684997	1685097	2	83	152	1.18234	12098	3816793	1.10199	NADK
chr1	1685466	1685677	2	59	50	1.18234	12098	3816793	1.10199	NADK
chr1	1685690	1685824	2	192	187	1.18234	12098	3816793	1.10199	NADK
chr1	1685980	1686139	2	129	131	1.18234	12098	3816793	1.10199	NADK
chr1	1686810	1686917	2	179	258	1.18234	12098	3816793	1.10199	NADK
chr1	1687689	1687789	2	365	517	1.01714	12098	3816793	1.10199	NADK
chr1	1687939	1688096	2	221	278	1.18234	12098	3816793	1.10199	NADK
chr1	1688249	1688349	2	262	342	1.18234	12098	3816793	1.10199	NADK
chr1	1688544	1688751	2	169	239	1.18234	12098	3816793	1.10199	NADK
chr1	1689802	1689970	2	114	109	1.18234	12098	3816793	1.10199	NADK
chr1	1690538	1690682	2	84	110	1.18234	12098	3816793	1.10199	NADK
chr1	1691171	1691341	2	161	181	1.18234	12098	3816793	1.10199	NADK
chr1	1693382	1693482	2	166	152	1.18234	12098	3816793	1.10199	NADK
chr1	1696664	1696847	2	183	294	1.18234	12098	3816793	1.10199	NADK
chr1	1718767	1718878	2	160	205	1.18234	12098	3816793	1.10199	GNB1
chr1	1720489	1720710	2	281	406	1.18234	12098	3816793	1.10199	GNB1
chr1	1721831	1722037	2	354	552	0.923939	12098	3816793	1.10199	GNB1
chr1	1724667	1724767	2	123	182	1.18234	12098	3816793	1.10199	GNB1
chr1	1735826	1736022	2	417	452	1.32916	12098	3816793	1.10199	GNB1
chr1	1737895	1737995	2	196	335	1.18234	12098	3816793	1.10199	GNB1
chr1	1747192	1747303	2	312	366	1.18234	12098	3816793	1.10199	GNB1
chr1	1749245	1749345	2	160	225	1.18234	12098	3816793	1.10199	GNB1
chr1	1756814	1756914	2	268	314	1.18234	12098	3816793	1.10199	GNB1
chr1	1846683	1846783	2	165	151	1.18234	12098	3816793	1.10199	CALML6
chr1	1847099	1847199	2	144	187	1.18234	12098	3816793	1.10199	CALML6
chr1	1847877	1848056	2	52	37	1.18234	12098	3816793	1.10199	CALML6
chr1	1848188	1848337	2	171	256	1.18234	12098	3816793	1.10199	CALML6
chr1	1848410	1848515	2	10	18	1.18234	12098	3816793	1.10199	CALML6
chr1	1848559	1848659	2	107	110	1.18234	12098	3816793	1.10199	CALML6
chr1	1849318	1849603	2	260	309	1.18234	12098	3816793	1.10199	TMEM52
chr1	1849689	1849995	2	182	261	1.18234	12098	3816793	1.10199	TMEM52
chr1	1853672	1853883	2	41	57	1.18234	12098	3816793	1.10199	C1orf222
chr1	1854025	1854164	2	141	169	1.08804	12098	3816793	1.10199	C1orf222
chr1	1854421	1854611	2	42	54	1.08804	12098	3816793	1.10199	C1orf222
chr1	1854803	1854940	2	34	99	1.08804	12098	3816793	1.10199	C1orf222
chr1	1855190	1855370	2	164	292	1.08804	12098	3816793	1.10199	C1orf222
chr1	1855827	1855961	2	86	93	1.08804	12098	3816793	1.10199	C1orf222
chr1	1857219	1857377	2	103	149	1.08804	12098	3816793	1.10199	C1orf222
chr1	1857873	1857973	2	123	237	1.08804	12098	3816793	1.10199	no_gene
chr1	1858090	1858200	2	106	175	1.08804	12098	3816793	1.10199	C1orf222
chr1	1858332	1858467	2	141	192	1.08804	12098	3816793	1.10199	C1orf222
chr1	1859045	1859185	2	69	153	1.08804	12098	3816793	1.10199	C1orf222
chr1	1860222	1860322	2	79	112	1.08804	12098	3816793	1.10199	C1orf222
chr1	1861498	1861775	2	54	121	1.08804	12098	3816793	1.10199	C1orf222
chr1	1870293	1870427	2	133	223	1.08804	12098	3816793	1.10199	C1orf222
chr1	1871032	1871206	2	103	237	1.08804	12098	3816793	1.10199	C1orf222
chr1	1871688	1871848	2	112	195	1.08804	12098	3816793	1.10199	C1orf222
chr1	1873466	1873595	2	49	69	1.08804	12098	3816793	1.10199	C1orf222
chr1	1875769	1875891	2	120	150	1.08804	12098	3816793	1.10199	C1orf222
chr1	1877755	1877878	2	70	118	1.08804	12098	3816793	1.10199	C1orf222
chr1	1878411	1878511	2	85	198	1.08804	12098	3816793	1.10199	C1orf222
chr1	1886575	1886965	2	226	400	1.08804	12098	3816793	1.10199	C1orf222
chr1	1887014	1887291	2	108	172	1.08804	12098	3816793	1.10199	C1orf222
chr1	1888056	1888225	2	177	251	1.08804	12098	3816793	1.10199	C1orf222
chr1	1890553	1890653	2	205	359	1.08804	12098	3816793	1.10199	C1orf222
chr1	1891369	1891580	2	57	91	1.08804	12098	3816793	1.10199	C1orf222
chr1	1895185	1895355	2	206	321	1.08804	12098	3816793	1.10199	C1orf222
chr1	1896304	1896502	2	109	178	1.08804	12098	3816793	1.10199	C1orf222
chr1	1897807	1897967	2	37	53	1.08804	12098	3816793	1.10199	C1orf222
chr1	1900071	1900274	2	117	229	1.08804	12098	3816793	1.10199	C1orf222
chr1	1902095	1902257	2	138	204	1.08804	12098	3816793	1.10199	C1orf222
chr1	1903416	1903523	2	121	167	1.08804	12098	3816793	1.10199	C1orf222
chr1	1904323	1904488	2	272	505	0.775991	12098	3816793	1.10199	C1orf222
chr1	1905461	1905639	2	27	61	1.08804	12098	3816793	1.10199	C1orf222
chr1	1916820	1916931	2	69	156	1.08804	12098	3816793	1.10199	C1orf222
chr1	1918373	1918476	2	34	86	1.09639	12098	3816793	1.10199	C1orf222
chr1	1919517	1919617	2	330	438	1.09639	12098	3816793	1.10199	C1orf222
chr1	1919948	1920096	2	163	362	1.09639	12098	3816793	1.10199	C1orf222
chr1	1920265	1920420	2	98	216	1.09639	12098	3816793	1.10199	C1orf222
chr1	1922312	1922412	2	169	336	1.09639	12098	3816793	1.10199	C1orf222
chr1	1956378	1956495	2	57	116	1.09639	12098	3816793	1.10199	GABRD
chr1	1956756	1956856	2	96	127	1.09639	12098	3816793	1.10199	GABRD
chr1	1956954	1957179	2	129	265	1.09639	12098	3816793	1.10199	GABRD
chr1	1958952	1959107	2	241	369	1.09639	12098	3816793	1.10199	GABRD
chr1	1959591	1959733	2	30	112	1.09639	12098	3816793	1.10199	GABRD
chr1	1960517	1960707	2	87	190	1.09639	12098	3816793	1.10199	GABRD
chr1	1960987	1961203	2	305	481	0.913553	12098	3816793	1.10199	GABRD
chr1	1961408	1961728	2	27	51	1.09639	12098	3816793	1.10199	GABRD
chr1	1986877	1987003	2	118	154	1.09639	12098	3816793	1.10199	PRKCZ
chr1	1987917	1988017	2	92	166	1.09639	12098	3816793	1.10199	PRKCZ
chr1	1990955	1991055	2	273	402	1.09639	12098	3816793	1.10199	PRKCZ
chr1	2002718	2002818	2	67	79	1.09639	12098	3816793	1.10199	PRKCZ
chr1	2005653	2005753	2	188	215	1.09639	12098	3816793	1.10199	PRKCZ
chr1	2013759	2013899	2	120	283	1.09639	12098	3816793	1.10199	no_gene
chr1	2066693	2066793	2	198	183	1.09639	12098	3816793	1.10199	PRKCZ
chr1	2075646	2075782	2	128	177	1.09639	12098	3816793	1.10199	PRKCZ
chr1	2077456	2077556	2	310	347	1.09639	12098	3816793	1.10199	PRKCZ
chr1	2080287	2080387	2	264	301	1.09639	12098	3816793	1.10199	PRKCZ
chr1	2082226	2082419	2	259	339	1.09639	12098	3816793	1.10199	PRKCZ
chr1	2087431	2087535	2	276	424	1.09639	12098	3816793	1.10199	PRKCZ
chr1	2100438	2101045	2	56	86	1.09639	12098	3816793	1.10199	PRKCZ
chr1	2103491	2103631	2	62	92	1.09639	12098	3816793	1.10199	PRKCZ
chr1	2103673	2103833	2	144	256	1.09639	12098	3816793	1.10199	PRKCZ
chr1	2105333	2105457	2	70	110	1.09639	12098	3816793	1.10199	PRKCZ
chr1	2106182	2106282	2	175	300	1.09639	12098	3816793	1.10199	PRKCZ
chr1	2106657	2106757	2	151	201	1.09639	12098	3816793	1.10199	PRKCZ
chr1	2113234	2113334	2	197	347	1.09639	12098	3816793	1.10199	PRKCZ
chr1	2116019	2116139	2	173	208	1.09639	12098	3816793	1.10199	C1orf86
chr1	2116354	2116454	2	277	282	1.174	12098	3816793	1.10199	C1orf86
chr1	2116715	2116952	2	408	552	1.06488	12098	3816793	1.10199	C1orf86
chr1	2117441	2117650	2	45	36	1.174	12098	3816793	1.10199	C1orf86
chr1	2118572	2118672	2	256	323	1.174	12098	3816793	1.10199	C1orf86
chr1	2121134	2121234	2	167	156	1.174	12098	3816793	1.10199	C1orf86
chr1	2121489	2122032	2	72	76	1.174	12098	3816793	1.10199	no_gene
chr1	2124295	2124414	2	415	348	1.174	12098	3816793	1.10199	C1orf86
chr1	2125005	2125355	2	92	91	1.174	12098	3816793	1.10199	C1orf86
chr1	2125434	2125574	2	212	184	1.174	12098	3816793	1.10199	C1orf86
chr1	2129444	2129581	2	221	251	1.174	12098	3816793	1.10199	C1orf86
chr1	2130191	2130427	2	130	181	1.174	12098	3816793	1.10199	C1orf86
chr1	2132462	2132562	2	113	171	1.174	12098	3816793	1.10199	C1orf86
chr1	2144364	2145019	2	122	143	1.174	12098	3816793	1.10199	no_gene
chr1	2160154	2161225	2	278	267	1.174	12098	3816793	1.10199	SKI
chr1	2234365	2234593	2	233	287	1.174	12098	3816793	1.10199	SKI
chr1	2234672	2234890	2	199	275	1.174	12098	3816793	1.10199	SKI
chr1	2235227	2235592	2	205	270	1.174	12098	3816793	1.10199	SKI
chr1	2235680	2236075	2	251	372	1.174	12098	3816793	1.10199	SKI
chr1	2237407	2237740	2	232	328	1.174	12098	3816793	1.10199	SKI
chr1	2237964	2238255	2	121	129	1.174	12098	3816793	1.10199	SKI
chr1	2252808	2253028	2	42	30	1.174	12098	3816793	1.10199	MORN1
chr1	2255509	2255609	2	122	143	1.174	12098	3816793	1.10199	MORN1
chr1	2263978	2264192	2	164	231	1.174	12098	3816793	1.10199	MORN1
chr1	2267897	2267997	2	37	65	1.174	12098	3816793	1.10199	MORN1
chr1	2268153	2268291	2	27	64	1.174	12098	3816793	1.10199	MORN1
chr1	2286844	2286944	2	102	170	1.174	12098	3816793	1.10199	MORN1
chr1	2288868	2289039	2	34	50	1.174	12098	3816793	1.10199	MORN1
chr1	2290028	2290156	2	179	238	1.174	12098	3816793	1.10199	MORN1
chr1	2303192	2303344	2	9	23	1.174	12098	3816793	1.10199	no_gene
chr1	2303917	2304032	2	105	212	1.174	12098	3816793	1.10199	MORN1
chr1	2305897	2305998	2	164	165	1.174	12098	3816793	1.10199	MORN1
chr1	2310359	2310459	2	200	298	1.174	12098	3816793	1.10199	MORN1
chr1	2310500	2310666	2	133	160	1.174	12098	3816793	1.10199	MORN1
chr1	2316414	2316560	2	105	145	1.03672	12098	3816793	1.10199	MORN1
chr1	2317241	2317341	2	200	261	1.03672	12098	3816793	1.10199	AL513477.1
chr1	2318855	2318970	2	321	401	1.03672	12098	3816793	1.10199	AL513477.1
chr1	2319675	2319778	2	282	482	0.84291	12098	3816793	1.10199	AL513477.1
chr1	2321349	2321449	2	482	518	1.34059	12098	3816793	1.10199	MORN1
chr1	2327220	2327320	2	388	562	0.99466	12098	3816793	1.10199	MORN1
chr1	2328552	2328661	2	215	293	1.03672	12098	3816793	1.10199	MORN1
chr1	2330851	2330955	2	324	426	1.03672	12098	3816793	1.10199	MORN1
chr1	2332285	2332385	2	243	487	0.71888	12098	3816793	1.10199	MORN1
chr1	2333534	2333783	2	312	475	0.946325	12098	3816793	1.10199	MORN1
chr1	2334471	2334618	2	252	271	1.03672	12098	3816793	1.10199	MORN1
chr1	2337093	2337324	2	690	733	1.3562	12098	3816793	1.10199	MORN1
chr1	2337871	2338445	2	131	152	1.03672	12098	3816793	1.10199	MORN1
chr1	2339839	2340348	2	154	209	1.03672	12098	3816793	1.10199	MORN1
chr1	2341758	2341941	2	294	399	1.03672	12098	3816793	1.10199	MORN1
chr1	2342200	2342307	2	264	440	1.03672	12098	3816793	1.10199	no_gene
chr1	2343778	2343992	2	26	20	1.06142	12098	3816793	1.10199	MORN1
chr1	2408026	2408151	2	23	72	1.01201	12098	3816793	1.10199	PLCH2
chr1	2409913	2410061	2	85	178	1.03672	12098	3816793	1.10199	PLCH2
chr1	2411171	2411417	2	54	129	1.03672	12098	3816793	1.10199	PLCH2
chr1	2411619	2411751	2	74	120	1.03672	12098	3816793	1.10199	PLCH2
chr1	2415885	2416057	2	141	247	1.03672	12098	3816793	1.10199	PLCH2
chr1	2418342	2418442	2	124	252	1.03672	12098	3816793	1.10199	PLCH2
chr1	2418610	2418815	2	168	249	1.03672	12098	3816793	1.10199	PLCH2
chr1	2419035	2419157	2	84	156	1.03672	12098	3816793	1.10199	PLCH2
chr1	2420644	2420817	2	106	206	1.03672	12098	3816793	1.10199	PLCH2
chr1	2421197	2421306	2	136	318	1.03672	12098	3816793	1.10199	PLCH2
chr1	2422629	2422774	2	78	182	1.03672	12098	3816793	1.10199	PLCH2
chr1	2426230	2426390	2	96	243	1.03672	12098	3816793	1.10199	PLCH2
chr1	2426857	2427017	2	58	94	1.03672	12098	3816793	1.10199	PLCH2
chr1	2428044	2428144	2	125	143	1.03672	12098	3816793	1.10199	PLCH2
chr1	2428265	2428449	2	68	97	1.03672	12098	3816793	1.10199	PLCH2
chr1	2428939	2429048	2	33	105	1.03672	12098	3816793	1.10199	PLCH2
chr1	2429910	2430086	2	25	59	1.03672	12098	3816793	1.10199	PLCH2
chr1	2430174	2430274	2	60	105	1.03672	12098	3816793	1.10199	PLCH2
chr1	2430521	2430669	2	88	154	1.03672	12098	3816793	1.10199	PLCH2
chr1	2431069	2431169	2	83	209	1.03672	12098	3816793	1.10199	PLCH2
chr1	2433549	2434525	2	67	120	1.03672	12098	3816793	1.10199	PLCH2
chr1	2434950	2435110	2	17	32	1.03672	12098	3816793	1.10199	PLCH2
chr1	2435359	2436653	2	41	86	1.03672	12098	3816793	1.10199	PLCH2
chr1	2440283	2440501	2	145	207	1.03672	12098	3816793	1.10199	PANK4
chr1	2441285	2441385	2	72	111	1.03672	12098	3816793	1.10199	PANK4
chr1	2441493	2441598	2	112	190	1.03672	12098	3816793	1.10199	PANK4
chr1	2442114	2442223	2	199	313	1.03672	12098	3816793	1.10199	PANK4
chr1	2442751	2442851	2	139	262	1.03672	12098	3816793	1.10199	PANK4
chr1	2443044	2443144	2	190	259	1.03672	12098	3816793	1.10199	PANK4
chr1	2444294	2444480	2	96	134	1.03672	12098	3816793	1.10199	PANK4
chr1	2445434	2445534	2	158	267	1.03672	12098	3816793	1.10199	PANK4
chr1	2445790	2445907	2	94	167	1.03672	12098	3816793	1.10199	PANK4
chr1	2446751	2446851	2	105	176	1.03672	12098	3816793	1.10199	no_gene
chr1	2446998	2447158	2	125	163	1.03672	12098	3816793	1.10199	PANK4
chr1	2449600	2449705	2	61	149	1.03672	12098	3816793	1.10199	PANK4
chr1	2449945	2450045	2	141	188	1.03672	12098	3816793	1.10199	PANK4
chr1	2450579	2450765	2	70	155	1.03672	12098	3816793	1.10199	PANK4
chr1	2451237	2451395	2	63	94	1.03672	12098	3816793	1.10199	PANK4
chr1	2451757	2451857	2	125	170	1.03672	12098	3816793	1.10199	PANK4
chr1	2452148	2452347	2	72	113	1.03672	12098	3816793	1.10199	PANK4
chr1	2452537	2452756	2	319	578	0.795137	12098	3816793	1.10199	PANK4
chr1	2453051	2453380	2	88	145	1.03672	12098	3816793	1.10199	PANK4
chr1	2457850	2458070	2	294	232	1.03672	12098	3816793	1.10199	PANK4
chr1	2460904	2461190	2	16	22	1.03672	12098	3816793	1.10199	HES5
chr1	2461282	2461452	2	54	74	1.03672	12098	3816793	1.10199	HES5
chr1	2461526	2461626	2	40	25	1.03672	12098	3816793	1.10199	HES5
chr1	2487650	2488061	2	105	118	1.03672	12098	3816793	1.10199	RP3
chr1	2488088	2488188	2	20	32	1.03672	12098	3816793	1.10199	RP3
chr1	2489162	2489275	2	67	69	1.03672	12098	3816793	1.10199	TNFRSF14
chr1	2489779	2489949	2	107	177	1.03672	12098	3816793	1.10199	TNFRSF14
chr1	2490318	2491419	2	50	100	1.03672	12098	3816793	1.10199	TNFRSF14
chr1	2492059	2492159	2	107	124	1.03672	12098	3816793	1.10199	TNFRSF14
chr1	2492931	2493060	2	18	53	1.03672	12098	3816793	1.10199	TNFRSF14
chr1	2493109	2493256	2	71	213	1.03672	12098	3816793	1.10199	TNFRSF14
chr1	2494209	2494369	2	242	251	1.05445	12098	3816793	1.10199	TNFRSF14
chr1	2494584	2494714	2	121	170	1.05445	12098	3816793	1.10199	TNFRSF14
chr1	2518487	2518797	2	114	84	1.05445	12098	3816793	1.10199	C1orf93
chr1	2519095	2519255	2	159	185	1.05445	12098	3816793	1.10199	C1orf93
chr1	2519773	2519894	2	206	217	1.05445	12098	3816793	1.10199	C1orf93
chr1	2519967	2520067	2	74	101	1.05445	12098	3816793	1.10199	C1orf93
chr1	2520358	2520481	2	112	186	1.05445	12098	3816793	1.10199	C1orf93
chr1	2520832	2520932	2	63	112	1.05445	12098	3816793	1.10199	C1orf93
chr1	2522368	2522530	2	35	44	1.05445	12098	3816793	1.10199	C1orf93
chr1	2522984	2523084	2	175	228	1.05445	12098	3816793	1.10199	C1orf93
chr1	2523368	2523468	2	83	94	1.05445	12098	3816793	1.10199	MMEL1
chr1	2524076	2524176	2	37	66	1.05445	12098	3816793	1.10199	MMEL1
chr1	2524269	2524407	2	129	177	1.05445	12098	3816793	1.10199	MMEL1
chr1	2525250	2525401	2	41	54	1.05445	12098	3816793	1.10199	MMEL1
chr1	2525803	2525903	2	232	382	1.05445	12098	3816793	1.10199	MMEL1
chr1	2526226	2526334	2	119	193	1.05445	12098	3816793	1.10199	MMEL1
chr1	2526651	2526806	2	154	210	1.01899	12098	3816793	1.10199	MMEL1
chr1	2527445	2527548	2	67	104	1.01899	12098	3816793	1.10199	MMEL1
chr1	2527997	2528130	2	87	198	1.01899	12098	3816793	1.10199	MMEL1
chr1	2529642	2529742	2	121	260	1.01899	12098	3816793	1.10199	MMEL1
chr1	2530090	2530231	2	128	227	1.01899	12098	3816793	1.10199	MMEL1
chr1	2535317	2535417	2	103	231	1.01899	12098	3816793	1.10199	MMEL1
chr1	2535583	2535722	2	55	74	1.01899	12098	3816793	1.10199	MMEL1
chr1	2536979	2537079	2	37	74	1.01899	12098	3816793	1.10199	MMEL1
chr1	2537684	2537807	2	66	176	1.01899	12098	3816793	1.10199	MMEL1
chr1	2538410	2538510	2	72	212	1.01899	12098	3816793	1.10199	MMEL1
chr1	2540768	2540868	2	90	161	1.01899	12098	3816793	1.10199	MMEL1
chr1	2541106	2541272	2	47	153	1.01899	12098	3816793	1.10199	MMEL1
chr1	2542639	2542799	2	44	50	1.01899	12098	3816793	1.10199	MMEL1
chr1	2543554	2543654	2	132	306	1.01899	12098	3816793	1.10199	MMEL1
chr1	2560737	2560923	2	49	55	1.01899	12098	3816793	1.10199	MMEL1
chr1	2572805	2573334	2	55	94	1.01899	12098	3816793	1.10199	TTC34
chr1	2575701	2575917	2	58	104	1.03672	12098	3816793	1.10199	TTC34
chr1	2576730	2577002	2	55	75	1.03672	12098	3816793	1.10199	TTC34
chr1	2700152	2700320	2	30	46	1.03672	12098	3816793	1.10199	TTC34
chr1	2702342	2702588	2	17	43	1.03672	12098	3816793	1.10199	TTC34
chr1	2704044	2704271	2	39	48	1.03672	12098	3816793	1.10199	TTC34
chr1	2706001	2706161	2	17	28	1.03672	12098	3816793	1.10199	TTC34
chr1	2938248	2939386	2	121	232	1.03672	12098	3816793	1.10199	ACTRT2
chr1	2980614	2980866	2	77	176	1.03672	12098	3816793	1.10199	RP1
chr1	2983900	2984165	2	72	150	1.03672	12098	3816793	1.10199	RP1
chr1	2985741	2985892	2	254	284	1.03672	12098	3816793	1.10199	PRDM16
chr1	3102674	3103040	2	65	107	1.03672	12098	3816793	1.10199	PRDM16
chr1	3160626	3160726	2	95	269	1.03672	12098	3816793	1.10199	PRDM16
chr1	3301711	3301852	2	168	252	1.03672	12098	3816793	1.10199	PRDM16
chr1	3310946	3311106	2	39	75	1.03672	12098	3816793	1.10199	PRDM16
chr1	3312843	3312943	2	206	428	1.03672	12098	3816793	1.10199	no_gene
chr1	3312996	3313159	2	247	297	1.03672	12098	3816793	1.10199	PRDM16
chr1	3319352	3319564	2	114	170	1.03672	12098	3816793	1.10199	PRDM16
chr1	3321270	3321452	2	125	210	1.03672	12098	3816793	1.10199	PRDM16
chr1	3322056	3322214	2	24	56	1.03672	12098	3816793	1.10199	PRDM16
chr1	3327945	3329366	2	35	83	1.03672	12098	3816793	1.10199	PRDM16
chr1	3331118	3331218	2	58	95	1.03672	12098	3816793	1.10199	PRDM16
chr1	3334329	3334580	2	100	184	1.03672	12098	3816793	1.10199	PRDM16
chr1	3335219	3335319	2	121	267	1.03672	12098	3816793	1.10199	PRDM16
chr1	3342142	3342316	2	136	262	1.03672	12098	3816793	1.10199	PRDM16
chr1	3342612	3342791	2	75	159	1.03672	12098	3816793	1.10199	PRDM16
chr1	3347433	3347674	2	123	217	1.03672	12098	3816793	1.10199	PRDM16
chr1	3348527	3348706	2	63	202	1.03672	12098	3816793	1.10199	PRDM16
chr1	3350238	3350377	2	77	221	1.03672	12098	3816793	1.10199	PRDM16
chr1	3379647	3380236	2	39	42	1.03672	12098	3816793	1.10199	ARHGEF16
chr1	3382630	3382784	2	166	227	1.03672	12098	3816793	1.10199	ARHGEF16
chr1	3383730	3383901	2	72	102	1.03672	12098	3816793	1.10199	ARHGEF16
chr1	3385421	3385521	2	201	352	1.03672	12098	3816793	1.10199	ARHGEF16
chr1	3385995	3386159	2	156	181	1.03672	12098	3816793	1.10199	ARHGEF16
chr1	3388189	3388355	2	18	30	1.03672	12098	3816793	1.10199	ARHGEF16
chr1	3389639	3389796	2	109	187	1.03672	12098	3816793	1.10199	ARHGEF16
chr1	3389954	3390212	2	71	104	1.03672	12098	3816793	1.10199	ARHGEF16
chr1	3391259	3391359	2	121	171	1.03672	12098	3816793	1.10199	ARHGEF16
chr1	3392530	3392630	2	81	84	1.03672	12098	3816793	1.10199	ARHGEF16
chr1	3394436	3394592	2	176	297	1.03672	12098	3816793	1.10199	ARHGEF16
chr1	3394985	3395178	2	43	61	1.03672	12098	3816793	1.10199	ARHGEF16
chr1	3396067	3396167	2	105	143	1.03672	12098	3816793	1.10199	ARHGEF16
chr1	3396373	3396479	2	126	226	1.03672	12098	3816793	1.10199	ARHGEF16
chr1	3397009	3397153	2	94	152	1.03672	12098	3816793	1.10199	ARHGEF16
chr1	3407019	3407172	2	140	271	1.03672	12098	3816793	1.10199	MEGF6
chr1	3407389	3407549	2	82	134	1.03672	12098	3816793	1.10199	MEGF6
chr1	3409200	3409333	2	125	127	1.03672	12098	3816793	1.10199	MEGF6
chr1	3410332	3410465	2	107	115	1.03672	12098	3816793	1.10199	MEGF6
chr1	3410517	3410690	2	29	48	1.03672	12098	3816793	1.10199	MEGF6
chr1	3410932	3411065	2	44	60	1.03672	12098	3816793	1.10199	MEGF6
chr1	3411143	3411307	2	39	106	1.03672	12098	3816793	1.10199	MEGF6
chr1	3412420	3412584	2	31	85	1.03672	12098	3816793	1.10199	MEGF6
chr1	3413176	3413349	2	113	139	1.03672	12098	3816793	1.10199	MEGF6
chr1	3413509	3413685	2	28	60	1.03672	12098	3816793	1.10199	MEGF6
chr1	3413763	3413974	2	3	12	1.03672	12098	3816793	1.10199	MEGF6
chr1	3414054	3414223	2	26	52	1.03672	12098	3816793	1.10199	MEGF6
chr1	3414892	3415065	2	41	43	1.03672	12098	3816793	1.10199	MEGF6
chr1	3415259	3415392	2	73	91	1.03672	12098	3816793	1.10199	MEGF6
chr1	3415659	3415832	2	90	158	1.03672	12098	3816793	1.10199	MEGF6
chr1	3416149	3416282	2	81	169	1.03672	12098	3816793	1.10199	MEGF6
chr1	3416357	3416490	2	37	71	1.03672	12098	3816793	1.10199	MEGF6
chr1	3417194	3417330	2	64	102	1.03672	12098	3816793	1.10199	MEGF6
chr1	3417496	3417660	2	73	117	1.03672	12098	3816793	1.10199	MEGF6
chr1	3417698	3417874	2	166	277	1.03672	12098	3816793	1.10199	MEGF6
chr1	3418307	3418527	2	61	101	1.03672	12098	3816793	1.10199	MEGF6
chr1	3421769	3421908	2	95	120	1.03672	12098	3816793	1.10199	MEGF6
chr1	3421983	3422122	2	58	58	1.03672	12098	3816793	1.10199	MEGF6
chr1	3422669	3422802	2	121	156	1.03672	12098	3816793	1.10199	MEGF6
chr1	3424316	3424489	2	168	254	1.03672	12098	3816793	1.10199	MEGF6
chr1	3425119	3425255	2	54	92	1.03672	12098	3816793	1.10199	MEGF6
chr1	3425625	3425836	2	27	48	1.03672	12098	3816793	1.10199	MEGF6
chr1	3426431	3426601	2	47	98	1.03672	12098	3816793	1.10199	MEGF6
chr1	3427344	3427468	2	41	84	1.03672	12098	3816793	1.10199	MEGF6
chr1	3428111	3428253	2	30	78	1.03672	12098	3816793	1.10199	MEGF6
chr1	3428517	3428694	2	59	122	1.03672	12098	3816793	1.10199	MEGF6
chr1	3431111	3431238	2	57	81	1.03672	12098	3816793	1.10199	MEGF6
chr1	3431963	3432093	2	90	92	1.03672	12098	3816793	1.10199	MEGF6
chr1	3440685	3440812	2	101	113	1.03672	12098	3816793	1.10199	MEGF6
chr1	3447612	3447809	2	104	139	1.03672	12098	3816793	1.10199	MEGF6
chr1	3477197	3477408	2	62	130	1.03672	12098	3816793	1.10199	MEGF6
chr1	3496335	3496546	2	16	55	1.03672	12098	3816793	1.10199	MEGF6
chr1	3511899	3512013	2	53	112	1.03672	12098	3816793	1.10199	MEGF6
chr1	3518987	3519166	2	115	138	1.03672	12098	3816793	1.10199	MEGF6
chr1	3527668	3527834	2	26	32	1.03672	12098	3816793	1.10199	MEGF6
chr1	3541923	3542083	2	252	224	1.03672	12098	3816793	1.10199	TPRG1L
chr1	3542274	3542455	2	221	222	1.03672	12098	3816793	1.10199	TPRG1L
chr1	3544061	3544219	2	236	452	0.752234	12098	3816793	1.10199	TPRG1L
chr1	3544970	3545169	2	143	177	1.03672	12098	3816793	1.10199	TPRG1L
chr1	3547536	3547683	2	176	259	1.03672	12098	3816793	1.10199	WRAP73
chr1	3547960	3548223	2	98	140	1.03672	12098	3816793	1.10199	WRAP73
chr1	3548774	3548943	2	285	439	1.03672	12098	3816793	1.10199	WRAP73
chr1	3549904	3550069	2	214	457	0.674647	12098	3816793	1.10199	WRAP73
chr1	3551549	3551649	2	346	437	1.03672	12098	3816793	1.10199	WRAP73
chr1	3551721	3551860	2	202	276	1.03672	12098	3816793	1.10199	WRAP73
chr1	3552501	3552601	2	260	353	1.03672	12098	3816793	1.10199	WRAP73
chr1	3553435	3553664	2	400	673	0.856296	12098	3816793	1.10199	WRAP73
chr1	3555241	3555400	2	310	492	0.90777	12098	3816793	1.10199	WRAP73
chr1	3563227	3563397	2	174	201	1.03672	12098	3816793	1.10199	WRAP73
chr1	3563969	3564126	2	352	336	1.03672	12098	3816793	1.10199	WRAP73
chr1	3566422	3566579	2	170	170	1.03672	12098	3816793	1.10199	WRAP73
chr1	3598912	3599012	2	47	71	1.03672	12098	3816793	1.10199	TP73
chr1	3599621	3599746	2	71	77	1.03672	12098	3816793	1.10199	TP73
chr1	3607438	3607538	2	106	249	1.03672	12098	3816793	1.10199	TP73
chr1	3624110	3624376	2	132	186	1.03672	12098	3816793	1.10199	TP73
chr1	3638582	3638782	2	113	186	1.03672	12098	3816793	1.10199	TP73
chr1	3639915	3640035	2	111	226	1.03672	12098	3816793	1.10199	TP73
chr1	3643676	3643790	2	87	142	1.03672	12098	3816793	1.10199	TP73
chr1	3644149	3644336	2	73	106	1.03672	12098	3816793	1.10199	TP73
chr1	3644687	3644787	2	87	126	1.03672	12098	3816793	1.10199	TP73
chr1	3645888	3646016	2	160	197	1.03672	12098	3816793	1.10199	TP73
chr1	3646140	3646240	2	77	127	1.03672	12098	3816793	1.10199	TP73
chr1	3646561	3646714	2	24	45	1.03672	12098	3816793	1.10199	TP73
chr1	3647488	3647631	2	45	82	1.03672	12098	3816793	1.10199	TP73
chr1	3648023	3648123	2	229	462	0.714122	12098	3816793	1.10199	TP73
chr1	3649308	3649645	2	69	110	1.03672	12098	3816793	1.10199	TP73
chr1	3659700	3659800	2	117	156	1.03672	12098	3816793	1.10199	TP73
chr1	3662170	3662767	2	201	263	1.03672	12098	3816793	1.10199	TP73
chr1	3669043	3669365	2	187	316	1.03672	12098	3816793	1.10199	CCDC27
chr1	3670679	3670807	2	100	158	1.03672	12098	3816793	1.10199	CCDC27
chr1	3672018	3672133	2	147	300	1.03672	12098	3816793	1.10199	CCDC27
chr1	3673294	3673456	2	104	253	1.03672	12098	3816793	1.10199	CCDC27
chr1	3677842	3677996	2	82	287	1.03672	12098	3816793	1.10199	CCDC27
chr1	3679180	3679280	2	114	113	1.03672	12098	3816793	1.10199	CCDC27
chr1	3679669	3680040	2	100	128	1.03672	12098	3816793	1.10199	CCDC27
chr1	3680267	3680402	2	104	212	1.03672	12098	3816793	1.10199	CCDC27
chr1	3683087	3683187	2	194	430	1.03672	12098	3816793	1.10199	CCDC27
chr1	3683794	3684011	2	117	187	1.03672	12098	3816793	1.10199	CCDC27
chr1	3686344	3686453	2	265	363	1.03672	12098	3816793	1.10199	CCDC27
chr1	3687962	3688089	2	316	419	1.03672	12098	3816793	1.10199	CCDC27
chr1	3691936	3692051	2	62	108	1.03672	12098	3816793	1.10199	RP1
chr1	3692357	3692485	2	107	173	1.03672	12098	3816793	1.10199	RP1
chr1	3697649	3697902	2	357	460	1.11812	12098	3816793	1.10199	LRRC47
chr1	3698070	3698170	2	255	426	1.03672	12098	3816793	1.10199	LRRC47
chr1	3699222	3699329	2	422	597	1.0184	12098	3816793	1.10199	LRRC47
chr1	3700557	3700677	2	151	151	1.03672	12098	3816793	1.10199	LRRC47
chr1	3701598	3701769	2	76	82	1.03672	12098	3816793	1.10199	LRRC47
chr1	3703410	3703876	2	190	224	1.03672	12098	3816793	1.10199	LRRC47
chr1	3712423	3713042	2	102	98	1.03672	12098	3816793	1.10199	LRRC47
chr1	3731922	3732083	2	78	174	1.03672	12098	3816793	1.10199	CEP104
chr1	3732826	3732936	2	118	129	1.03672	12098	3816793	1.10199	CEP104
chr1	3739721	3739821	2	149	240	1.03672	12098	3816793	1.10199	CEP104
chr1	3739985	3740128	2	313	467	0.965621	12098	3816793	1.10199	CEP104
chr1	3742319	3742432	2	139	275	1.03672	12098	3816793	1.10199	CEP104
chr1	3742917	3743017	2	210	287	1.03672	12098	3816793	1.10199	CEP104
chr1	3743240	3743340	2	219	445	0.709028	12098	3816793	1.10199	CEP104
chr1	3745823	3745976	2	238	436	1.03672	12098	3816793	1.10199	CEP104
chr1	3746352	3746563	2	484	771	0.90442	12098	3816793	1.10199	CEP104
chr1	3747607	3747788	2	177	250	1.03672	12098	3816793	1.10199	CEP104
chr1	3750419	3750601	2	343	575	0.85942	12098	3816793	1.10199	CEP104
chr1	3751486	3751658	2	177	309	1.03672	12098	3816793	1.10199	CEP104
chr1	3753056	3753258	2	438	600	1.05172	12098	3816793	1.10199	CEP104
chr1	3753853	3754085	2	379	700	0.780046	12098	3816793	1.10199	CEP104
chr1	3755525	3755685	2	300	551	0.78442	12098	3816793	1.10199	CEP104
chr1	3756169	3756342	2	323	471	0.988009	12098	3816793	1.10199	CEP104
chr1	3759717	3759887	2	177	252	1.03672	12098	3816793	1.10199	CEP104
chr1	3761459	3761559	2	421	649	0.93458	12098	3816793	1.10199	CEP104
chr1	3761834	3761934	2	233	367	1.03672	12098	3816793	1.10199	CEP104
chr1	3764036	3764215	2	330	585	0.812713	12098	3816793	1.10199	CEP104
chr1	3765149	3765347	2	391	537	1.04901	12098	3816793	1.10199	CEP104
chr1	3768856	3768973	2	232	270	1.03672	12098	3816793	1.10199	CEP104
chr1	3774165	3774283	2	43	45	1.03672	12098	3816793	1.10199	DFFB
chr1	3775279	3775430	2	157	275	1.03672	12098	3816793	1.10199	DFFB
chr1	3776968	3777068	2	136	104	1.03672	12098	3816793	1.10199	no_gene
chr1	3782205	3782566	2	116	229	0.952453	12098	3816793	1.10199	DFFB
chr1	3782747	3782907	2	59	110	0.952453	12098	3816793	1.10199	DFFB
chr1	3784527	3784627	2	262	455	0.829601	12098	3816793	1.10199	DFFB
chr1	3786146	3786341	2	40	127	0.952453	12098	3816793	1.10199	DFFB
chr1	3789033	3789138	2	187	299	0.952453	12098	3816793	1.10199	DFFB
chr1	3789542	3789642	2	70	67	1.12098	12098	3816793	1.10199	DFFB
chr1	3800068	3800307	2	373	524	1.02555	12098	3816793	1.10199	DFFB
chr1	3806521	3806639	2	402	539	1.07452	12098	3816793	1.10199	C1orf174
chr1	3807130	3807623	2	402	536	1.08054	12098	3816793	1.10199	C1orf174
chr1	3809444	3809562	2	256	315	1.12098	12098	3816793	1.10199	C1orf174
chr1	3816633	3816793	2	121	62	1.56752	12098	3816793	1.10199	C1orf174
chr1	4715393	4715550	1	69	179	0.67445	4715393	4834573	0.716	AJAP1
chr1	4771957	4772761	1	35	54	1.03672	4715393	4834573	0.716	AJAP1
chr1	4829906	4830006	1	306	563	0.783055	4715393	4834573	0.716	AJAP1
chr1	4832337	4832587	1	191	555	0.495815	4715393	4834573	0.716	AJAP1
chr1	4834473	4834573	1	233	569	0.58996	4715393	4834573	0.716	AJAP1
chr1	4847565	4847994	2	49	79	1.03672	4847565	6473400	1.05011	no_gene
chr1	5923313	5923465	2	165	346	1.03672	4847565	6473400	1.05011	NPHP4
chr1	5923928	5924093	2	295	597	0.711913	4847565	6473400	1.05011	NPHP4
chr1	5924396	5924577	2	44	67	1.03672	4847565	6473400	1.05011	NPHP4
chr1	5925150	5925333	2	73	154	1.03672	4847565	6473400	1.05011	NPHP4
chr1	5926380	5926518	2	277	377	1.03672	4847565	6473400	1.05011	NPHP4
chr1	5927072	5927175	2	172	218	1.03672	4847565	6473400	1.05011	NPHP4
chr1	5927798	5928097	2	130	255	1.03672	4847565	6473400	1.05011	NPHP4
chr1	5933263	5933423	2	191	413	1.05794	4847565	6473400	1.05011	NPHP4
chr1	5934518	5934769	2	69	154	1.05794	4847565	6473400	1.05011	NPHP4
chr1	5934932	5935211	2	98	156	1.05794	4847565	6473400	1.05011	NPHP4
chr1	5937151	5937358	2	55	95	1.05794	4847565	6473400	1.05011	NPHP4
chr1	5939564	5939692	2	144	225	1.05794	4847565	6473400	1.05011	NPHP4
chr1	5940172	5940299	2	191	338	1.05794	4847565	6473400	1.05011	NPHP4
chr1	5947344	5947526	2	148	218	1.05794	4847565	6473400	1.05011	NPHP4
chr1	5948603	5948703	2	155	234	1.05794	4847565	6473400	1.05011	NPHP4
chr1	5950916	5951088	2	86	130	1.05794	4847565	6473400	1.05011	NPHP4
chr1	5964675	5964864	2	152	158	1.05794	4847565	6473400	1.05011	NPHP4
chr1	5965350	5965543	2	196	333	1.05794	4847565	6473400	1.05011	NPHP4
chr1	5965690	5965843	2	214	263	1.05794	4847565	6473400	1.05011	NPHP4
chr1	5967173	5967298	2	58	78	1.05794	4847565	6473400	1.05011	NPHP4
chr1	5969092	5969329	2	188	358	1.05794	4847565	6473400	1.05011	NPHP4
chr1	5987707	5987847	2	163	176	1.05794	4847565	6473400	1.05011	NPHP4
chr1	5993205	5993389	2	131	241	1.05794	4847565	6473400	1.05011	NPHP4
chr1	6007122	6007290	2	453	575	1.13504	4847565	6473400	1.05011	NPHP4
chr1	6008128	6008311	2	215	199	1.05794	4847565	6473400	1.05011	NPHP4
chr1	6012728	6012896	2	133	278	1.05794	4847565	6473400	1.05011	NPHP4
chr1	6021842	6022009	2	172	387	1.05794	4847565	6473400	1.05011	NPHP4
chr1	6027357	6027460	2	156	168	1.05794	4847565	6473400	1.05011	NPHP4
chr1	6029135	6029319	2	104	172	1.05794	4847565	6473400	1.05011	NPHP4
chr1	6038328	6038473	2	215	359	1.05794	4847565	6473400	1.05011	NPHP4
chr1	6046163	6046349	2	482	608	1.14215	4847565	6473400	1.05011	NPHP4
chr1	6100617	6100717	2	175	225	1.05794	4847565	6473400	1.05011	KCNAB2
chr1	6101861	6101961	2	237	405	1.05794	4847565	6473400	1.05011	KCNAB2
chr1	6111595	6111814	2	103	117	1.05794	4847565	6473400	1.05011	KCNAB2
chr1	6132786	6132886	2	45	69	1.05794	4847565	6473400	1.05011	KCNAB2
chr1	6133761	6133861	2	211	337	1.05794	4847565	6473400	1.05011	KCNAB2
chr1	6142244	6142344	2	267	427	1.05794	4847565	6473400	1.05011	KCNAB2
chr1	6145236	6145336	2	214	337	1.05794	4847565	6473400	1.05011	KCNAB2
chr1	6147499	6147599	2	139	272	1.05794	4847565	6473400	1.05011	KCNAB2
chr1	6148979	6149195	2	143	227	1.05794	4847565	6473400	1.05011	KCNAB2
chr1	6150442	6150542	2	86	176	1.05794	4847565	6473400	1.05011	KCNAB2
chr1	6151234	6151394	2	231	506	0.657719	4847565	6473400	1.05011	KCNAB2
chr1	6154452	6154552	2	119	156	1.05794	4847565	6473400	1.05011	KCNAB2
chr1	6155380	6155505	2	143	207	1.05794	4847565	6473400	1.05011	KCNAB2
chr1	6155587	6155687	2	87	231	1.05794	4847565	6473400	1.05011	KCNAB2
chr1	6156133	6156233	2	69	141	1.05794	4847565	6473400	1.05011	KCNAB2
chr1	6156693	6156818	2	79	106	1.05794	4847565	6473400	1.05011	KCNAB2
chr1	6157326	6157591	2	65	116	1.05794	4847565	6473400	1.05011	KCNAB2
chr1	6158539	6158639	2	172	357	1.05794	4847565	6473400	1.05011	KCNAB2
chr1	6159881	6160078	2	49	109	1.05794	4847565	6473400	1.05011	KCNAB2
chr1	6161967	6162178	2	22	52	1.05794	4847565	6473400	1.05011	CHD5
chr1	6165407	6165507	2	71	185	1.05794	4847565	6473400	1.05011	CHD5
chr1	6166271	6166371	2	107	148	1.05794	4847565	6473400	1.05011	CHD5
chr1	6166452	6166571	2	122	130	1.05794	4847565	6473400	1.05011	CHD5
chr1	6166673	6166841	2	57	71	1.05794	4847565	6473400	1.05011	CHD5
chr1	6169851	6170052	2	76	101	1.05794	4847565	6473400	1.05011	CHD5
chr1	6170451	6170588	2	167	255	1.05794	4847565	6473400	1.05011	CHD5
chr1	6171832	6171945	2	96	165	1.05794	4847565	6473400	1.05011	CHD5
chr1	6172197	6172339	2	175	198	1.05794	4847565	6473400	1.05011	CHD5
chr1	6172963	6173116	2	169	259	1.05794	4847565	6473400	1.05011	CHD5
chr1	6173369	6173476	2	23	48	1.05794	4847565	6473400	1.05011	no_gene
chr1	6181162	6181299	2	69	119	1.05794	4847565	6473400	1.05011	CHD5
chr1	6181483	6181643	2	192	288	1.05794	4847565	6473400	1.05011	CHD5
chr1	6184005	6184195	2	71	110	1.05794	4847565	6473400	1.05011	CHD5
chr1	6184534	6184723	2	159	387	1.05794	4847565	6473400	1.05011	CHD5
chr1	6185157	6185295	2	60	101	1.05794	4847565	6473400	1.05011	CHD5
chr1	6185578	6185678	2	87	121	1.05794	4847565	6473400	1.05011	CHD5
chr1	6185822	6185922	2	143	327	1.05794	4847565	6473400	1.05011	CHD5
chr1	6186608	6186808	2	183	332	1.05794	4847565	6473400	1.05011	CHD5
chr1	6188103	6188280	2	177	225	1.05794	4847565	6473400	1.05011	CHD5
chr1	6188556	6188671	2	215	219	1.05794	4847565	6473400	1.05011	CHD5
chr1	6188895	6189131	2	65	154	1.05794	4847565	6473400	1.05011	CHD5
chr1	6190261	6190390	2	138	216	1.05794	4847565	6473400	1.05011	CHD5
chr1	6191688	6191810	2	119	151	1.05794	4847565	6473400	1.05011	CHD5
chr1	6194185	6194321	2	119	242	1.03668	4847565	6473400	1.05011	CHD5
chr1	6194775	6194921	2	174	338	1.03668	4847565	6473400	1.05011	CHD5
chr1	6195267	6195465	2	136	258	1.03668	4847565	6473400	1.05011	CHD5
chr1	6196574	6196700	2	91	213	1.03668	4847565	6473400	1.05011	CHD5
chr1	6196785	6196927	2	63	84	1.03668	4847565	6473400	1.05011	CHD5
chr1	6202185	6202390	2	173	317	1.03668	4847565	6473400	1.05011	CHD5
chr1	6202471	6202667	2	81	107	1.03668	4847565	6473400	1.05011	CHD5
chr1	6203880	6203993	2	142	209	1.03668	4847565	6473400	1.05011	CHD5
chr1	6204081	6204217	2	90	170	1.03668	4847565	6473400	1.05011	CHD5
chr1	6206269	6206485	2	151	293	1.03668	4847565	6473400	1.05011	CHD5
chr1	6206651	6207001	2	51	84	1.03668	4847565	6473400	1.05011	CHD5
chr1	6208881	6209137	2	25	24	1.03668	4847565	6473400	1.05011	CHD5
chr1	6209303	6209474	2	40	88	1.03668	4847565	6473400	1.05011	CHD5
chr1	6211089	6211217	2	54	81	1.03668	4847565	6473400	1.05011	CHD5
chr1	6212469	6212598	2	210	336	1.03668	4847565	6473400	1.05011	CHD5
chr1	6214717	6214960	2	50	102	1.03668	4847565	6473400	1.05011	CHD5
chr1	6215656	6215779	2	111	297	1.06778	4847565	6473400	1.05011	CHD5
chr1	6219393	6219577	2	276	500	0.795277	4847565	6473400	1.05011	CHD5
chr1	6228207	6228339	2	97	242	1.06778	4847565	6473400	1.05011	CHD5
chr1	6239934	6240094	2	31	58	1.06778	4847565	6473400	1.05011	CHD5
chr1	6246729	6246929	2	553	750	1.06229	4847565	6473400	1.05011	RPL22
chr1	6252987	6253116	2	359	419	1.06778	4847565	6473400	1.05011	RPL22
chr1	6257709	6257818	2	666	791	1.21304	4847565	6473400	1.05011	RPL22
chr1	6259577	6259677	2	106	89	1.09061	4847565	6473400	1.05011	RPL22
chr1	6266583	6266788	2	192	181	1.09061	4847565	6473400	1.05011	RNF207
chr1	6267436	6267982	2	51	72	1.09061	4847565	6473400	1.05011	RNF207
chr1	6268907	6269118	2	81	80	1.09061	4847565	6473400	1.05011	RNF207
chr1	6269165	6269265	2	166	176	1.07919	4847565	6473400	1.05011	RNF207
chr1	6269320	6269601	2	54	58	1.07919	4847565	6473400	1.05011	RNF207
chr1	6269901	6270057	2	15	21	1.07919	4847565	6473400	1.05011	RNF207
chr1	6270269	6270369	2	99	98	1.07919	4847565	6473400	1.05011	RNF207
chr1	6270414	6270514	2	90	76	1.07919	4847565	6473400	1.05011	RNF207
chr1	6270914	6271014	2	131	163	1.07919	4847565	6473400	1.05011	RNF207
chr1	6271078	6271180	2	65	73	1.07919	4847565	6473400	1.05011	RNF207
chr1	6271924	6272115	2	80	125	1.07919	4847565	6473400	1.05011	RNF207
chr1	6272288	6272478	2	100	146	1.05794	4847565	6473400	1.05011	RNF207
chr1	6272717	6272817	2	134	212	1.05794	4847565	6473400	1.05011	RNF207
chr1	6273123	6273245	2	140	149	1.05794	4847565	6473400	1.05011	RNF207
chr1	6278339	6278439	2	166	277	1.05794	4847565	6473400	1.05011	RNF207
chr1	6279293	6279469	2	119	166	1.05794	4847565	6473400	1.05011	RNF207
chr1	6285137	6285324	2	236	337	1.05794	4847565	6473400	1.05011	ICMT
chr1	6291959	6292181	2	214	321	1.05794	4847565	6473400	1.05011	ICMT
chr1	6293531	6293705	2	313	435	1.05794	4847565	6473400	1.05011	ICMT
chr1	6294487	6294587	2	327	409	1.05794	4847565	6473400	1.05011	ICMT
chr1	6294940	6295040	2	383	421	1.05794	4847565	6473400	1.05011	ICMT
chr1	6295763	6295973	2	54	43	1.05794	4847565	6473400	1.05011	ICMT
chr1	6304416	6304516	2	124	138	1.05794	4847565	6473400	1.05011	HES3
chr1	6304598	6304698	2	225	392	1.05794	4847565	6473400	1.05011	HES3
chr1	6305156	6305576	2	43	49	1.05794	4847565	6473400	1.05011	HES3
chr1	6310497	6310686	2	84	123	1.05794	4847565	6473400	1.05011	GPR153
chr1	6311395	6311592	2	70	90	1.05794	4847565	6473400	1.05011	GPR153
chr1	6313775	6314209	2	79	138	1.05794	4847565	6473400	1.05011	GPR153
chr1	6314607	6314967	2	69	93	1.05794	4847565	6473400	1.05011	GPR153
chr1	6324654	6324757	2	141	180	1.05794	4847565	6473400	1.05011	ACOT7
chr1	6341131	6341348	2	244	415	1.05794	4847565	6473400	1.05011	ACOT7
chr1	6342770	6342870	2	310	424	1.05794	4847565	6473400	1.05011	ACOT7
chr1	6342896	6342996	2	181	279	1.05794	4847565	6473400	1.05011	ACOT7
chr1	6354921	6355042	2	197	366	1.05794	4847565	6473400	1.05011	ACOT7
chr1	6366882	6366982	2	243	308	1.05794	4847565	6473400	1.05011	no_gene
chr1	6378545	6378645	2	307	571	0.774607	4847565	6473400	1.05011	ACOT7
chr1	6387356	6387475	2	207	213	1.05794	4847565	6473400	1.05011	ACOT7
chr1	6393532	6393632	2	273	396	1.05794	4847565	6473400	1.05011	ACOT7
chr1	6399460	6399651	2	185	392	1.05794	4847565	6473400	1.05011	ACOT7
chr1	6409806	6409928	2	194	263	1.05794	4847565	6473400	1.05011	ACOT7
chr1	6418845	6418945	2	224	260	1.05794	4847565	6473400	1.05011	ACOT7
chr1	6420621	6420721	2	177	300	1.05794	4847565	6473400	1.05011	ACOT7
chr1	6445551	6445728	2	124	193	1.05794	4847565	6473400	1.05011	ACOT7
chr1	6473247	6473400	2	256	333	1.05794	4847565	6473400	1.05011	HES2
chr1	6478919	6479219	3	20	20	1.26678	6478919	6648910	1.26233	HES2
chr1	6479298	6479402	3	88	153	1.26678	6478919	6648910	1.26233	HES2
chr1	6479604	6479908	3	73	70	1.26678	6478919	6648910	1.26233	HES2
chr1	6484964	6485360	3	143	145	1.26678	6478919	6648910	1.26233	ESPN
chr1	6488234	6488530	3	162	289	1.26678	6478919	6648910	1.26233	ESPN
chr1	6500262	6500551	3	195	197	1.26678	6478919	6648910	1.26233	ESPN
chr1	6500634	6500919	3	82	81	1.26678	6478919	6648910	1.26233	ESPN
chr1	6500942	6501176	3	263	217	1.26678	6478919	6648910	1.26233	ESPN
chr1	6504489	6504793	3	658	612	1.54901	6478919	6648910	1.26233	ESPN
chr1	6505672	6506046	3	211	252	1.26678	6478919	6648910	1.26233	ESPN
chr1	6508589	6509202	3	111	83	1.26678	6478919	6648910	1.26233	ESPN
chr1	6511611	6512207	3	232	293	1.26678	6478919	6648910	1.26233	ESPN
chr1	6517192	6517483	3	375	398	1.26678	6478919	6648910	1.26233	ESPN
chr1	6520007	6520257	3	304	207	1.26678	6478919	6648910	1.26233	ESPN
chr1	6521191	6521291	3	363	285	1.26678	6478919	6648910	1.26233	ESPN
chr1	6521491	6521824	3	114	142	1.26678	6478919	6648910	1.26233	ESPN
chr1	6522051	6522236	3	152	139	1.26678	6478919	6648910	1.26233	TNFRSF25
chr1	6522657	6522757	3	100	118	1.26678	6478919	6648910	1.26233	TNFRSF25
chr1	6522920	6523209	3	300	336	1.26678	6478919	6648910	1.26233	TNFRSF25
chr1	6524422	6524522	3	328	268	1.26678	6478919	6648910	1.26233	TNFRSF25
chr1	6524609	6524781	3	242	245	1.26678	6478919	6648910	1.26233	TNFRSF25
chr1	6525145	6525284	3	114	161	1.26678	6478919	6648910	1.26233	TNFRSF25
chr1	6525497	6525622	3	130	128	1.26678	6478919	6648910	1.26233	TNFRSF25
chr1	6526038	6526198	3	90	82	1.26678	6478919	6648910	1.26233	PLEKHG5
chr1	6527507	6527725	3	152	183	1.26678	6478919	6648910	1.26233	PLEKHG5
chr1	6527833	6528697	3	157	164	1.26678	6478919	6648910	1.26233	PLEKHG5
chr1	6529050	6529787	3	346	332	1.26678	6478919	6648910	1.26233	PLEKHG5
chr1	6530244	6530466	3	140	119	1.26678	6478919	6648910	1.26233	PLEKHG5
chr1	6530514	6530995	3	154	199	1.26678	6478919	6648910	1.26233	PLEKHG5
chr1	6530998	6531211	3	295	366	1.26678	6478919	6648910	1.26233	PLEKHG5
chr1	6531496	6531748	3	115	102	1.26678	6478919	6648910	1.26233	PLEKHG5
chr1	6531766	6531919	3	232	207	1.26678	6478919	6648910	1.26233	PLEKHG5
chr1	6532535	6532733	3	288	277	1.26678	6478919	6648910	1.26233	PLEKHG5
chr1	6532994	6533565	3	255	217	1.29603	6478919	6648910	1.26233	PLEKHG5
chr1	6534021	6534275	3	258	261	1.29603	6478919	6648910	1.26233	PLEKHG5
chr1	6534459	6534698	3	662	579	1.64725	6478919	6648910	1.26233	PLEKHG5
chr1	6535055	6535249	3	431	375	1.29603	6478919	6648910	1.26233	PLEKHG5
chr1	6535470	6535633	3	274	265	1.29603	6478919	6648910	1.26233	PLEKHG5
chr1	6535939	6536147	3	519	504	1.4836	6478919	6648910	1.26233	PLEKHG5
chr1	6537537	6537769	3	257	237	1.29603	6478919	6648910	1.26233	PLEKHG5
chr1	6545341	6545503	3	27	15	1.29603	6478919	6648910	1.26233	no_gene
chr1	6556441	6556680	3	64	54	1.29603	6478919	6648910	1.26233	PLEKHG5
chr1	6556944	6557104	3	56	91	1.29603	6478919	6648910	1.26233	no_gene
chr1	6557241	6557401	3	79	83	1.23753	6478919	6648910	1.26233	PLEKHG5
chr1	6579447	6579622	3	561	690	1.17137	6478919	6648910	1.26233	PLEKHG5
chr1	6585911	6586065	3	389	597	0.93876	6478919	6648910	1.26233	NOL9
chr1	6586753	6586891	3	103	113	1.23753	6478919	6648910	1.26233	NOL9
chr1	6589051	6589233	3	185	321	1.23753	6478919	6648910	1.26233	NOL9
chr1	6592025	6592141	3	296	361	1.23753	6478919	6648910	1.26233	NOL9
chr1	6592520	6592822	3	347	515	0.970737	6478919	6648910	1.26233	NOL9
chr1	6593337	6593503	3	198	307	1.23753	6478919	6648910	1.26233	NOL9
chr1	6601887	6601989	3	188	219	1.23753	6478919	6648910	1.26233	NOL9
chr1	6604883	6604984	3	505	700	1.03938	6478919	6648910	1.26233	NOL9
chr1	6605102	6605242	3	262	344	1.23753	6478919	6648910	1.26233	NOL9
chr1	6609628	6609760	3	292	352	1.23753	6478919	6648910	1.26233	NOL9
chr1	6610453	6610677	3	470	668	1.01368	6478919	6648910	1.26233	NOL9
chr1	6614153	6614573	3	70	69	1.26678	6478919	6648910	1.26233	NOL9
chr1	6615431	6615626	3	154	137	1.26678	6478919	6648910	1.26233	TAS1R1
chr1	6630966	6631277	3	105	137	1.26678	6478919	6648910	1.26233	TAS1R1
chr1	6634688	6635454	3	79	147	1.26678	6478919	6648910	1.26233	TAS1R1
chr1	6636472	6636689	3	280	367	1.26678	6478919	6648910	1.26233	TAS1R1
chr1	6637007	6637132	3	187	261	1.26678	6478919	6648910	1.26233	TAS1R1
chr1	6638710	6639646	3	209	222	1.26678	6478919	6648910	1.26233	TAS1R1
chr1	6640667	6641361	3	219	210	1.26678	6478919	6648910	1.26233	ZBTB48
chr1	6642115	6642361	3	318	379	1.26678	6478919	6648910	1.26233	ZBTB48
chr1	6645976	6646092	3	251	418	1.26678	6478919	6648910	1.26233	ZBTB48
chr1	6646752	6647201	3	142	250	1.26678	6478919	6648910	1.26233	ZBTB48
chr1	6647258	6647358	3	246	326	1.26678	6478919	6648910	1.26233	ZBTB48
chr1	6647535	6647694	3	136	212	1.26678	6478919	6648910	1.26233	ZBTB48
chr1	6648117	6648258	3	181	208	1.26678	6478919	6648910	1.26233	ZBTB48
chr1	6648335	6648504	3	17	25	1.26678	6478919	6648910	1.26233	ZBTB48
chr1	6648810	6648910	3	256	389	1.26678	6478919	6648910	1.26233	ZBTB48
chr1	6648973	6649274	2	25	39	1.16703	6648973	12835299	1.08821	ZBTB48
chr1	6653422	6653720	2	74	104	1.16703	6648973	12835299	1.08821	KLHL21
chr1	6655423	6655619	2	223	370	1.16703	6648973	12835299	1.08821	KLHL21
chr1	6659104	6659514	2	122	148	1.16703	6648973	12835299	1.08821	KLHL21
chr1	6661854	6662879	2	119	98	1.16703	6648973	12835299	1.08821	KLHL21
chr1	6674036	6674196	2	281	208	1.16703	6648973	12835299	1.08821	KLHL21
chr1	6676814	6676920	2	392	447	1.26345	6648973	12835299	1.08821	PHF13
chr1	6679860	6680399	2	262	260	1.16703	6648973	12835299	1.08821	PHF13
chr1	6681468	6681699	2	764	890	1.23675	6648973	12835299	1.08821	PHF13
chr1	6685205	6685365	2	222	240	1.16703	6648973	12835299	1.08821	THAP3
chr1	6688556	6688753	2	222	248	1.16703	6648973	12835299	1.08821	THAP3
chr1	6690330	6690430	2	211	407	1.16703	6648973	12835299	1.08821	THAP3
chr1	6692427	6692557	2	111	164	1.16703	6648973	12835299	1.08821	THAP3
chr1	6692854	6693137	2	298	482	0.890735	6648973	12835299	1.08821	THAP3
chr1	6694064	6694164	2	253	412	1.16703	6648973	12835299	1.08821	DNAJC11
chr1	6694584	6694844	2	128	153	1.16703	6648973	12835299	1.08821	DNAJC11
chr1	6695697	6695797	2	239	362	1.16703	6648973	12835299	1.08821	DNAJC11
chr1	6696174	6696308	2	247	295	1.16703	6648973	12835299	1.08821	DNAJC11
chr1	6697255	6697402	2	202	273	1.16703	6648973	12835299	1.08821	DNAJC11
chr1	6697485	6697585	2	363	463	1.12955	6648973	12835299	1.08821	DNAJC11
chr1	6698339	6698439	2	66	81	1.16703	6648973	12835299	1.08821	DNAJC11
chr1	6699959	6700119	2	235	329	1.16703	6648973	12835299	1.08821	DNAJC11
chr1	6704615	6704736	2	361	411	1.16703	6648973	12835299	1.08821	DNAJC11
chr1	6705093	6705193	2	320	414	1.16703	6648973	12835299	1.08821	DNAJC11
chr1	6705846	6706040	2	391	398	1.16703	6648973	12835299	1.08821	DNAJC11
chr1	6711076	6711240	2	139	239	1.16703	6648973	12835299	1.08821	DNAJC11
chr1	6711575	6711675	2	204	318	1.16703	6648973	12835299	1.08821	DNAJC11
chr1	6712886	6713013	2	306	491	0.897882	6648973	12835299	1.08821	DNAJC11
chr1	6713968	6714101	2	294	547	0.774353	6648973	12835299	1.08821	DNAJC11
chr1	6727766	6727872	2	234	428	1.16703	6648973	12835299	1.08821	DNAJC11
chr1	6738380	6738540	2	488	649	1.08331	6648973	12835299	1.08821	DNAJC11
chr1	6740965	6741099	2	340	509	0.962366	6648973	12835299	1.08821	DNAJC11
chr1	6761716	6761874	2	329	211	1.49635	6648973	12835299	1.08821	DNAJC11
chr1	6845503	6845663	2	45	28	1.49635	6648973	12835299	1.08821	CAMTA1
chr1	6867041	6867148	2	78	130	0.978632	6648973	12835299	1.08821	no_gene
chr1	6880225	6880325	2	633	981	0.929638	6648973	12835299	1.08821	CAMTA1
chr1	6885149	6885272	2	402	595	0.973393	6648973	12835299	1.08821	CAMTA1
chr1	6931770	6931870	2	517	550	1.35428	6648973	12835299	1.08821	CAMTA1
chr1	6946257	6946357	2	357	569	0.903931	6648973	12835299	1.08821	no_gene
chr1	6947699	6947799	2	334	608	0.791447	6648973	12835299	1.08821	no_gene
chr1	7151291	7151447	2	439	916	0.690475	6648973	12835299	1.08821	CAMTA1
chr1	7202140	7202240	2	179	319	0.978632	6648973	12835299	1.08821	CAMTA1
chr1	7309548	7309688	2	205	352	1.09657	6648973	12835299	1.08821	CAMTA1
chr1	7527815	7527975	2	423	553	1.10203	6648973	12835299	1.08821	CAMTA1
chr1	7700457	7700615	2	161	290	1.09657	6648973	12835299	1.08821	CAMTA1
chr1	7721783	7721928	2	75	141	1.09657	6648973	12835299	1.08821	CAMTA1
chr1	7723410	7725261	2	67	128	1.09657	6648973	12835299	1.08821	CAMTA1
chr1	7730968	7731099	2	118	209	1.16703	6648973	12835299	1.08821	CAMTA1
chr1	7732034	7732194	2	124	240	1.16703	6648973	12835299	1.08821	no_gene
chr1	7737656	7737795	2	138	204	1.16703	6648973	12835299	1.08821	CAMTA1
chr1	7792484	7792661	2	211	278	1.16703	6648973	12835299	1.08821	CAMTA1
chr1	7796401	7796602	2	252	356	1.16703	6648973	12835299	1.08821	CAMTA1
chr1	7796980	7797080	2	239	307	1.16703	6648973	12835299	1.08821	CAMTA1
chr1	7797312	7797632	2	238	407	1.16703	6648973	12835299	1.08821	CAMTA1
chr1	7798016	7798544	2	196	291	1.16703	6648973	12835299	1.08821	CAMTA1
chr1	7804892	7805084	2	156	295	1.16703	6648973	12835299	1.08821	CAMTA1
chr1	7805902	7806153	2	483	744	0.935305	6648973	12835299	1.08821	CAMTA1
chr1	7807755	7807855	2	204	273	1.16703	6648973	12835299	1.08821	CAMTA1
chr1	7809791	7809891	2	292	335	1.16703	6648973	12835299	1.08821	CAMTA1
chr1	7810991	7811091	2	222	363	1.16703	6648973	12835299	1.08821	no_gene
chr1	7811256	7811454	2	153	227	1.16703	6648973	12835299	1.08821	CAMTA1
chr1	7812445	7812606	2	320	467	0.987216	6648973	12835299	1.08821	CAMTA1
chr1	7815663	7815763	2	353	496	1.02535	6648973	12835299	1.08821	CAMTA1
chr1	7826499	7826599	2	323	422	1.16703	6648973	12835299	1.08821	CAMTA1
chr1	7831334	7831494	2	263	219	1.16703	6648973	12835299	1.08821	VAMP3
chr1	7833486	7833586	2	355	455	1.12408	6648973	12835299	1.08821	VAMP3
chr1	7837217	7837380	2	224	293	1.16703	6648973	12835299	1.08821	VAMP3
chr1	7838153	7838253	2	453	818	0.797855	6648973	12835299	1.08821	VAMP3
chr1	7839645	7839745	2	525	643	1.17633	6648973	12835299	1.08821	VAMP3
chr1	7844904	7845115	2	98	137	1.16703	6648973	12835299	1.08821	PER3
chr1	7845498	7845648	2	242	318	1.16703	6648973	12835299	1.08821	PER3
chr1	7846778	7846898	2	308	327	1.16703	6648973	12835299	1.08821	PER3
chr1	7847475	7847575	2	266	397	1.16703	6648973	12835299	1.08821	PER3
chr1	7848102	7848308	2	536	689	1.12079	6648973	12835299	1.08821	PER3
chr1	7853993	7854093	2	324	493	0.946841	6648973	12835299	1.08821	PER3
chr1	7858582	7858735	2	266	427	1.16703	6648973	12835299	1.08821	PER3
chr1	7861100	7861262	2	693	1196	0.834798	6648973	12835299	1.08821	PER3
chr1	7863104	7863215	2	514	816	0.907511	6648973	12835299	1.08821	PER3
chr1	7863749	7863912	2	301	591	0.733767	6648973	12835299	1.08821	PER3
chr1	7868890	7869060	2	661	794	1.19939	6648973	12835299	1.08821	PER3
chr1	7869950	7870083	2	282	352	1.16703	6648973	12835299	1.08821	PER3
chr1	7870495	7870648	2	253	342	1.16703	6648973	12835299	1.08821	PER3
chr1	7879342	7879482	2	325	379	1.16703	6648973	12835299	1.08821	PER3
chr1	7880172	7880301	2	359	510	1.01415	6648973	12835299	1.08821	PER3
chr1	7880524	7880702	2	251	354	1.16703	6648973	12835299	1.08821	PER3
chr1	7886537	7886772	2	661	1056	0.901813	6648973	12835299	1.08821	PER3
chr1	7887175	7887877	2	259	335	1.16703	6648973	12835299	1.08821	PER3
chr1	7889892	7890223	2	566	656	1.24306	6648973	12835299	1.08821	PER3
chr1	7895819	7896007	2	254	486	0.752968	6648973	12835299	1.08821	PER3
chr1	7897056	7897211	2	262	451	0.836958	6648973	12835299	1.08821	PER3
chr1	7902723	7902823	2	306	349	1.16703	6648973	12835299	1.08821	PER3
chr1	7903956	7904056	2	204	204	1.16703	6648973	12835299	1.08821	PER3
chr1	7906409	7906509	2	339	349	1.16703	6648973	12835299	1.08821	UTS2
chr1	7906738	7906838	2	180	265	1.16703	6648973	12835299	1.08821	UTS2
chr1	7907823	7907944	2	357	575	0.894498	6648973	12835299	1.08821	UTS2
chr1	7909617	7909771	2	329	490	0.96734	6648973	12835299	1.08821	UTS2
chr1	7910869	7910984	2	329	601	0.78868	6648973	12835299	1.08821	UTS2
chr1	7912958	7913065	2	309	442	1.0072	6648973	12835299	1.08821	UTS2
chr1	7913314	7913493	2	416	616	0.972953	6648973	12835299	1.08821	UTS2
chr1	7980889	7980989	2	441	580	1.09544	6648973	12835299	1.08821	TNFRSF9
chr1	7993219	7993358	2	217	358	1.16703	6648973	12835299	1.08821	TNFRSF9
chr1	7995070	7995205	2	263	331	1.16703	6648973	12835299	1.08821	TNFRSF9
chr1	7997733	7997833	2	357	643	0.799901	6648973	12835299	1.08821	TNFRSF9
chr1	7998250	7998392	2	208	258	1.11618	6648973	12835299	1.08821	TNFRSF9
chr1	7998778	7998890	2	238	353	1.11618	6648973	12835299	1.08821	TNFRSF9
chr1	7999952	8000056	2	336	382	1.11618	6648973	12835299	1.08821	TNFRSF9
chr1	8022794	8022986	2	1073	1339	1.15451	6648973	12835299	1.08821	PARK7
chr1	8025332	8025536	2	1150	1744	0.950015	6648973	12835299	1.08821	PARK7
chr1	8029353	8029505	2	449	758	0.853407	6648973	12835299	1.08821	PARK7
chr1	8030902	8031074	2	987	1489	0.954996	6648973	12835299	1.08821	PARK7
chr1	8037660	8037839	2	860	1181	1.04913	6648973	12835299	1.08821	PARK7
chr1	8044902	8045165	2	798	1165	0.986861	6648973	12835299	1.08821	PARK7
chr1	8073267	8074458	2	553	646	1.23331	6648973	12835299	1.08821	ERRFI1
chr1	8075356	8075456	2	404	613	0.949511	6648973	12835299	1.08821	ERRFI1
chr1	8075552	8075681	2	530	733	1.04172	6648973	12835299	1.08821	ERRFI1
chr1	8384364	8384788	2	162	227	1.11618	6648973	12835299	1.08821	SLC45A1
chr1	8385354	8385454	2	202	287	1.11618	6648973	12835299	1.08821	SLC45A1
chr1	8385875	8386104	2	386	565	0.984278	6648973	12835299	1.08821	SLC45A1
chr1	8390266	8390998	2	131	232	1.11618	6648973	12835299	1.08821	SLC45A1
chr1	8395494	8395652	2	85	101	1.11618	6648973	12835299	1.08821	SLC45A1
chr1	8397873	8398054	2	178	269	1.11618	6648973	12835299	1.08821	SLC45A1
chr1	8399550	8399760	2	335	518	0.931739	6648973	12835299	1.08821	SLC45A1
chr1	8403804	8404075	2	233	281	1.11618	6648973	12835299	1.08821	SLC45A1
chr1	8415113	8415213	2	328	492	0.960479	6648973	12835299	1.08821	RERE
chr1	8415465	8415661	2	49	106	1.11618	6648973	12835299	1.08821	RERE
chr1	8416126	8416337	2	29	51	1.11618	6648973	12835299	1.08821	RERE
chr1	8418253	8418978	2	52	70	1.11618	6648973	12835299	1.08821	RERE
chr1	8419821	8420048	2	266	367	1.11618	6648973	12835299	1.08821	RERE
chr1	8420169	8421559	2	52	83	1.11618	6648973	12835299	1.08821	RERE
chr1	8421820	8421938	2	117	186	1.11618	6648973	12835299	1.08821	RERE
chr1	8422710	8422906	2	339	431	1.11618	6648973	12835299	1.08821	RERE
chr1	8424113	8424317	2	437	695	0.905891	6648973	12835299	1.08821	RERE
chr1	8424802	8424902	2	159	261	1.11618	6648973	12835299	1.08821	RERE
chr1	8425869	8426036	2	242	275	1.11618	6648973	12835299	1.08821	RERE
chr1	8440782	8441145	2	225	329	1.11618	6648973	12835299	1.08821	RERE
chr1	8482777	8482877	2	731	802	1.31317	6648973	12835299	1.08821	RERE
chr1	8525720	8526085	2	230	283	1.11618	6648973	12835299	1.08821	RERE
chr1	8555120	8555224	2	465	546	1.22699	6648973	12835299	1.08821	RERE
chr1	8557462	8557591	2	376	545	0.993964	6648973	12835299	1.08821	RERE
chr1	8568660	8568760	2	405	531	1.09885	6648973	12835299	1.08821	RERE
chr1	8585780	8585880	2	226	270	1.11618	6648973	12835299	1.08821	RERE
chr1	8601270	8601379	2	373	405	1.11618	6648973	12835299	1.08821	RERE
chr1	8616531	8616632	2	351	460	1.09933	6648973	12835299	1.08821	RERE
chr1	8617474	8617634	2	643	932	0.993972	6648973	12835299	1.08821	RERE
chr1	8674617	8674747	2	263	267	1.11618	6648973	12835299	1.08821	RERE
chr1	8684354	8684454	2	585	847	0.995065	6648973	12835299	1.08821	RERE
chr1	8716029	8716358	2	571	792	1.0387	6648973	12835299	1.08821	RERE
chr1	8921403	8921503	2	151	226	1.11618	6648973	12835299	1.08821	ENO1
chr1	8922925	8923025	2	168	223	1.11618	6648973	12835299	1.08821	ENO1
chr1	8923260	8923404	2	212	240	1.11618	6648973	12835299	1.08821	ENO1
chr1	8923947	8924153	2	649	789	1.18508	6648973	12835299	1.08821	ENO1
chr1	8925341	8925543	2	512	529	1.39442	6648973	12835299	1.08821	ENO1
chr1	8926335	8926562	2	388	555	1.00721	6648973	12835299	1.08821	ENO1
chr1	8927173	8927311	2	248	286	1.11618	6648973	12835299	1.08821	ENO1
chr1	8928031	8928131	2	342	367	1.11618	6648973	12835299	1.08821	ENO1
chr1	8930490	8930590	2	401	472	1.224	6648973	12835299	1.08821	ENO1
chr1	8931947	8932047	2	371	442	1.20929	6648973	12835299	1.08821	ENO1
chr1	8934878	8934978	2	583	510	1.64694	6648973	12835299	1.08821	ENO1
chr1	8938638	8938862	2	592	295	1.44178	6648973	12835299	1.08821	no_gene
chr1	9005875	9006035	2	273	392	0.91723	6648973	12835299	1.08821	CA6
chr1	9009319	9009519	2	144	215	1.05286	6648973	12835299	1.08821	CA6
chr1	9011480	9011762	2	225	394	1.05286	6648973	12835299	1.08821	CA6
chr1	9017193	9017346	2	164	155	1.11618	6648973	12835299	1.08821	CA6
chr1	9018965	9019065	2	176	338	1.11618	6648973	12835299	1.08821	CA6
chr1	9022630	9022730	2	345	475	1.04642	6648973	12835299	1.08821	CA6
chr1	9027715	9027877	2	248	355	1.11618	6648973	12835299	1.08821	CA6
chr1	9030923	9031042	2	300	392	1.11618	6648973	12835299	1.08821	CA6
chr1	9034404	9034504	2	66	65	1.11618	6648973	12835299	1.08821	CA6
chr1	9034618	9034772	2	333	392	1.11618	6648973	12835299	1.08821	CA6
chr1	9063356	9063579	2	650	892	1.04985	6648973	12835299	1.08821	SLC2A7
chr1	9064808	9064940	2	111	166	1.11618	6648973	12835299	1.08821	SLC2A7
chr1	9067356	9067456	2	305	313	1.11618	6648973	12835299	1.08821	SLC2A7
chr1	9070199	9070305	2	150	168	1.11618	6648973	12835299	1.08821	SLC2A7
chr1	9073581	9073696	2	171	231	1.11618	6648973	12835299	1.08821	SLC2A7
chr1	9074727	9074929	2	100	200	1.11618	6648973	12835299	1.08821	SLC2A7
chr1	9075132	9075303	2	193	207	1.11618	6648973	12835299	1.08821	SLC2A7
chr1	9078279	9078436	2	212	253	1.11618	6648973	12835299	1.08821	SLC2A7
chr1	9079265	9079394	2	133	228	1.11618	6648973	12835299	1.08821	SLC2A7
chr1	9082974	9083139	2	224	272	1.11618	6648973	12835299	1.08821	SLC2A7
chr1	9085032	9085135	2	80	122	1.11618	6648973	12835299	1.08821	SLC2A7
chr1	9086269	9086429	2	183	301	1.11618	6648973	12835299	1.08821	SLC2A7
chr1	9097642	9097850	2	365	611	0.860658	6648973	12835299	1.08821	SLC2A5
chr1	9097953	9098085	2	93	181	1.11618	6648973	12835299	1.08821	SLC2A5
chr1	9098477	9098577	2	102	187	1.11618	6648973	12835299	1.08821	SLC2A5
chr1	9098884	9098990	2	64	109	1.11618	6648973	12835299	1.08821	SLC2A5
chr1	9099608	9099723	2	94	176	1.11618	6648973	12835299	1.08821	SLC2A5
chr1	9099856	9100048	2	44	87	1.11618	6648973	12835299	1.08821	SLC2A5
chr1	9100120	9100282	2	62	60	1.11618	6648973	12835299	1.08821	SLC2A5
chr1	9101678	9101998	2	110	138	1.11618	6648973	12835299	1.08821	SLC2A5
chr1	9107666	9107795	2	228	311	1.11618	6648973	12835299	1.08821	SLC2A5
chr1	9109157	9109274	2	221	312	1.11618	6648973	12835299	1.08821	no_gene
chr1	9117504	9117694	2	166	247	1.11618	6648973	12835299	1.08821	SLC2A5
chr1	9118208	9118311	2	233	290	1.11618	6648973	12835299	1.08821	SLC2A5
chr1	9129529	9129629	2	188	250	1.11618	6648973	12835299	1.08821	SLC2A5
chr1	9164475	9164695	2	132	198	1.11618	6648973	12835299	1.08821	GPR157
chr1	9165542	9165741	2	72	107	1.11618	6648973	12835299	1.08821	GPR157
chr1	9171214	9171550	2	315	323	1.11618	6648973	12835299	1.08821	GPR157
chr1	9188322	9189253	2	91	68	1.1171	6648973	12835299	1.08821	GPR157
chr1	9211696	9211894	2	472	578	1.1765	6648973	12835299	1.08821	MIR34A
chr1	9242065	9242345	2	186	169	1.1171	6648973	12835299	1.08821	RP3
chr1	9304942	9305671	2	535	670	1.15042	6648973	12835299	1.08821	H6PD
chr1	9306973	9307193	2	598	933	0.923419	6648973	12835299	1.08821	H6PD
chr1	9322066	9322438	2	441	578	1.09923	6648973	12835299	1.08821	H6PD
chr1	9323516	9324979	2	373	561	0.957911	6648973	12835299	1.08821	H6PD
chr1	9415948	9416646	2	171	220	1.1171	6648973	12835299	1.08821	SPSB1
chr1	9427454	9427636	2	299	329	1.1171	6648973	12835299	1.08821	SPSB1
chr1	9599668	9599828	2	87	57	1.1171	6648973	12835299	1.08821	SLC25A33
chr1	9613681	9613865	2	446	605	1.06208	6648973	12835299	1.08821	SLC25A33
chr1	9627330	9627430	2	229	336	1.1171	6648973	12835299	1.08821	SLC25A33
chr1	9630313	9630418	2	262	428	1.1171	6648973	12835299	1.08821	SLC25A33
chr1	9633387	9633487	2	357	536	0.959583	6648973	12835299	1.08821	SLC25A33
chr1	9640009	9640294	2	522	754	0.997421	6648973	12835299	1.08821	SLC25A33
chr1	9642354	9642561	2	537	671	1.153	6648973	12835299	1.08821	SLC25A33
chr1	9648935	9649103	2	56	49	1.1171	6648973	12835299	1.08821	TMEM201
chr1	9655945	9656070	2	250	271	1.11527	6648973	12835299	1.08821	TMEM201
chr1	9656914	9657113	2	61	90	1.11527	6648973	12835299	1.08821	TMEM201
chr1	9658504	9658685	2	108	140	1.11527	6648973	12835299	1.08821	TMEM201
chr1	9661160	9661514	2	57	84	1.11527	6648973	12835299	1.08821	TMEM201
chr1	9662124	9662351	2	90	192	1.11527	6648973	12835299	1.08821	TMEM201
chr1	9667613	9667847	2	154	245	1.11527	6648973	12835299	1.08821	TMEM201
chr1	9669883	9669983	2	258	346	1.11527	6648973	12835299	1.08821	TMEM201
chr1	9670562	9670863	2	74	89	1.11527	6648973	12835299	1.08821	TMEM201
chr1	9671052	9671152	2	84	181	1.11618	6648973	12835299	1.08821	no_gene
chr1	9671769	9671948	2	180	242	1.11618	6648973	12835299	1.08821	TMEM201
chr1	9673042	9673142	2	101	171	1.11618	6648973	12835299	1.08821	TMEM201
chr1	9713835	9714101	2	368	425	1.11618	6648973	12835299	1.08821	C1orf200
chr1	9714203	9714503	2	642	795	1.16345	6648973	12835299	1.08821	C1orf200
chr1	9770462	9770705	2	830	969	1.23405	6648973	12835299	1.08821	PIK3CD
chr1	9775547	9776187	2	241	278	1.11618	6648973	12835299	1.08821	PIK3CD
chr1	9776446	9776728	2	195	244	1.11618	6648973	12835299	1.08821	PIK3CD
chr1	9776965	9777217	2	249	259	1.11618	6648973	12835299	1.08821	PIK3CD
chr1	9777543	9777735	2	329	318	1.11618	6648973	12835299	1.08821	PIK3CD
chr1	9778155	9778255	2	231	196	1.11618	6648973	12835299	1.08821	no_gene
chr1	9778700	9779024	2	603	597	1.4552	6648973	12835299	1.08821	PIK3CD
chr1	9779927	9780351	2	189	215	1.11618	6648973	12835299	1.08821	PIK3CD
chr1	9780490	9781018	2	53	74	1.11618	6648973	12835299	1.08821	PIK3CD
chr1	9781133	9781357	2	311	431	1.11618	6648973	12835299	1.08821	PIK3CD
chr1	9781450	9781697	2	278	276	1.11618	6648973	12835299	1.08821	PIK3CD
chr1	9781767	9781969	2	138	160	1.11618	6648973	12835299	1.08821	PIK3CD
chr1	9781981	9782465	2	346	419	1.11618	6648973	12835299	1.08821	PIK3CD
chr1	9782524	9782715	2	451	520	1.24955	6648973	12835299	1.08821	PIK3CD
chr1	9783131	9783401	2	489	724	0.973082	6648973	12835299	1.08821	PIK3CD
chr1	9783975	9784201	2	429	547	1.12992	6648973	12835299	1.08821	PIK3CD
chr1	9784282	9784530	2	362	431	1.11618	6648973	12835299	1.08821	PIK3CD
chr1	9784810	9785045	2	412	516	1.15034	6648973	12835299	1.08821	PIK3CD
chr1	9786915	9787155	2	433	455	1.37106	6648973	12835299	1.08821	PIK3CD
chr1	9790563	9790765	2	251	344	1.11618	6648973	12835299	1.08821	CLSTN1
chr1	9791179	9791450	2	204	329	1.11618	6648973	12835299	1.08821	CLSTN1
chr1	9791816	9791956	2	202	268	1.11618	6648973	12835299	1.08821	CLSTN1
chr1	9793456	9793606	2	229	308	1.11618	6648973	12835299	1.08821	CLSTN1
chr1	9794027	9794202	2	138	171	1.11618	6648973	12835299	1.08821	CLSTN1
chr1	9795003	9795234	2	392	604	0.935036	6648973	12835299	1.08821	CLSTN1
chr1	9795522	9795675	2	289	439	1.11618	6648973	12835299	1.08821	CLSTN1
chr1	9795940	9796102	2	261	465	0.808661	6648973	12835299	1.08821	CLSTN1
chr1	9797534	9797634	2	314	641	0.70575	6648973	12835299	1.08821	CLSTN1
chr1	9801149	9801316	2	262	341	1.11618	6648973	12835299	1.08821	CLSTN1
chr1	9803939	9804065	2	250	382	1.11618	6648973	12835299	1.08821	CLSTN1
chr1	9804450	9804703	2	153	245	1.11618	6648973	12835299	1.08821	CLSTN1
chr1	9809516	9809706	2	182	329	1.11618	6648973	12835299	1.08821	CLSTN1
chr1	9809819	9809973	2	303	452	0.965791	6648973	12835299	1.08821	CLSTN1
chr1	9811528	9811741	2	481	634	1.09304	6648973	12835299	1.08821	CLSTN1
chr1	9815169	9815369	2	239	285	1.11618	6648973	12835299	1.08821	CLSTN1
chr1	9816503	9816603	2	292	423	1.11618	6648973	12835299	1.08821	CLSTN1
chr1	9833277	9833454	2	437	622	1.01221	6648973	12835299	1.08821	CLSTN1
chr1	9910755	9910855	2	181	255	1.11618	6648973	12835299	1.08821	CTNNBIP1
chr1	9931240	9931392	2	223	375	1.11618	6648973	12835299	1.08821	CTNNBIP1
chr1	9932024	9932124	2	186	271	1.11618	6648973	12835299	1.08821	CTNNBIP1
chr1	9990436	9990536	2	435	630	0.994782	6648973	12835299	1.08821	LZIC
chr1	9991939	9992039	2	226	299	1.11618	6648973	12835299	1.08821	LZIC
chr1	9992858	9992958	2	379	496	1.10087	6648973	12835299	1.08821	LZIC
chr1	9994817	9994920	2	349	404	1.11618	6648973	12835299	1.08821	LZIC
chr1	9995547	9995687	2	307	471	0.939067	6648973	12835299	1.08821	LZIC
chr1	9996574	9996685	2	363	640	0.817158	6648973	12835299	1.08821	LZIC
chr1	10002715	10002815	2	553	528	1.50893	6648973	12835299	1.08821	no_gene
chr1	10032129	10032248	2	265	361	1.11618	6648973	12835299	1.08821	NMNAT1
chr1	10035647	10035835	2	128	224	1.11618	6648973	12835299	1.08821	NMNAT1
chr1	10041086	10041230	2	209	326	1.11618	6648973	12835299	1.08821	NMNAT1
chr1	10041285	10041385	2	27	28	1.11618	6648973	12835299	1.08821	no_gene
chr1	10042356	10042761	2	227	345	1.11618	6648973	12835299	1.08821	NMNAT1
chr1	10057244	10057403	2	188	235	1.11618	6648973	12835299	1.08821	RBP7
chr1	10066953	10067239	2	94	76	1.11618	6648973	12835299	1.08821	no_gene
chr1	10067625	10067808	2	343	568	0.870011	6648973	12835299	1.08821	RBP7
chr1	10068228	10068334	2	239	397	1.11618	6648973	12835299	1.08821	RBP7
chr1	10075815	10075915	2	316	536	0.849379	6648973	12835299	1.08821	RBP7
chr1	10093690	10093790	2	88	79	1.11618	6648973	12835299	1.08821	UBE4B
chr1	10132083	10132283	2	289	334	1.11618	6648973	12835299	1.08821	UBE4B
chr1	10132507	10132607	2	276	386	1.11618	6648973	12835299	1.08821	UBE4B
chr1	10155516	10155656	2	512	858	0.859729	6648973	12835299	1.08821	UBE4B
chr1	10161159	10161259	2	395	561	1.01441	6648973	12835299	1.08821	UBE4B
chr1	10163003	10163152	2	320	426	1.11618	6648973	12835299	1.08821	UBE4B
chr1	10165571	10165804	2	756	967	1.12635	6648973	12835299	1.08821	UBE4B
chr1	10166252	10166643	2	138	173	1.11618	6648973	12835299	1.08821	UBE4B
chr1	10167249	10167432	2	545	648	1.21172	6648973	12835299	1.08821	UBE4B
chr1	10177464	10177660	2	346	526	0.947697	6648973	12835299	1.08821	UBE4B
chr1	10179568	10179673	2	475	642	1.06595	6648973	12835299	1.08821	UBE4B
chr1	10182017	10182136	2	245	351	1.11618	6648973	12835299	1.08821	UBE4B
chr1	10186843	10186943	2	622	619	1.4477	6648973	12835299	1.08821	UBE4B
chr1	10189428	10189528	2	279	308	1.11618	6648973	12835299	1.08821	UBE4B
chr1	10190555	10190676	2	280	487	0.828339	6648973	12835299	1.08821	UBE4B
chr1	10190770	10190873	2	269	436	1.11618	6648973	12835299	1.08821	UBE4B
chr1	10192424	10192542	2	384	505	1.09552	6648973	12835299	1.08821	UBE4B
chr1	10195043	10195246	2	578	840	0.991352	6648973	12835299	1.08821	UBE4B
chr1	10197122	10197265	2	476	697	0.983905	6648973	12835299	1.08821	UBE4B
chr1	10204995	10205099	2	176	302	1.11618	6648973	12835299	1.08821	UBE4B
chr1	10207018	10207150	2	223	261	1.11618	6648973	12835299	1.08821	UBE4B
chr1	10209239	10209342	2	330	393	1.11618	6648973	12835299	1.08821	UBE4B
chr1	10211381	10211621	2	436	589	1.06647	6648973	12835299	1.08821	UBE4B
chr1	10218411	10218542	2	272	376	1.11618	6648973	12835299	1.08821	UBE4B
chr1	10221197	10221346	2	302	407	1.11618	6648973	12835299	1.08821	UBE4B
chr1	10228191	10228330	2	206	302	1.11618	6648973	12835299	1.08821	UBE4B
chr1	10231193	10231389	2	257	316	1.11618	6648973	12835299	1.08821	UBE4B
chr1	10238699	10238888	2	276	370	1.11618	6648973	12835299	1.08821	UBE4B
chr1	10239471	10239622	2	290	305	1.11618	6648973	12835299	1.08821	UBE4B
chr1	10239933	10240033	2	298	333	1.11618	6648973	12835299	1.08821	UBE4B
chr1	10292335	10292543	2	635	773	1.18351	6648973	12835299	1.08821	KIF1B
chr1	10316253	10316432	2	626	964	0.93557	6648973	12835299	1.08821	KIF1B
chr1	10318499	10318781	2	565	676	1.20415	6648973	12835299	1.08821	KIF1B
chr1	10321911	10322079	2	1051	1342	1.12831	6648973	12835299	1.08821	KIF1B
chr1	10327386	10327667	2	512	749	0.984844	6648973	12835299	1.08821	KIF1B
chr1	10328158	10328372	2	833	1274	0.942008	6648973	12835299	1.08821	KIF1B
chr1	10331508	10331688	2	943	1143	1.18862	6648973	12835299	1.08821	KIF1B
chr1	10332247	10332415	2	715	1044	0.986699	6648973	12835299	1.08821	KIF1B
chr1	10332461	10332561	2	362	643	0.811104	6648973	12835299	1.08821	KIF1B
chr1	10333030	10333130	2	478	593	1.16132	6648973	12835299	1.08821	KIF1B
chr1	10334927	10335027	2	225	246	1.11618	6648973	12835299	1.08821	KIF1B
chr1	10335434	10335612	2	888	1344	0.951903	6648973	12835299	1.08821	KIF1B
chr1	10336327	10336508	2	854	1312	0.937785	6648973	12835299	1.08821	KIF1B
chr1	10337992	10338237	2	809	1013	1.15058	6648973	12835299	1.08821	KIF1B
chr1	10339125	10339225	2	390	454	1.23762	6648973	12835299	1.08821	KIF1B
chr1	10342368	10342642	2	881	1045	1.21462	6648973	12835299	1.08821	KIF1B
chr1	10351088	10351270	2	770	1263	0.878348	6648973	12835299	1.08821	KIF1B
chr1	10352052	10352231	2	648	935	0.998487	6648973	12835299	1.08821	KIF1B
chr1	10355092	10355274	2	766	1419	0.777724	6648973	12835299	1.08821	KIF1B
chr1	10355666	10355875	2	631	992	0.916425	6648973	12835299	1.08821	KIF1B
chr1	10356588	10356774	2	796	1170	0.980181	6648973	12835299	1.08821	KIF1B
chr1	10356903	10357355	2	593	973	0.878054	6648973	12835299	1.08821	KIF1B
chr1	10363169	10364756	2	497	761	0.940916	6648973	12835299	1.08821	KIF1B
chr1	10380049	10380245	2	677	911	1.07065	6648973	12835299	1.08821	KIF1B
chr1	10381715	10381966	2	498	733	0.978824	6648973	12835299	1.08821	KIF1B
chr1	10383890	10384171	2	290	466	0.896584	6648973	12835299	1.08821	KIF1B
chr1	10384764	10385004	2	838	1248	0.967406	6648973	12835299	1.08821	KIF1B
chr1	10386117	10386468	2	714	874	1.17697	6648973	12835299	1.08821	KIF1B
chr1	10394526	10394747	2	798	1110	1.03576	6648973	12835299	1.08821	KIF1B
chr1	10396663	10396851	2	517	763	0.976214	6648973	12835299	1.08821	KIF1B
chr1	10397080	10397312	2	702	1093	0.925329	6648973	12835299	1.08821	KIF1B
chr1	10397377	10397642	2	532	705	1.08718	6648973	12835299	1.08821	KIF1B
chr1	10399775	10399968	2	829	1082	1.10384	6648973	12835299	1.08821	KIF1B
chr1	10402056	10402277	2	869	1206	1.03813	6648973	12835299	1.08821	KIF1B
chr1	10403227	10403396	2	1359	1669	1.17312	6648973	12835299	1.08821	KIF1B
chr1	10405851	10406062	2	652	871	1.07847	6648973	12835299	1.08821	KIF1B
chr1	10407761	10407936	2	650	977	0.958513	6648973	12835299	1.08821	KIF1B
chr1	10408655	10408842	2	927	1163	1.14836	6648973	12835299	1.08821	KIF1B
chr1	10412637	10412845	2	737	955	1.11184	6648973	12835299	1.08821	KIF1B
chr1	10420935	10421152	2	786	1105	1.0248	6648973	12835299	1.08821	KIF1B
chr1	10421698	10421934	2	669	972	0.991606	6648973	12835299	1.08821	KIF1B
chr1	10423289	10423453	2	492	632	1.12157	6648973	12835299	1.08821	KIF1B
chr1	10425106	10425354	2	473	647	1.05326	6648973	12835299	1.08821	KIF1B
chr1	10425415	10425757	2	656	838	1.12782	6648973	12835299	1.08821	KIF1B
chr1	10428470	10428647	2	923	1301	1.02212	6648973	12835299	1.08821	KIF1B
chr1	10431147	10431371	2	808	1164	1.00009	6648973	12835299	1.08821	KIF1B
chr1	10434322	10434574	2	504	679	1.0694	6648973	12835299	1.08821	KIF1B
chr1	10434860	10435155	2	548	675	1.16965	6648973	12835299	1.08821	KIF1B
chr1	10435261	10435482	2	770	1188	0.933799	6648973	12835299	1.08821	KIF1B
chr1	10436551	10436696	2	921	971	1.36653	6648973	12835299	1.08821	KIF1B
chr1	10438378	10438478	2	534	631	1.21925	6648973	12835299	1.08821	KIF1B
chr1	10459068	10459228	2	178	131	1.11618	6648973	12835299	1.08821	PGD
chr1	10459673	10459773	2	329	326	1.11618	6648973	12835299	1.08821	PGD
chr1	10460447	10460631	2	293	323	1.11618	6648973	12835299	1.08821	PGD
chr1	10463110	10463210	2	480	594	1.16422	6648973	12835299	1.08821	PGD
chr1	10464215	10464338	2	226	339	1.11618	6648973	12835299	1.08821	PGD
chr1	10468112	10468212	2	232	415	1.11618	6648973	12835299	1.08821	PGD
chr1	10471472	10471611	2	318	336	1.11618	6648973	12835299	1.08821	PGD
chr1	10473116	10473310	2	295	350	1.11618	6648973	12835299	1.08821	PGD
chr1	10477041	10477176	2	312	411	1.11618	6648973	12835299	1.08821	PGD
chr1	10477430	10477568	2	186	194	1.11618	6648973	12835299	1.08821	PGD
chr1	10478880	10478984	2	371	448	1.1931	6648973	12835299	1.08821	PGD
chr1	10479471	10479598	2	163	231	1.11618	6648973	12835299	1.08821	PGD
chr1	10479684	10479808	2	278	359	1.11618	6648973	12835299	1.08821	PGD
chr1	10490490	10490650	2	211	162	1.11618	6648973	12835299	1.08821	APITD1
chr1	10491345	10491458	2	341	364	1.11618	6648973	12835299	1.08821	no_gene
chr1	10493896	10494024	2	372	396	1.11618	6648973	12835299	1.08821	APITD1
chr1	10494621	10494780	2	276	326	1.11618	6648973	12835299	1.08821	APITD1
chr1	10500387	10500487	2	252	377	1.11618	6648973	12835299	1.08821	APITD1
chr1	10502279	10502464	2	394	502	1.13076	6648973	12835299	1.08821	APITD1
chr1	10510128	10510381	2	56	87	1.11618	6648973	12835299	1.08821	APITD1
chr1	10511431	10511654	2	182	246	1.11618	6648973	12835299	1.08821	APITD1
chr1	10521544	10521761	2	248	338	1.11618	6648973	12835299	1.08821	DFFA
chr1	10523088	10523268	2	247	317	1.11618	6648973	12835299	1.08821	DFFA
chr1	10523485	10523679	2	190	237	1.11618	6648973	12835299	1.08821	DFFA
chr1	10527244	10527391	2	398	533	1.07581	6648973	12835299	1.08821	DFFA
chr1	10529231	10529397	2	247	440	1.11618	6648973	12835299	1.08821	DFFA
chr1	10532377	10532517	2	155	128	1.11618	6648973	12835299	1.08821	DFFA
chr1	10534972	10535110	2	427	315	1.11618	6648973	12835299	1.08821	PEX14
chr1	10555264	10555429	2	759	1385	0.789535	6648973	12835299	1.08821	PEX14
chr1	10596218	10596405	2	495	1118	0.637885	6648973	12835299	1.08821	PEX14
chr1	10659243	10659474	2	814	1154	1.01624	6648973	12835299	1.08821	PEX14
chr1	10678337	10678525	2	288	495	0.838236	6648973	12835299	1.08821	PEX14
chr1	10683024	10683233	2	628	906	0.998644	6648973	12835299	1.08821	PEX14
chr1	10684345	10684545	2	367	497	1.06387	6648973	12835299	1.08821	PEX14
chr1	10687277	10687471	2	382	585	0.940777	6648973	12835299	1.08821	PEX14
chr1	10689536	10690095	2	161	307	1.11618	6648973	12835299	1.08821	PEX14
chr1	10698985	10700118	2	74	130	1.11618	6648973	12835299	1.08821	CASZ1
chr1	10702913	10703059	2	73	143	1.11618	6648973	12835299	1.08821	CASZ1
chr1	10703214	10703370	2	139	233	1.11618	6648973	12835299	1.08821	CASZ1
chr1	10704971	10705147	2	142	242	1.11618	6648973	12835299	1.08821	CASZ1
chr1	10706182	10706385	2	461	637	1.04266	6648973	12835299	1.08821	CASZ1
chr1	10707840	10708198	2	70	178	1.11618	6648973	12835299	1.08821	CASZ1
chr1	10709124	10709251	2	61	144	1.11618	6648973	12835299	1.08821	CASZ1
chr1	10709337	10709496	2	32	63	1.11618	6648973	12835299	1.08821	CASZ1
chr1	10710730	10710830	2	155	314	1.11618	6648973	12835299	1.08821	CASZ1
chr1	10710945	10711174	2	47	73	1.11618	6648973	12835299	1.08821	CASZ1
chr1	10713092	10714277	2	64	104	1.11618	6648973	12835299	1.08821	CASZ1
chr1	10714473	10714650	2	164	237	1.11618	6648973	12835299	1.08821	CASZ1
chr1	10715703	10715872	2	111	164	1.11618	6648973	12835299	1.08821	CASZ1
chr1	10716698	10716798	2	125	180	1.11618	6648973	12835299	1.08821	CASZ1
chr1	10718548	10718648	2	167	241	1.11618	6648973	12835299	1.08821	CASZ1
chr1	10719756	10720675	2	154	222	1.11618	6648973	12835299	1.08821	CASZ1
chr1	10725137	10725630	2	42	71	1.11618	6648973	12835299	1.08821	CASZ1
chr1	10753839	10753999	2	679	688	1.42187	6648973	12835299	1.08821	CASZ1
chr1	10754328	10754428	2	213	211	1.11618	6648973	12835299	1.08821	CASZ1
chr1	11007717	11008903	2	54	107	1.11618	6648973	12835299	1.08821	C1orf127
chr1	11009666	11009873	2	156	277	1.11618	6648973	12835299	1.08821	C1orf127
chr1	11014073	11014201	2	181	245	1.11618	6648973	12835299	1.08821	C1orf127
chr1	11015044	11015245	2	206	321	1.11618	6648973	12835299	1.08821	C1orf127
chr1	11017071	11017171	2	117	152	1.11618	6648973	12835299	1.08821	C1orf127
chr1	11017639	11017812	2	131	233	1.11618	6648973	12835299	1.08821	C1orf127
chr1	11018680	11018840	2	322	340	1.11618	6648973	12835299	1.08821	C1orf127
chr1	11024182	11024328	2	295	343	1.11618	6648973	12835299	1.08821	C1orf127
chr1	11026413	11026539	2	175	168	1.11618	6648973	12835299	1.08821	C1orf127
chr1	11030025	11030146	2	167	209	1.11618	6648973	12835299	1.08821	C1orf127
chr1	11036211	11036313	2	261	369	1.11618	6648973	12835299	1.08821	C1orf127
chr1	11042031	11042131	2	203	307	1.11618	6648973	12835299	1.08821	C1orf127
chr1	11073733	11074073	2	1029	1206	1.22927	6648973	12835299	1.08821	TARDBP
chr1	11076849	11077115	2	605	1096	0.795287	6648973	12835299	1.08821	TARDBP
chr1	11078738	11078981	2	855	1488	0.827832	6648973	12835299	1.08821	TARDBP
chr1	11080434	11080707	2	685	809	1.21989	6648973	12835299	1.08821	TARDBP
chr1	11082129	11082762	2	240	323	1.11618	6648973	12835299	1.08821	TARDBP
chr1	11083227	11083327	2	582	437	1.11618	6648973	12835299	1.08821	TARDBP
chr1	11086939	11087707	2	208	267	1.11618	6648973	12835299	1.08821	MASP2
chr1	11090220	11090320	2	245	344	1.11618	6648973	12835299	1.08821	MASP2
chr1	11090802	11090941	2	187	321	1.11618	6648973	12835299	1.08821	MASP2
chr1	11094874	11094974	2	121	254	1.11618	6648973	12835299	1.08821	MASP2
chr1	11097747	11097870	2	172	227	1.11618	6648973	12835299	1.08821	MASP2
chr1	11102929	11103081	2	90	176	1.11618	6648973	12835299	1.08821	MASP2
chr1	11103393	11103594	2	125	240	1.11618	6648973	12835299	1.08821	MASP2
chr1	11104893	11105053	2	93	228	1.11618	6648973	12835299	1.08821	MASP2
chr1	11105264	11105598	2	101	218	1.11618	6648973	12835299	1.08821	MASP2
chr1	11106556	11106792	2	177	290	1.11618	6648973	12835299	1.08821	MASP2
chr1	11106945	11107178	2	112	186	1.11618	6648973	12835299	1.08821	MASP2
chr1	11107212	11107312	2	28	54	1.11618	6648973	12835299	1.08821	MASP2
chr1	11114822	11115143	2	77	139	1.11618	6648973	12835299	1.08821	SRM
chr1	11115795	11115985	2	128	170	1.11618	6648973	12835299	1.08821	SRM
chr1	11116059	11116159	2	53	91	1.11618	6648973	12835299	1.08821	SRM
chr1	11116658	11116816	2	205	368	1.11618	6648973	12835299	1.08821	SRM
chr1	11118853	11118953	2	76	102	1.11618	6648973	12835299	1.08821	SRM
chr1	11119279	11119404	2	211	223	1.11618	6648973	12835299	1.08821	SRM
chr1	11119810	11120002	2	87	72	1.11618	6648973	12835299	1.08821	SRM
chr1	11126740	11126840	2	267	366	1.11618	6648973	12835299	1.08821	EXOSC10
chr1	11128053	11128153	2	92	126	1.11618	6648973	12835299	1.08821	EXOSC10
chr1	11128682	11128782	2	337	550	0.882768	6648973	12835299	1.08821	EXOSC10
chr1	11129613	11129789	2	338	488	0.997875	6648973	12835299	1.08821	EXOSC10
chr1	11130943	11131043	2	163	162	1.11618	6648973	12835299	1.08821	EXOSC10
chr1	11132136	11132236	2	225	413	1.11618	6648973	12835299	1.08821	EXOSC10
chr1	11133978	11134078	2	292	392	1.11618	6648973	12835299	1.08821	EXOSC10
chr1	11134285	11134385	2	300	410	1.11618	6648973	12835299	1.08821	EXOSC10
chr1	11136896	11137007	2	310	403	1.11618	6648973	12835299	1.08821	EXOSC10
chr1	11137416	11137710	2	181	246	1.11618	6648973	12835299	1.08821	EXOSC10
chr1	11139765	11139881	2	237	349	1.11618	6648973	12835299	1.08821	EXOSC10
chr1	11140531	11140631	2	293	316	1.11618	6648973	12835299	1.08821	EXOSC10
chr1	11140786	11140971	2	394	446	1.27274	6648973	12835299	1.08821	EXOSC10
chr1	11141136	11141297	2	198	254	1.11618	6648973	12835299	1.08821	EXOSC10
chr1	11142742	11142937	2	292	426	1.11618	6648973	12835299	1.08821	EXOSC10
chr1	11147502	11147650	2	527	557	1.36312	6648973	12835299	1.08821	EXOSC10
chr1	11147854	11147969	2	382	535	1.0287	6648973	12835299	1.08821	EXOSC10
chr1	11148167	11148267	2	307	509	0.86896	6648973	12835299	1.08821	EXOSC10
chr1	11150538	11150727	2	257	433	1.11618	6648973	12835299	1.08821	EXOSC10
chr1	11151068	11151238	2	243	339	1.11618	6648973	12835299	1.08821	EXOSC10
chr1	11151547	11151656	2	296	456	0.935203	6648973	12835299	1.08821	EXOSC10
chr1	11155812	11155940	2	304	389	1.11618	6648973	12835299	1.08821	EXOSC10
chr1	11158074	11158215	2	294	321	1.11618	6648973	12835299	1.08821	EXOSC10
chr1	11159775	11159890	2	91	70	1.11618	6648973	12835299	1.08821	EXOSC10
chr1	11166995	11167181	2	286	406	1.11618	6648973	12835299	1.08821	MTOR
chr1	11167499	11167599	2	320	286	1.11618	6648973	12835299	1.08821	MTOR
chr1	11168235	11168345	2	470	538	1.25862	6648973	12835299	1.08821	MTOR
chr1	11169337	11169437	2	267	416	1.11618	6648973	12835299	1.08821	MTOR
chr1	11169696	11169796	2	385	529	1.04854	6648973	12835299	1.08821	MTOR
chr1	11171136	11171236	2	215	373	1.11618	6648973	12835299	1.08821	no_gene
chr1	11172836	11172991	2	409	545	1.0812	6648973	12835299	1.08821	MTOR
chr1	11174372	11174512	2	181	280	1.11618	6648973	12835299	1.08821	MTOR
chr1	11174857	11174957	2	458	537	1.22877	6648973	12835299	1.08821	MTOR
chr1	11175439	11175539	2	366	413	1.11618	6648973	12835299	1.08821	MTOR
chr1	11177052	11177152	2	271	465	0.839645	6648973	12835299	1.08821	MTOR
chr1	11181300	11181427	2	316	395	1.11618	6648973	12835299	1.08821	MTOR
chr1	11182033	11182185	2	239	334	1.11618	6648973	12835299	1.08821	MTOR
chr1	11184552	11184692	2	177	271	1.11618	6648973	12835299	1.08821	MTOR
chr1	11186676	11186855	2	221	324	1.11618	6648973	12835299	1.08821	MTOR
chr1	11187064	11187203	2	249	368	1.11618	6648973	12835299	1.08821	MTOR
chr1	11187678	11187865	2	230	352	1.11618	6648973	12835299	1.08821	MTOR
chr1	11188058	11188185	2	267	511	0.752782	6648973	12835299	1.08821	MTOR
chr1	11188508	11188611	2	225	367	1.11618	6648973	12835299	1.08821	MTOR
chr1	11188909	11189010	2	208	384	1.11618	6648973	12835299	1.08821	MTOR
chr1	11189792	11189897	2	328	506	0.933904	6648973	12835299	1.08821	MTOR
chr1	11190583	11190836	2	358	472	1.09275	6648973	12835299	1.08821	MTOR
chr1	11193134	11193256	2	344	353	1.11618	6648973	12835299	1.08821	MTOR
chr1	11194405	11194525	2	312	424	1.11618	6648973	12835299	1.08821	MTOR
chr1	11199358	11199538	2	203	433	1.11618	6648973	12835299	1.08821	MTOR
chr1	11199587	11199717	2	245	463	0.762367	6648973	12835299	1.08821	MTOR
chr1	11204702	11204814	2	242	310	1.11618	6648973	12835299	1.08821	MTOR
chr1	11205013	11205113	2	278	445	0.900044	6648973	12835299	1.08821	MTOR
chr1	11206730	11206850	2	242	419	1.11618	6648973	12835299	1.08821	MTOR
chr1	11210180	11210285	2	226	262	1.11618	6648973	12835299	1.08821	MTOR
chr1	11217206	11217350	2	148	263	1.11618	6648973	12835299	1.08821	MTOR
chr1	11227486	11227586	2	232	350	1.11618	6648973	12835299	1.08821	MTOR
chr1	11249634	11250014	2	203	286	1.11618	6648973	12835299	1.08821	ANGPTL7
chr1	11252324	11252429	2	277	415	1.11618	6648973	12835299	1.08821	ANGPTL7
chr1	11253634	11253840	2	185	300	1.11054	6648973	12835299	1.08821	ANGPTL7
chr1	11254515	11254718	2	396	596	0.957256	6648973	12835299	1.08821	ANGPTL7
chr1	11254908	11255082	2	240	307	1.11054	6648973	12835299	1.08821	ANGPTL7
chr1	11259312	11259462	2	334	552	0.871739	6648973	12835299	1.08821	MTOR
chr1	11259595	11259762	2	254	428	1.11054	6648973	12835299	1.08821	MTOR
chr1	11264615	11264762	2	211	278	1.11054	6648973	12835299	1.08821	MTOR
chr1	11269366	11269517	2	275	457	0.866953	6648973	12835299	1.08821	MTOR
chr1	11270867	11270967	2	322	531	0.873656	6648973	12835299	1.08821	MTOR
chr1	11272366	11272533	2	254	385	1.11054	6648973	12835299	1.08821	MTOR
chr1	11272850	11272967	2	278	421	1.11054	6648973	12835299	1.08821	MTOR
chr1	11273453	11273625	2	276	372	1.11054	6648973	12835299	1.08821	MTOR
chr1	11276198	11276298	2	243	343	1.11054	6648973	12835299	1.08821	MTOR
chr1	11288722	11288977	2	376	485	1.11693	6648973	12835299	1.08821	MTOR
chr1	11290979	11291113	2	332	569	0.84063	6648973	12835299	1.08821	MTOR
chr1	11291354	11291493	2	228	380	1.11054	6648973	12835299	1.08821	MTOR
chr1	11292489	11292589	2	229	333	1.11054	6648973	12835299	1.08821	MTOR
chr1	11293449	11293549	2	420	553	1.09422	6648973	12835299	1.08821	MTOR
chr1	11294147	11294324	2	325	422	1.11054	6648973	12835299	1.08821	MTOR
chr1	11297897	11298107	2	496	586	1.21945	6648973	12835299	1.08821	MTOR
chr1	11298456	11298676	2	379	396	1.11054	6648973	12835299	1.08821	MTOR
chr1	11300357	11300606	2	186	235	1.11054	6648973	12835299	1.08821	MTOR
chr1	11301607	11301740	2	121	179	1.11054	6648973	12835299	1.08821	MTOR
chr1	11303158	11303359	2	465	514	1.30337	6648973	12835299	1.08821	MTOR
chr1	11307679	11307792	2	237	370	1.11054	6648973	12835299	1.08821	MTOR
chr1	11307873	11308153	2	122	139	1.11054	6648973	12835299	1.08821	MTOR
chr1	11313893	11314032	2	272	424	1.11054	6648973	12835299	1.08821	MTOR
chr1	11316046	11316251	2	241	309	1.11054	6648973	12835299	1.08821	MTOR
chr1	11316987	11317224	2	304	426	1.11054	6648973	12835299	1.08821	MTOR
chr1	11318539	11318652	2	278	362	1.11054	6648973	12835299	1.08821	MTOR
chr1	11319281	11319468	2	296	244	1.11054	6648973	12835299	1.08821	MTOR
chr1	11333537	11334168	2	502	522	1.38552	6648973	12835299	1.08821	UBIAD1
chr1	11345649	11346239	2	672	834	1.16087	6648973	12835299	1.08821	UBIAD1
chr1	11354884	11354984	2	207	326	1.11054	6648973	12835299	1.08821	UBIAD1
chr1	11561036	11562147	2	75	130	1.11054	6648973	12835299	1.08821	PTCHD2
chr1	11562732	11562956	2	167	295	1.11054	6648973	12835299	1.08821	PTCHD2
chr1	11574444	11574585	2	155	309	1.11054	6648973	12835299	1.08821	PTCHD2
chr1	11575392	11575562	2	157	289	1.11054	6648973	12835299	1.08821	PTCHD2
chr1	11576055	11576220	2	112	184	1.11054	6648973	12835299	1.08821	PTCHD2
chr1	11577517	11577661	2	141	241	1.11054	6648973	12835299	1.08821	PTCHD2
chr1	11579409	11579562	2	91	208	1.11054	6648973	12835299	1.08821	PTCHD2
chr1	11579773	11579939	2	99	184	1.11054	6648973	12835299	1.08821	PTCHD2
chr1	11580741	11580907	2	103	139	1.11054	6648973	12835299	1.08821	PTCHD2
chr1	11583996	11584114	2	104	230	1.11054	6648973	12835299	1.08821	PTCHD2
chr1	11585230	11585371	2	113	295	1.10119	6648973	12835299	1.08821	PTCHD2
chr1	11586705	11586896	2	153	179	1.10119	6648973	12835299	1.08821	PTCHD2
chr1	11589610	11589745	2	26	46	1.10119	6648973	12835299	1.08821	PTCHD2
chr1	11589841	11590018	2	70	222	1.10119	6648973	12835299	1.08821	PTCHD2
chr1	11590961	11591092	2	147	260	1.10119	6648973	12835299	1.08821	PTCHD2
chr1	11591579	11591769	2	100	236	1.10119	6648973	12835299	1.08821	PTCHD2
chr1	11593817	11593917	2	138	222	1.10119	6648973	12835299	1.08821	PTCHD2
chr1	11594414	11594599	2	129	218	1.10119	6648973	12835299	1.08821	PTCHD2
chr1	11594878	11594978	2	58	151	1.10119	6648973	12835299	1.08821	PTCHD2
chr1	11595065	11595183	2	87	125	1.10119	6648973	12835299	1.08821	PTCHD2
chr1	11595532	11595703	2	49	76	1.10119	6648973	12835299	1.08821	PTCHD2
chr1	11596378	11596745	2	102	217	1.10119	6648973	12835299	1.08821	PTCHD2
chr1	11708748	11708887	2	134	225	1.10119	6648973	12835299	1.08821	FBXO2
chr1	11709141	11709284	2	65	95	1.10119	6648973	12835299	1.08821	FBXO2
chr1	11709828	11709946	2	64	150	1.10119	6648973	12835299	1.08821	FBXO2
chr1	11709999	11710133	2	150	215	1.10119	6648973	12835299	1.08821	FBXO2
chr1	11710509	11710899	2	125	146	1.11989	6648973	12835299	1.08821	FBXO2
chr1	11714276	11714436	2	57	48	1.11989	6648973	12835299	1.08821	FBXO2
chr1	11715890	11716159	2	276	345	1.11989	6648973	12835299	1.08821	FBXO2
chr1	11718271	11718500	2	181	295	1.11989	6648973	12835299	1.08821	FBXO44
chr1	11718587	11718687	2	75	105	1.11989	6648973	12835299	1.08821	FBXO44
chr1	11718790	11718930	2	182	312	1.11989	6648973	12835299	1.08821	FBXO44
chr1	11721184	11721364	2	72	176	1.11989	6648973	12835299	1.08821	FBXO44
chr1	11728713	11729003	2	242	331	1.11989	6648973	12835299	1.08821	FBXO6
chr1	11731320	11731451	2	175	226	1.11989	6648973	12835299	1.08821	FBXO6
chr1	11731922	11732082	2	183	234	1.11989	6648973	12835299	1.08821	FBXO6
chr1	11733331	11733471	2	104	113	1.11989	6648973	12835299	1.08821	FBXO6
chr1	11733669	11733910	2	184	309	1.11989	6648973	12835299	1.08821	FBXO6
chr1	11734802	11734902	2	94	183	1.11989	6648973	12835299	1.08821	MAD2L2
chr1	11735135	11735235	2	54	39	1.11989	6648973	12835299	1.08821	MAD2L2
chr1	11735701	11735801	2	206	304	1.11989	6648973	12835299	1.08821	MAD2L2
chr1	11735925	11736199	2	175	235	1.11989	6648973	12835299	1.08821	MAD2L2
chr1	11736864	11737044	2	420	472	1.282	6648973	12835299	1.08821	MAD2L2
chr1	11737511	11737701	2	200	240	1.12183	6648973	12835299	1.08821	MAD2L2
chr1	11740407	11740660	2	82	97	1.12183	6648973	12835299	1.08821	MAD2L2
chr1	11766313	11766768	2	54	89	1.12183	6648973	12835299	1.08821	C1orf187
chr1	11769329	11769524	2	121	151	1.12183	6648973	12835299	1.08821	C1orf187
chr1	11771905	11772024	2	247	369	1.12183	6648973	12835299	1.08821	C1orf187
chr1	11772391	11772491	2	153	300	1.12183	6648973	12835299	1.08821	C1orf187
chr1	11775170	11775270	2	253	326	1.12183	6648973	12835299	1.08821	C1orf187
chr1	11779638	11779755	2	146	201	1.12183	6648973	12835299	1.08821	C1orf187
chr1	11796169	11796329	2	355	289	1.12183	6648973	12835299	1.08821	AGTRAP
chr1	11804557	11804657	2	114	127	1.12183	6648973	12835299	1.08821	AGTRAP
chr1	11805827	11805927	2	187	374	1.12183	6648973	12835299	1.08821	AGTRAP
chr1	11806044	11806171	2	93	104	1.12183	6648973	12835299	1.08821	AGTRAP
chr1	11806181	11806282	2	171	236	1.12183	6648973	12835299	1.08821	AGTRAP
chr1	11807494	11807604	2	134	133	1.12183	6648973	12835299	1.08821	AGTRAP
chr1	11808469	11808669	2	99	176	1.12183	6648973	12835299	1.08821	AGTRAP
chr1	11810131	11810343	2	221	496	0.641933	6648973	12835299	1.08821	AGTRAP
chr1	11821842	11822331	2	71	89	1.12183	6648973	12835299	1.08821	C1orf167
chr1	11824386	11824539	2	93	241	1.12183	6648973	12835299	1.08821	no_gene
chr1	11825912	11826633	2	46	75	1.12183	6648973	12835299	1.08821	C1orf167
chr1	11826746	11826846	2	196	282	1.12183	6648973	12835299	1.08821	C1orf167
chr1	11827249	11827349	2	137	178	1.12183	6648973	12835299	1.08821	C1orf167
chr1	11828132	11828376	2	95	192	1.12183	6648973	12835299	1.08821	C1orf167
chr1	11831579	11831693	2	287	392	1.12183	6648973	12835299	1.08821	C1orf167
chr1	11832137	11832316	2	171	207	1.12183	6648973	12835299	1.08821	C1orf167
chr1	11835490	11835667	2	121	139	1.12183	6648973	12835299	1.08821	C1orf167
chr1	11836508	11836695	2	46	97	1.12183	6648973	12835299	1.08821	C1orf167
chr1	11838715	11838873	2	53	120	1.12183	6648973	12835299	1.08821	C1orf167
chr1	11838960	11839137	2	81	67	1.12183	6648973	12835299	1.08821	C1orf167
chr1	11839857	11840067	2	41	93	1.12183	6648973	12835299	1.08821	C1orf167
chr1	11842244	11842390	2	33	81	1.12183	6648973	12835299	1.08821	C1orf167
chr1	11844229	11844650	2	58	73	1.12183	6648973	12835299	1.08821	C1orf167
chr1	11845203	11845346	2	53	76	1.12183	6648973	12835299	1.08821	C1orf167
chr1	11847443	11847550	2	91	137	1.12183	6648973	12835299	1.08821	C1orf167
chr1	11847928	11848104	2	66	62	1.12183	6648973	12835299	1.08821	C1orf167
chr1	11848204	11848435	2	78	117	1.12183	6648973	12835299	1.08821	C1orf167
chr1	11848705	11848805	2	215	203	1.12183	6648973	12835299	1.08821	C1orf167
chr1	11849325	11849516	2	151	218	1.12183	6648973	12835299	1.08821	C1orf167
chr1	11850685	11851006	2	400	517	1.11468	6648973	12835299	1.08821	MTHFR
chr1	11851212	11851434	2	168	226	1.12183	6648973	12835299	1.08821	MTHFR
chr1	11852283	11852487	2	518	589	1.26705	6648973	12835299	1.08821	MTHFR
chr1	11853912	11854197	2	74	69	1.12183	6648973	12835299	1.08821	MTHFR
chr1	11854363	11854646	2	264	298	1.12183	6648973	12835299	1.08821	MTHFR
chr1	11854734	11854971	2	247	305	1.12183	6648973	12835299	1.08821	MTHFR
chr1	11855103	11855456	2	245	269	1.12183	6648973	12835299	1.08821	MTHFR
chr1	11856211	11856507	2	340	410	1.12183	6648973	12835299	1.08821	MTHFR
chr1	11860217	11860430	2	945	1158	1.17572	6648973	12835299	1.08821	MTHFR
chr1	11861166	11861507	2	403	462	1.25673	6648973	12835299	1.08821	MTHFR
chr1	11862886	11863257	2	362	326	1.12183	6648973	12835299	1.08821	MTHFR
chr1	11863400	11863619	2	306	345	1.12183	6648973	12835299	1.08821	MTHFR
chr1	11866256	11866467	2	64	38	1.12183	6648973	12835299	1.08821	CLCN6
chr1	11867167	11867267	2	531	495	1.5455	6648973	12835299	1.08821	CLCN6
chr1	11875900	11876013	2	318	428	1.12183	6648973	12835299	1.08821	CLCN6
chr1	11876599	11876754	2	426	552	1.11186	6648973	12835299	1.08821	CLCN6
chr1	11879528	11879628	2	370	436	1.12183	6648973	12835299	1.08821	CLCN6
chr1	11880379	11880479	2	262	398	1.12183	6648973	12835299	1.08821	CLCN6
chr1	11882749	11882860	2	246	345	1.12183	6648973	12835299	1.08821	CLCN6
chr1	11883761	11883892	2	312	426	1.12183	6648973	12835299	1.08821	CLCN6
chr1	11884526	11884626	2	79	130	1.12183	6648973	12835299	1.08821	CLCN6
chr1	11886197	11886297	2	309	384	1.12183	6648973	12835299	1.08821	CLCN6
chr1	11887103	11887280	2	191	312	1.12183	6648973	12835299	1.08821	CLCN6
chr1	11888160	11888278	2	231	344	1.12183	6648973	12835299	1.08821	CLCN6
chr1	11888482	11888683	2	304	476	0.920123	6648973	12835299	1.08821	CLCN6
chr1	11889250	11889381	2	202	442	0.658428	6648973	12835299	1.08821	CLCN6
chr1	11893569	11893697	2	316	410	1.12183	6648973	12835299	1.08821	CLCN6
chr1	11893931	11894121	2	243	404	1.12183	6648973	12835299	1.08821	CLCN6
chr1	11894290	11894454	2	104	153	1.12183	6648973	12835299	1.08821	CLCN6
chr1	11894538	11894649	2	274	328	1.12183	6648973	12835299	1.08821	CLCN6
chr1	11896021	11896212	2	166	271	1.12183	6648973	12835299	1.08821	CLCN6
chr1	11897053	11897215	2	206	364	1.12183	6648973	12835299	1.08821	CLCN6
chr1	11897397	11897558	2	166	168	1.12183	6648973	12835299	1.08821	CLCN6
chr1	11898339	11898501	2	221	313	1.12183	6648973	12835299	1.08821	CLCN6
chr1	11898589	11899050	2	166	213	1.12183	6648973	12835299	1.08821	CLCN6
chr1	11900190	11900290	2	315	358	1.12183	6648973	12835299	1.08821	CLCN6
chr1	11906014	11906138	2	437	585	1.07623	6648973	12835299	1.08821	NPPA
chr1	11907118	11907547	2	107	201	1.11618	6648973	12835299	1.08821	NPPA
chr1	11907567	11907792	2	581	1175	0.712389	6648973	12835299	1.08821	NPPA
chr1	11917670	11917770	2	281	460	0.880091	6648973	12835299	1.08821	NPPB
chr1	11918268	11918528	2	41	69	1.11618	6648973	12835299	1.08821	NPPB
chr1	11918716	11918892	2	274	382	1.11618	6648973	12835299	1.08821	NPPB
chr1	11980330	11980430	2	469	578	1.16903	6648973	12835299	1.08821	KIAA2013
chr1	11982574	11983548	2	138	173	1.11618	6648973	12835299	1.08821	KIAA2013
chr1	11985259	11986302	2	157	233	1.11618	6648973	12835299	1.08821	KIAA2013
chr1	11994785	11994963	2	131	120	1.11618	6648973	12835299	1.08821	PLOD1
chr1	12004546	12004719	2	286	321	1.11618	6648973	12835299	1.08821	PLOD1
chr1	12007981	12008175	2	372	561	0.955343	6648973	12835299	1.08821	PLOD1
chr1	12009778	12010014	2	488	554	1.26908	6648973	12835299	1.08821	PLOD1
chr1	12010362	12010628	2	157	168	1.11618	6648973	12835299	1.08821	PLOD1
chr1	12012628	12012843	2	371	479	1.11588	6648973	12835299	1.08821	PLOD1
chr1	12014590	12014690	2	276	349	1.11618	6648973	12835299	1.08821	PLOD1
chr1	12014835	12015001	2	107	161	1.11618	6648973	12835299	1.08821	PLOD1
chr1	12016922	12017122	2	187	214	1.11618	6648973	12835299	1.08821	PLOD1
chr1	12017146	12017250	2	191	276	1.11618	6648973	12835299	1.08821	PLOD1
chr1	12017847	12018051	2	431	413	1.11618	6648973	12835299	1.08821	PLOD1
chr1	12018521	12018755	2	567	691	1.18218	6648973	12835299	1.08821	PLOD1
chr1	12020651	12020875	2	273	336	1.11618	6648973	12835299	1.08821	PLOD1
chr1	12023537	12023744	2	369	371	1.11618	6648973	12835299	1.08821	PLOD1
chr1	12024180	12024408	2	328	473	0.999061	6648973	12835299	1.08821	PLOD1
chr1	12024649	12024893	2	295	352	1.11618	6648973	12835299	1.08821	PLOD1
chr1	12025485	12025701	2	195	176	1.11618	6648973	12835299	1.08821	PLOD1
chr1	12026250	12026424	2	362	588	0.886973	6648973	12835299	1.08821	PLOD1
chr1	12026992	12027199	2	207	277	1.11618	6648973	12835299	1.08821	PLOD1
chr1	12030675	12030924	2	577	681	1.2207	6648973	12835299	1.08821	PLOD1
chr1	12032877	12033105	2	322	413	1.11618	6648973	12835299	1.08821	PLOD1
chr1	12034658	12034916	2	546	605	1.30022	6648973	12835299	1.08821	PLOD1
chr1	12049174	12049451	2	326	458	1.02549	6648973	12835299	1.08821	MFN2
chr1	12052560	12052798	2	773	1178	0.945395	6648973	12835299	1.08821	MFN2
chr1	12056161	12056426	2	405	586	0.995718	6648973	12835299	1.08821	MFN2
chr1	12057302	12057529	2	570	742	1.10675	6648973	12835299	1.08821	MFN2
chr1	12058775	12058986	2	300	522	0.827999	6648973	12835299	1.08821	MFN2
chr1	12058993	12059203	2	377	505	1.07555	6648973	12835299	1.08821	MFN2
chr1	12061406	12061662	2	517	727	1.02455	6648973	12835299	1.08821	MFN2
chr1	12061774	12061944	2	560	796	1.01357	6648973	12835299	1.08821	MFN2
chr1	12061987	12062211	2	677	751	1.29876	6648973	12835299	1.08821	MFN2
chr1	12063997	12064226	2	698	1012	0.993697	6648973	12835299	1.08821	MFN2
chr1	12064514	12064721	2	734	1139	0.928435	6648973	12835299	1.08821	MFN2
chr1	12064830	12065035	2	275	443	0.894351	6648973	12835299	1.08821	MFN2
chr1	12065716	12066039	2	548	655	1.20536	6648973	12835299	1.08821	MFN2
chr1	12066543	12066801	2	242	346	1.11618	6648973	12835299	1.08821	MFN2
chr1	12067058	12067357	2	174	315	1.11618	6648973	12835299	1.08821	MFN2
chr1	12069597	12069834	2	485	767	0.911015	6648973	12835299	1.08821	MFN2
chr1	12071501	12071673	2	344	399	1.11618	6648973	12835299	1.08821	MFN2
chr1	12073361	12073467	2	234	322	1.11618	6648973	12835299	1.08821	MFN2
chr1	12081730	12081899	2	152	199	1.11618	6648973	12835299	1.08821	MIIP
chr1	12082144	12082501	2	66	132	1.11618	6648973	12835299	1.08821	MIIP
chr1	12082882	12082982	2	113	165	1.11618	6648973	12835299	1.08821	MIIP
chr1	12089087	12089200	2	130	172	1.11618	6648973	12835299	1.08821	MIIP
chr1	12089259	12089359	2	148	216	1.11618	6648973	12835299	1.08821	MIIP
chr1	12089819	12089953	2	110	153	1.11618	6648973	12835299	1.08821	MIIP
chr1	12090082	12090183	2	115	144	1.11618	6648973	12835299	1.08821	MIIP
chr1	12091320	12091462	2	127	103	1.11618	6648973	12835299	1.08821	MIIP
chr1	12091714	12091874	2	171	258	1.11618	6648973	12835299	1.08821	MIIP
chr1	12144514	12144614	2	329	402	1.11983	6648973	12835299	1.08821	TNFRSF8
chr1	12157155	12157276	2	160	267	1.11983	6648973	12835299	1.08821	TNFRSF8
chr1	12164433	12164590	2	349	575	0.874454	6648973	12835299	1.08821	TNFRSF8
chr1	12169618	12169718	2	90	137	1.11983	6648973	12835299	1.08821	TNFRSF8
chr1	12170065	12170263	2	63	107	1.11983	6648973	12835299	1.08821	TNFRSF8
chr1	12171902	12172073	2	231	293	1.11983	6648973	12835299	1.08821	TNFRSF8
chr1	12175581	12175788	2	422	523	1.16249	6648973	12835299	1.08821	TNFRSF8
chr1	12183337	12183437	2	107	63	1.11983	6648973	12835299	1.08821	TNFRSF8
chr1	12183769	12183886	2	128	126	1.11983	6648973	12835299	1.08821	TNFRSF8
chr1	12186005	12186111	2	278	325	1.11983	6648973	12835299	1.08821	TNFRSF8
chr1	12186216	12186316	2	285	305	1.11983	6648973	12835299	1.08821	TNFRSF8
chr1	12195607	12195707	2	354	272	1.11983	6648973	12835299	1.08821	TNFRSF8
chr1	12198283	12198495	2	232	232	1.11983	6648973	12835299	1.08821	TNFRSF8
chr1	12202341	12202590	2	203	206	1.11983	6648973	12835299	1.08821	TNFRSF8
chr1	12227463	12227623	2	19	30	1.11983	6648973	12835299	1.08821	no_gene
chr1	12248850	12248954	2	164	191	1.11983	6648973	12835299	1.08821	TNFRSF1B
chr1	12251011	12251144	2	201	246	1.11983	6648973	12835299	1.08821	TNFRSF1B
chr1	12251798	12251982	2	175	275	1.11983	6648973	12835299	1.08821	TNFRSF1B
chr1	12252359	12252459	2	463	640	1.04227	6648973	12835299	1.08821	TNFRSF1B
chr1	12252484	12252584	2	479	605	1.14067	6648973	12835299	1.08821	TNFRSF1B
chr1	12252917	12253157	2	235	310	1.11253	6648973	12835299	1.08821	TNFRSF1B
chr1	12253166	12253266	2	348	495	1.01287	6648973	12835299	1.08821	TNFRSF1B
chr1	12254000	12254100	2	232	353	1.11253	6648973	12835299	1.08821	TNFRSF1B
chr1	12254608	12254708	2	187	278	1.11253	6648973	12835299	1.08821	TNFRSF1B
chr1	12262021	12262230	2	190	252	1.11253	6648973	12835299	1.08821	TNFRSF1B
chr1	12266794	12267079	2	62	105	1.11253	6648973	12835299	1.08821	TNFRSF1B
chr1	12294321	12294422	2	309	539	0.825941	6648973	12835299	1.08821	VPS13D
chr1	12302558	12302658	2	445	617	1.03909	6648973	12835299	1.08821	VPS13D
chr1	12304300	12304495	2	315	470	0.965588	6648973	12835299	1.08821	VPS13D
chr1	12304584	12304684	2	387	674	0.827237	6648973	12835299	1.08821	VPS13D
chr1	12309277	12309398	2	330	479	0.992562	6648973	12835299	1.08821	VPS13D
chr1	12313776	12313885	2	386	569	0.977359	6648973	12835299	1.08821	VPS13D
chr1	12316387	12316562	2	285	380	1.11253	6648973	12835299	1.08821	VPS13D
chr1	12317041	12317146	2	453	556	1.17382	6648973	12835299	1.08821	VPS13D
chr1	12317989	12318162	2	293	537	0.78609	6648973	12835299	1.08821	VPS13D
chr1	12320747	12320853	2	458	669	0.986321	6648973	12835299	1.08821	VPS13D
chr1	12321002	12321208	2	458	546	1.20851	6648973	12835299	1.08821	VPS13D
chr1	12321955	12322139	2	206	292	1.11253	6648973	12835299	1.08821	VPS13D
chr1	12326935	12327070	2	180	311	1.11253	6648973	12835299	1.08821	VPS13D
chr1	12327829	12327989	2	604	901	0.965809	6648973	12835299	1.08821	VPS13D
chr1	12328760	12328935	2	326	521	0.901486	6648973	12835299	1.08821	VPS13D
chr1	12331048	12331183	2	263	364	1.11253	6648973	12835299	1.08821	VPS13D
chr1	12333057	12333194	2	356	580	0.884303	6648973	12835299	1.08821	VPS13D
chr1	12335879	12338097	2	329	487	0.973299	6648973	12835299	1.08821	VPS13D
chr1	12339553	12339709	2	245	428	1.11253	6648973	12835299	1.08821	VPS13D
chr1	12342759	12343795	2	301	461	0.940686	6648973	12835299	1.08821	VPS13D
chr1	12348275	12348375	2	359	390	1.11253	6648973	12835299	1.08821	VPS13D
chr1	12351052	12351183	2	267	437	1.11253	6648973	12835299	1.08821	VPS13D
chr1	12353578	12353763	2	239	360	1.11253	6648973	12835299	1.08821	VPS13D
chr1	12359256	12359443	2	349	509	0.98784	6648973	12835299	1.08821	VPS13D
chr1	12364560	12364787	2	692	828	1.20408	6648973	12835299	1.08821	VPS13D
chr1	12368485	12368700	2	501	877	0.823033	6648973	12835299	1.08821	VPS13D
chr1	12371508	12371684	2	246	394	1.11253	6648973	12835299	1.08821	VPS13D
chr1	12371867	12371984	2	194	321	1.11253	6648973	12835299	1.08821	VPS13D
chr1	12374169	12374386	2	457	750	0.877878	6648973	12835299	1.08821	VPS13D
chr1	12378126	12378396	2	395	531	1.07172	6648973	12835299	1.08821	VPS13D
chr1	12379551	12379689	2	394	635	0.893926	6648973	12835299	1.08821	VPS13D
chr1	12381863	12382053	2	429	553	1.11766	6648973	12835299	1.08821	VPS13D
chr1	12382590	12382805	2	496	678	1.05398	6648973	12835299	1.08821	VPS13D
chr1	12383690	12383850	2	504	939	0.773293	6648973	12835299	1.08821	VPS13D
chr1	12387702	12387913	2	451	759	0.856079	6648973	12835299	1.08821	VPS13D
chr1	12389880	12389980	2	310	660	0.676701	6648973	12835299	1.08821	VPS13D
chr1	12393280	12393425	2	274	360	1.11253	6648973	12835299	1.08821	VPS13D
chr1	12395759	12395949	2	212	344	1.11618	6648973	12835299	1.08821	VPS13D
chr1	12398275	12398375	2	477	646	1.06381	6648973	12835299	1.08821	VPS13D
chr1	12401834	12401944	2	209	256	1.11618	6648973	12835299	1.08821	VPS13D
chr1	12402953	12403110	2	500	776	0.928298	6648973	12835299	1.08821	VPS13D
chr1	12405428	12405568	2	267	398	1.11618	6648973	12835299	1.08821	VPS13D
chr1	12406635	12406735	2	336	533	0.90822	6648973	12835299	1.08821	VPS13D
chr1	12408877	12409032	2	396	502	1.1365	6648973	12835299	1.08821	VPS13D
chr1	12409218	12409433	2	684	914	1.07817	6648973	12835299	1.08821	VPS13D
chr1	12414028	12414280	2	451	642	1.01209	6648973	12835299	1.08821	VPS13D
chr1	12415953	12416149	2	237	264	1.11618	6648973	12835299	1.08821	VPS13D
chr1	12416452	12416583	2	313	383	1.11618	6648973	12835299	1.08821	VPS13D
chr1	12418512	12418659	2	391	439	1.11618	6648973	12835299	1.08821	VPS13D
chr1	12422773	12422908	2	331	448	1.06446	6648973	12835299	1.08821	VPS13D
chr1	12423125	12423305	2	384	553	1.00043	6648973	12835299	1.08821	VPS13D
chr1	12428520	12428648	2	176	395	1.11618	6648973	12835299	1.08821	VPS13D
chr1	12429519	12429759	2	510	628	1.17001	6648973	12835299	1.08821	VPS13D
chr1	12433802	12433961	2	291	492	0.852132	6648973	12835299	1.08821	VPS13D
chr1	12438479	12438647	2	205	283	1.11618	6648973	12835299	1.08821	VPS13D
chr1	12439539	12439652	2	372	405	1.11618	6648973	12835299	1.08821	VPS13D
chr1	12443032	12443216	2	246	530	0.668711	6648973	12835299	1.08821	VPS13D
chr1	12445316	12445434	2	393	830	0.682172	6648973	12835299	1.08821	VPS13D
chr1	12446241	12446395	2	185	313	1.11618	6648973	12835299	1.08821	VPS13D
chr1	12460235	12460389	2	304	442	0.990901	6648973	12835299	1.08821	VPS13D
chr1	12461658	12461759	2	306	457	0.964682	6648973	12835299	1.08821	VPS13D
chr1	12463875	12464028	2	321	400	1.11618	6648973	12835299	1.08821	VPS13D
chr1	12469885	12469985	2	545	584	1.34451	6648973	12835299	1.08821	no_gene
chr1	12475137	12475276	2	405	539	1.08254	6648973	12835299	1.08821	VPS13D
chr1	12476710	12476882	2	258	413	1.11618	6648973	12835299	1.08821	VPS13D
chr1	12516051	12516188	2	198	290	1.11618	6648973	12835299	1.08821	VPS13D
chr1	12520253	12520453	2	215	232	1.11618	6648973	12835299	1.08821	VPS13D
chr1	12538841	12538941	2	355	396	1.11618	6648973	12835299	1.08821	no_gene
chr1	12557551	12557687	2	286	309	1.11618	6648973	12835299	1.08821	VPS13D
chr1	12566904	12567149	2	473	632	1.07826	6648973	12835299	1.08821	VPS13D
chr1	12567299	12567451	2	274	415	1.11618	6648973	12835299	1.08821	SNORA59A
chr1	12568944	12569080	2	270	342	1.11618	6648973	12835299	1.08821	VPS13D
chr1	12628361	12628461	2	295	554	0.76717	6648973	12835299	1.08821	DHRS3
chr1	12632683	12632883	2	379	552	0.989189	6648973	12835299	1.08821	DHRS3
chr1	12638743	12638986	2	264	420	1.11618	6648973	12835299	1.08821	DHRS3
chr1	12639170	12639442	2	162	262	1.11618	6648973	12835299	1.08821	DHRS3
chr1	12640385	12640696	2	364	434	1.11618	6648973	12835299	1.08821	DHRS3
chr1	12677146	12677355	2	271	230	1.11618	6648973	12835299	1.08821	DHRS3
chr1	12704563	12704735	2	117	211	1.11618	6648973	12835299	1.08821	AADACL4
chr1	12711139	12711360	2	520	798	0.938814	6648973	12835299	1.08821	AADACL4
chr1	12721729	12721883	2	442	681	0.935092	6648973	12835299	1.08821	AADACL4
chr1	12725969	12726748	2	197	326	1.11618	6648973	12835299	1.08821	AADACL4
chr1	12776295	12776395	2	264	435	1.11618	6648973	12835299	1.08821	AADACL3
chr1	12779477	12779695	2	516	706	1.05299	6648973	12835299	1.08821	AADACL3
chr1	12780866	12780966	2	242	404	1.11618	6648973	12835299	1.08821	AADACL3
chr1	12785186	12785965	2	170	330	1.11618	6648973	12835299	1.08821	AADACL3
chr1	12806376	12806491	2	273	365	1.11618	6648973	12835299	1.08821	C1orf158
chr1	12815597	12815765	2	347	586	0.853122	6648973	12835299	1.08821	C1orf158
chr1	12819240	12819551	2	291	496	0.84526	6648973	12835299	1.08821	C1orf158
chr1	12820700	12820886	2	101	209	1.11618	6648973	12835299	1.08821	C1orf158
chr1	12835008	12835299	2	129	183	1.11618	6648973	12835299	1.08821	PRAMEF12
chr1	12835683	12836263	1	283	563	0.724198	12835683	13747738	0.795726	PRAMEF12
chr1	12837151	12837744	1	320	674	0.684021	12835683	13747738	0.795726	PRAMEF12
chr1	12853374	12853665	1	444	824	0.776309	12835683	13747738	0.795726	PRAMEF1
chr1	12854061	12854644	1	811	1572	0.743271	12835683	13747738	0.795726	PRAMEF1
chr1	12854986	12855118	1	249	512	0.700662	12835683	13747738	0.795726	PRAMEF1
chr1	12855584	12856156	1	782	1541	0.731111	12835683	13747738	0.795726	PRAMEF1
chr1	12884798	12885361	1	533	1190	0.645297	12835683	13747738	0.795726	PRAMEF11
chr1	12887106	12887689	1	830	1622	0.737236	12835683	13747738	0.795726	PRAMEF11
chr1	12888355	12888677	1	717	1194	0.865155	12835683	13747738	0.795726	PRAMEF11
chr1	12907258	12908144	1	1018	1778	0.824888	12835683	13747738	0.795726	HNRNPCL1
chr1	12918862	12919153	1	537	954	0.81097	12835683	13747738	0.795726	PRAMEF2
chr1	12919545	12920128	1	551	1123	0.706889	12835683	13747738	0.795726	PRAMEF2
chr1	12921073	12921636	1	545	998	0.786765	12835683	13747738	0.795726	PRAMEF2
chr1	12939362	12939931	1	1083	2152	0.725046	12835683	13747738	0.795726	PRAMEF4
chr1	12941672	12942258	1	647	1329	0.701388	12835683	13747738	0.795726	PRAMEF4
chr1	12942920	12943217	1	363	670	0.780568	12835683	13747738	0.795726	PRAMEF4
chr1	12952674	12953374	1	302	601	0.723955	12835683	13747738	0.795726	PRAMEF10
chr1	12954403	12955003	1	389	689	0.81341	12835683	13747738	0.795726	PRAMEF10
chr1	12955389	12955680	1	309	592	0.751997	12835683	13747738	0.795726	PRAMEF10
chr1	12977499	12977809	1	343	640	0.772135	12835683	13747738	0.795726	PRAMEF7
chr1	12978168	12978768	1	552	962	0.826691	12835683	13747738	0.795726	PRAMEF7
chr1	12979658	12980238	1	653	1207	0.779444	12835683	13747738	0.795726	PRAMEF7
chr1	12998432	12999132	1	1147	2063	0.80102	12835683	13747738	0.795726	PRAMEF6
chr1	13000800	13001400	1	937	1923	0.702004	12835683	13747738	0.795726	PRAMEF6
chr1	13002048	13002358	1	591	1209	0.704272	12835683	13747738	0.795726	PRAMEF6
chr1	13035529	13035839	1	251	392	1.11618	12835683	13747738	0.795726	PRAMEF22
chr1	13036208	13036808	1	350	675	0.747039	12835683	13747738	0.795726	PRAMEF22
chr1	13037794	13038384	1	433	714	0.873713	12835683	13747738	0.795726	PRAMEF22
chr1	13052724	13052998	1	889	1502	0.852729	12835683	13747738	0.795726	PRAMEF6
chr1	13108825	13109405	1	704	1347	0.752981	12835683	13747738	0.795726	PRAMEF6
chr1	13111133	13111733	1	679	1349	0.725165	12835683	13747738	0.795726	PRAMEF6
chr1	13112381	13112681	1	677	1252	0.779047	12835683	13747738	0.795726	PRAMEF6
chr1	13182989	13183872	1	752	1353	0.800754	12835683	13747738	0.795726	RP13
chr1	13216675	13217255	1	1225	2149	0.821256	12835683	13747738	0.795726	WI2
chr1	13218998	13219581	1	1545	2726	0.816548	12835683	13747738	0.795726	WI2
chr1	13328819	13329408	1	424	716	0.853163	12835683	13747738	0.795726	PRAMEF3
chr1	13330400	13331000	1	169	355	1.11618	12835683	13747738	0.795726	PRAMEF3
chr1	13331365	13331675	1	231	412	1.11618	12835683	13747738	0.795726	PRAMEF3
chr1	13364877	13365187	1	625	1226	0.734461	12835683	13747738	0.795726	PRAMEF5
chr1	13365830	13366430	1	612	1147	0.768718	12835683	13747738	0.795726	PRAMEF5
chr1	13368158	13368738	1	1287	2365	0.784019	12835683	13747738	0.795726	PRAMEF5
chr1	13386968	13387548	1	243	502	0.6974	12835683	13747738	0.795726	PRAMEF8
chr1	13388444	13389044	1	314	566	0.799268	12835683	13747738	0.795726	PRAMEF8
chr1	13389402	13389712	1	329	636	0.745277	12835683	13747738	0.795726	PRAMEF8
chr1	13423989	13424299	1	895	1578	0.817138	12835683	13747738	0.795726	PRAMEF9
chr1	13424953	13425553	1	1037	2080	0.718281	12835683	13747738	0.795726	PRAMEF9
chr1	13427284	13427864	1	387	725	0.769046	12835683	13747738	0.795726	PRAMEF9
chr1	13448036	13448613	1	456	761	0.863295	12835683	13747738	0.795726	PRAMEF13
chr1	13449546	13450146	1	413	912	0.652431	12835683	13747738	0.795726	PRAMEF13
chr1	13450536	13450846	1	573	1130	0.730559	12835683	13747738	0.795726	PRAMEF13
chr1	13474675	13475264	1	599	1074	0.803529	12835683	13747738	0.795726	PRAMEF18
chr1	13476257	13476857	1	254	564	0.648834	12835683	13747738	0.795726	PRAMEF18
chr1	13477222	13477532	1	384	628	0.880949	12835683	13747738	0.795726	PRAMEF18
chr1	13495270	13495580	1	225	406	1.11618	12835683	13747738	0.795726	PRAMEF16
chr1	13495953	13496553	1	182	423	1.11618	12835683	13747738	0.795726	PRAMEF16
chr1	13497556	13498136	1	249	503	0.713199	12835683	13747738	0.795726	PRAMEF16
chr1	13521900	13522330	1	151	245	1.11618	12835683	13747738	0.795726	PRAMEF21
chr1	13523723	13524323	1	376	745	0.727128	12835683	13747738	0.795726	PRAMEF21
chr1	13526298	13526878	1	346	657	0.758735	12835683	13747738	0.795726	PRAMEF21
chr1	13607754	13608334	1	244	479	0.733894	12835683	13747738	0.795726	XX
chr1	13609230	13609820	1	532	991	0.773423	12835683	13747738	0.795726	XX
chr1	13610188	13610488	1	319	608	0.755903	12835683	13747738	0.795726	XX
chr1	13644787	13645097	1	875	1517	0.831001	12835683	13747738	0.795726	PRAMEF15
chr1	13645751	13646351	1	1047	2076	0.726605	12835683	13747738	0.795726	PRAMEF15
chr1	13648082	13648662	1	367	701	0.754271	12835683	13747738	0.795726	PRAMEF15
chr1	13668891	13669471	1	437	720	0.874436	12835683	13747738	0.795726	PRAMEF14
chr1	13670402	13671002	1	416	933	0.642378	12835683	13747738	0.795726	PRAMEF14
chr1	13671391	13671701	1	605	1067	0.816902	12835683	13747738	0.795726	PRAMEF14
chr1	13695511	13696100	1	617	1053	0.844182	12835683	13747738	0.795726	PRAMEF19
chr1	13697093	13697693	1	278	560	0.715214	12835683	13747738	0.795726	PRAMEF19
chr1	13698058	13698358	1	408	625	0.940501	12835683	13747738	0.795726	PRAMEF19
chr1	13716104	13716414	1	221	406	1.11618	12835683	13747738	0.795726	PRAMEF17
chr1	13716787	13717387	1	335	700	0.689487	12835683	13747738	0.795726	PRAMEF17
chr1	13718390	13718970	1	319	602	0.763437	12835683	13747738	0.795726	PRAMEF17
chr1	13742798	13743108	1	392	778	0.725915	12835683	13747738	0.795726	PRAMEF20
chr1	13744583	13745183	1	382	773	0.711972	12835683	13747738	0.795726	PRAMEF20
chr1	13747158	13747738	1	339	693	0.704767	12835683	13747738	0.795726	PRAMEF20
chr1	13802312	13802567	2	262	379	1.11618	13802312	16863372	1.14165	LRRC38
chr1	13839456	13840091	2	82	170	1.11618	13802312	16863372	1.14165	LRRC38
chr1	13910298	13910597	2	91	113	1.11618	13802312	16863372	1.14165	PDPN
chr1	13910607	13910707	2	143	287	1.11618	13802312	16863372	1.14165	PDPN
chr1	13912051	13912151	2	374	574	0.938726	13802312	16863372	1.14165	PDPN
chr1	13922277	13922377	2	403	465	1.24862	13802312	16863372	1.14165	no_gene
chr1	13933665	13933803	2	340	444	1.10325	13802312	16863372	1.14165	PDPN
chr1	13936879	13937013	2	238	435	1.11618	13802312	16863372	1.14165	PDPN
chr1	13940099	13940251	2	342	549	0.897497	13802312	16863372	1.14165	PDPN
[truncated: 210,291+ more rows]
