# Supplementary material for: Genetic analysis of sinonasal undifferentiated carcinoma discovers recurrent SWI/SNF alterations and a novel PGAP3-SRPK1 fusion gene
Source: BMC Cancer. 2021 May 29;21:636. doi: 10.1186/s12885-021-08370-x (PMC8164750; doi:10.1186/s12885-021-08370-x)
Supplement: Supplementary file 9 — Additional file 9: Supplemental Table 6A. Copy Number Variation Data (SNUC 1). Supplemental Table 6B. Copy Number Variation Data (SNUC 2). Supplemental Table 6C. Copy Number Variation Data (SNUC 5). Supplemental Table 6D. Copy Number Variation Data (SNUC 8). Supplemental Table 6E. Copy Number Variation Data (SNUC 10). [file 12885_2021_8370_MOESM9_ESM.zip › Supplemental Table 6D_CNV data.xlsx]

## Sheet: Sheet1
Supplemental Table 6D: Copy Number Variation Data (SNUC 8)
SNUC_8
chr	exon_start	exon_end	cnv	tumor_DOC	control_DOC	rationormalized_after_smoothing	CNV_start	CNV_end	seg_mean	gene
chr1	12098	12258	2	1648	1546	0.897785	12098	10342642	1.00134	no_gene
chr1	12553	12721	2	1770	1618	0.921338	12098	10342642	1.00134	no_gene
chr1	13331	13701	2	2227	2094	0.895711	12098	10342642	1.00134	no_gene
chr1	30334	30503	2	1246	1187	0.88408	12098	10342642	1.00134	RP11
chr1	35045	35544	2	1149	1186	0.815943	12098	10342642	1.00134	FAM138A
chr1	35618	35778	2	1010	1013	0.839724	12098	10342642	1.00134	FAM138A
chr1	69077	70017	2	874	850	0.865998	12098	10342642	1.00134	OR4F5
chr1	324294	324394	2	173	136	1.02837	12098	10342642	1.00134	no_gene
chr1	324427	325605	2	894	727	1.03568	12098	10342642	1.00134	no_gene
chr1	327734	328214	2	493	395	1.05117	12098	10342642	1.00134	RP4
chr1	367645	368605	2	860	766	0.945571	12098	10342642	1.00134	OR4F29
chr1	621092	622042	2	861	785	0.923757	12098	10342642	1.00134	OR4F16
chr1	664484	665108	2	1191	971	1.03304	12098	10342642	1.00134	no_gene
chr1	721404	721918	2	688	648	0.894207	12098	10342642	1.00134	AL669831.1
chr1	762079	762571	2	443	460	0.811092	12098	10342642	1.00134	NCRNA00115
chr1	861307	861407	2	281	214	1.02837	12098	10342642	1.00134	SAMD11
chr1	865532	865718	2	133	82	1.02837	12098	10342642	1.00134	SAMD11
chr1	866394	866494	2	183	133	1.02837	12098	10342642	1.00134	SAMD11
chr1	871149	871278	2	142	120	1.02837	12098	10342642	1.00134	SAMD11
chr1	874414	874514	2	293	267	1.02837	12098	10342642	1.00134	SAMD11
chr1	874652	874842	2	114	96	1.02837	12098	10342642	1.00134	SAMD11
chr1	876491	876688	2	106	82	1.02837	12098	10342642	1.00134	SAMD11
chr1	877726	877879	2	69	50	1.02837	12098	10342642	1.00134	SAMD11
chr1	877936	878440	2	51	59	1.02837	12098	10342642	1.00134	SAMD11
chr1	878589	878759	2	153	108	1.02837	12098	10342642	1.00134	SAMD11
chr1	879075	879535	2	124	101	1.02837	12098	10342642	1.00134	SAMD11
chr1	880017	880182	2	126	93	1.02837	12098	10342642	1.00134	NOC2L
chr1	880421	880528	2	224	226	1.02837	12098	10342642	1.00134	NOC2L
chr1	880895	881035	2	455	323	1.18641	12098	10342642	1.00134	NOC2L
chr1	881550	881668	2	74	86	1.02837	12098	10342642	1.00134	NOC2L
chr1	881779	881927	2	203	165	1.02837	12098	10342642	1.00134	NOC2L
chr1	883508	883614	2	138	126	1.02837	12098	10342642	1.00134	NOC2L
chr1	883867	883985	2	204	208	1.02837	12098	10342642	1.00134	NOC2L
chr1	886504	886620	2	276	309	0.752272	12098	10342642	1.00134	NOC2L
chr1	887377	887521	2	231	196	1.02837	12098	10342642	1.00134	NOC2L
chr1	887789	887982	2	250	266	1.02837	12098	10342642	1.00134	NOC2L
chr1	888552	888670	2	210	135	1.02837	12098	10342642	1.00134	NOC2L
chr1	889159	889274	2	249	151	1.02837	12098	10342642	1.00134	NOC2L
chr1	889381	889551	2	41	39	1.02837	12098	10342642	1.00134	NOC2L
chr1	891298	891398	2	245	217	1.02837	12098	10342642	1.00134	NOC2L
chr1	891472	891597	2	277	296	0.788157	12098	10342642	1.00134	NOC2L
chr1	892271	892407	2	271	357	0.639331	12098	10342642	1.00134	NOC2L
chr1	892476	892655	2	191	233	1.02837	12098	10342642	1.00134	NOC2L
chr1	894010	894463	2	262	218	1.02837	12098	10342642	1.00134	NOC2L
chr1	894557	894657	2	261	224	1.02837	12098	10342642	1.00134	NOC2L
chr1	896020	896182	2	32	21	1.02837	12098	10342642	1.00134	KLHL17
chr1	896600	896940	2	117	113	1.02837	12098	10342642	1.00134	KLHL17
chr1	897006	897132	2	210	259	1.02837	12098	10342642	1.00134	KLHL17
chr1	897203	897652	2	221	197	1.02837	12098	10342642	1.00134	KLHL17
chr1	897732	897853	2	221	181	1.02837	12098	10342642	1.00134	KLHL17
chr1	898081	898299	2	61	35	1.02837	12098	10342642	1.00134	KLHL17
chr1	898411	898692	2	48	60	1.02837	12098	10342642	1.00134	KLHL17
chr1	898714	898886	2	52	70	1.02837	12098	10342642	1.00134	KLHL17
chr1	899294	899394	2	246	275	0.753402	12098	10342642	1.00134	KLHL17
chr1	899473	899573	2	193	158	1.02837	12098	10342642	1.00134	KLHL17
chr1	899706	899912	2	86	71	1.02837	12098	10342642	1.00134	KLHL17
chr1	900340	900573	2	192	160	1.02837	12098	10342642	1.00134	KLHL17
chr1	901903	902003	2	80	62	1.02837	12098	10342642	1.00134	PLEKHN1
chr1	902081	902185	2	90	64	1.02837	12098	10342642	1.00134	PLEKHN1
chr1	905654	905805	2	121	140	1.02837	12098	10342642	1.00134	PLEKHN1
chr1	905831	905991	2	104	120	1.02837	12098	10342642	1.00134	PLEKHN1
chr1	906063	906388	2	81	79	1.02837	12098	10342642	1.00134	PLEKHN1
chr1	906415	906590	2	154	135	1.02837	12098	10342642	1.00134	PLEKHN1
chr1	906694	906794	2	72	98	1.02837	12098	10342642	1.00134	PLEKHN1
chr1	907442	907542	2	71	80	1.02837	12098	10342642	1.00134	PLEKHN1
chr1	907665	907806	2	100	67	1.02837	12098	10342642	1.00134	PLEKHN1
chr1	908238	908392	2	77	79	1.02837	12098	10342642	1.00134	PLEKHN1
chr1	908563	908708	2	24	26	1.02837	12098	10342642	1.00134	PLEKHN1
chr1	908877	909022	2	124	90	1.02837	12098	10342642	1.00134	PLEKHN1
chr1	909210	909433	2	260	197	1.02837	12098	10342642	1.00134	PLEKHN1
chr1	909670	909770	2	193	298	0.545463	12098	10342642	1.00134	PLEKHN1
chr1	909819	909957	2	55	65	1.02837	12098	10342642	1.00134	PLEKHN1
chr1	911499	911650	2	45	60	1.02837	12098	10342642	1.00134	C1orf170
chr1	911877	912004	2	228	233	1.02837	12098	10342642	1.00134	C1orf170
chr1	914254	916037	2	184	131	1.02837	12098	10342642	1.00134	C1orf170
chr1	916425	916584	2	124	98	1.02837	12098	10342642	1.00134	C1orf170
chr1	917420	917520	2	112	62	1.02837	12098	10342642	1.00134	no_gene
chr1	934425	934814	2	21	18	1.02837	12098	10342642	1.00134	HES4
chr1	934833	935052	2	262	157	1.02837	12098	10342642	1.00134	HES4
chr1	935059	935399	2	398	233	1.02837	12098	10342642	1.00134	HES4
chr1	948845	949005	2	260	218	1.02837	12098	10342642	1.00134	ISG15
chr1	949361	949860	2	209	197	1.02837	12098	10342642	1.00134	ISG15
chr1	955441	955861	2	125	103	1.02837	12098	10342642	1.00134	AGRN
chr1	957529	957893	2	301	311	0.815137	12098	10342642	1.00134	AGRN
chr1	970605	970755	2	339	364	0.784373	12098	10342642	1.00134	AGRN
chr1	975993	976311	2	171	125	1.02837	12098	10342642	1.00134	AGRN
chr1	976501	977133	2	219	112	1.02837	12098	10342642	1.00134	AGRN
chr1	977284	977593	2	200	126	1.02837	12098	10342642	1.00134	AGRN
chr1	978567	979870	2	223	184	1.02837	12098	10342642	1.00134	AGRN
chr1	980489	980954	2	101	80	1.02837	12098	10342642	1.00134	AGRN
chr1	981061	981696	2	251	189	1.02837	12098	10342642	1.00134	AGRN
chr1	981725	982388	2	83	82	1.02837	12098	10342642	1.00134	AGRN
chr1	982655	982885	2	50	47	1.02837	12098	10342642	1.00134	AGRN
chr1	982901	983326	2	332	254	1.02837	12098	10342642	1.00134	AGRN
chr1	983340	983796	2	56	29	1.02837	12098	10342642	1.00134	AGRN
chr1	984195	984490	2	93	54	1.02837	12098	10342642	1.00134	AGRN
chr1	984564	984882	2	197	139	1.02837	12098	10342642	1.00134	AGRN
chr1	984894	985226	2	62	85	1.02837	12098	10342642	1.00134	AGRN
chr1	985231	985468	2	163	140	1.02837	12098	10342642	1.00134	AGRN
chr1	985561	986022	2	116	104	1.02837	12098	10342642	1.00134	AGRN
chr1	986054	986268	2	55	73	1.02837	12098	10342642	1.00134	AGRN
chr1	986367	986467	2	132	77	1.02837	12098	10342642	1.00134	AGRN
chr1	986581	987246	2	175	144	1.02837	12098	10342642	1.00134	AGRN
chr1	987334	987434	2	188	192	1.02837	12098	10342642	1.00134	AGRN
chr1	988806	988906	2	45	36	1.02837	12098	10342642	1.00134	AGRN
chr1	989081	989408	2	200	221	1.02837	12098	10342642	1.00134	AGRN
chr1	989776	989982	2	257	188	1.02837	12098	10342642	1.00134	AGRN
chr1	990152	990412	2	136	120	1.02837	12098	10342642	1.00134	AGRN
chr1	1007184	1007954	2	55	46	1.02837	12098	10342642	1.00134	no_gene
chr1	1018209	1018369	2	124	108	1.02837	12098	10342642	1.00134	C1orf159
chr1	1019285	1019763	2	58	33	1.02837	12098	10342642	1.00134	C1orf159
chr1	1019809	1019962	2	105	93	1.02837	12098	10342642	1.00134	C1orf159
chr1	1021256	1021392	2	179	130	1.02837	12098	10342642	1.00134	C1orf159
chr1	1022441	1022601	2	107	79	1.02837	12098	10342642	1.00134	C1orf159
chr1	1022876	1022977	2	163	104	1.02837	12098	10342642	1.00134	C1orf159
chr1	1025720	1025820	2	200	205	1.02837	12098	10342642	1.00134	C1orf159
chr1	1026199	1026363	2	211	211	1.02837	12098	10342642	1.00134	C1orf159
chr1	1026656	1026756	2	7	18	1.02837	12098	10342642	1.00134	C1orf159
chr1	1026837	1026985	2	53	111	1.02837	12098	10342642	1.00134	C1orf159
chr1	1027335	1027435	2	61	92	1.02837	12098	10342642	1.00134	no_gene
chr1	1078122	1078536	2	96	84	1.02837	12098	10342642	1.00134	RP11
chr1	1102481	1102581	2	158	138	1.02837	12098	10342642	1.00134	MIR200B
chr1	1103177	1103337	2	271	214	1.02837	12098	10342642	1.00134	MIR200A
chr1	1104323	1104476	2	109	121	1.02837	12098	10342642	1.00134	MIR429
chr1	1111009	1111776	2	565	514	0.925784	12098	10342642	1.00134	RP11
chr1	1114594	1114841	2	90	59	1.02837	12098	10342642	1.00134	RP11
chr1	1114974	1115126	2	123	105	1.02837	12098	10342642	1.00134	RP11
chr1	1115412	1115722	2	95	64	1.02837	12098	10342642	1.00134	TTLL10
chr1	1115860	1115983	2	172	166	1.02837	12098	10342642	1.00134	TTLL10
chr1	1116108	1116242	2	82	58	1.02837	12098	10342642	1.00134	TTLL10
chr1	1117108	1117208	2	108	133	1.02837	12098	10342642	1.00134	TTLL10
chr1	1117733	1117833	2	131	204	1.02837	12098	10342642	1.00134	TTLL10
chr1	1118253	1118429	2	85	62	1.02837	12098	10342642	1.00134	TTLL10
chr1	1119297	1119473	2	188	128	1.02837	12098	10342642	1.00134	TTLL10
chr1	1120326	1120524	2	152	97	1.02837	12098	10342642	1.00134	TTLL10
chr1	1131978	1132096	2	181	127	1.02837	12098	10342642	1.00134	TTLL10
chr1	1132469	1132569	2	120	93	1.02837	12098	10342642	1.00134	TTLL10
chr1	1132805	1133227	2	87	61	1.02837	12098	10342642	1.00134	TTLL10
chr1	1138968	1139350	2	66	55	1.02837	12098	10342642	1.00134	TNFRSF18
chr1	1139411	1139618	2	273	237	1.02837	12098	10342642	1.00134	TNFRSF18
chr1	1139772	1139872	2	125	99	1.02837	12098	10342642	1.00134	TNFRSF18
chr1	1140697	1140874	2	176	138	1.02837	12098	10342642	1.00134	TNFRSF18
chr1	1141742	1141953	2	149	113	1.02837	12098	10342642	1.00134	TNFRSF18
chr1	1146922	1147262	2	27	24	1.02837	12098	10342642	1.00134	TNFRSF4
chr1	1147308	1147579	2	152	127	1.02837	12098	10342642	1.00134	TNFRSF4
chr1	1147941	1148155	2	34	21	1.02837	12098	10342642	1.00134	TNFRSF4
chr1	1148358	1148878	2	62	43	1.02837	12098	10342642	1.00134	TNFRSF4
chr1	1149040	1149167	2	121	83	1.02837	12098	10342642	1.00134	TNFRSF4
chr1	1149360	1149509	2	77	56	1.02837	12098	10342642	1.00134	TNFRSF4
chr1	1152889	1153186	2	247	158	1.02837	12098	10342642	1.00134	SDF4
chr1	1153835	1154015	2	259	189	1.02837	12098	10342642	1.00134	SDF4
chr1	1154075	1154445	2	76	75	1.02837	12098	10342642	1.00134	SDF4
chr1	1156044	1156144	2	230	278	0.696799	12098	10342642	1.00134	no_gene
chr1	1158549	1158739	2	181	123	1.02837	12098	10342642	1.00134	SDF4
chr1	1159209	1159350	2	207	140	1.02837	12098	10342642	1.00134	SDF4
chr1	1163845	1164175	2	201	160	1.02837	12098	10342642	1.00134	SDF4
chr1	1167645	1168650	2	59	42	1.02837	12098	10342642	1.00134	B3GALT6
chr1	1177925	1178028	2	88	68	1.02837	12098	10342642	1.00134	FAM132A
chr1	1178204	1178304	2	126	147	1.02837	12098	10342642	1.00134	FAM132A
chr1	1178437	1178537	2	91	75	1.02837	12098	10342642	1.00134	FAM132A
chr1	1178821	1178934	2	73	56	1.02837	12098	10342642	1.00134	FAM132A
chr1	1179310	1179487	2	66	73	1.02837	12098	10342642	1.00134	FAM132A
chr1	1179758	1179879	2	150	91	1.02837	12098	10342642	1.00134	FAM132A
chr1	1190580	1190869	2	146	142	1.02837	12098	10342642	1.00134	UBE2J2
chr1	1191415	1191515	2	213	206	1.02837	12098	10342642	1.00134	UBE2J2
chr1	1192369	1192512	2	76	93	1.02837	12098	10342642	1.00134	UBE2J2
chr1	1192585	1192692	2	137	111	1.02837	12098	10342642	1.00134	UBE2J2
chr1	1197642	1197770	2	181	140	1.02837	12098	10342642	1.00134	UBE2J2
chr1	1198696	1198796	2	249	224	1.02837	12098	10342642	1.00134	UBE2J2
chr1	1200136	1200236	2	16	17	1.02837	12098	10342642	1.00134	no_gene
chr1	1201440	1201540	2	107	97	1.02837	12098	10342642	1.00134	UBE2J2
chr1	1203239	1203374	2	278	297	0.788339	12098	10342642	1.00134	UBE2J2
chr1	1215993	1216093	2	166	168	1.02837	12098	10342642	1.00134	SCNN1D
chr1	1216591	1216691	2	130	100	1.02837	12098	10342642	1.00134	SCNN1D
chr1	1216789	1216995	2	89	59	1.02837	12098	10342642	1.00134	SCNN1D
chr1	1217610	1217710	2	114	99	1.02837	12098	10342642	1.00134	SCNN1D
chr1	1219296	1219515	2	59	42	1.02837	12098	10342642	1.00134	SCNN1D
chr1	1220947	1221047	2	36	32	1.02837	12098	10342642	1.00134	SCNN1D
chr1	1221303	1221660	2	69	55	1.02837	12098	10342642	1.00134	SCNN1D
chr1	1222145	1222357	2	104	117	1.02837	12098	10342642	1.00134	SCNN1D
chr1	1222486	1222681	2	53	42	1.02837	12098	10342642	1.00134	SCNN1D
chr1	1222885	1223218	2	54	37	1.02837	12098	10342642	1.00134	SCNN1D
chr1	1223258	1223419	2	25	25	1.02837	12098	10342642	1.00134	SCNN1D
chr1	1225648	1225770	2	5	12	1.02837	12098	10342642	1.00134	SCNN1D
chr1	1225846	1225946	2	106	146	1.02837	12098	10342642	1.00134	SCNN1D
chr1	1225995	1226095	2	221	173	1.02837	12098	10342642	1.00134	SCNN1D
chr1	1226254	1226354	2	170	132	1.02837	12098	10342642	1.00134	SCNN1D
chr1	1226432	1226532	2	150	94	1.02837	12098	10342642	1.00134	SCNN1D
chr1	1226631	1226992	2	48	41	1.02837	12098	10342642	1.00134	SCNN1D
chr1	1228910	1229090	2	93	72	1.02837	12098	10342642	1.00134	ACAP3
chr1	1229148	1229315	2	151	92	1.02837	12098	10342642	1.00134	ACAP3
chr1	1229467	1229581	2	148	160	1.02837	12098	10342642	1.00134	ACAP3
chr1	1229749	1230010	2	74	39	1.02837	12098	10342642	1.00134	ACAP3
chr1	1230096	1230196	2	132	112	1.02837	12098	10342642	1.00134	ACAP3
chr1	1230824	1230936	2	165	147	1.02837	12098	10342642	1.00134	ACAP3
chr1	1231113	1231320	2	123	89	1.02837	12098	10342642	1.00134	ACAP3
chr1	1231392	1231492	2	337	158	1.02837	12098	10342642	1.00134	ACAP3
chr1	1231575	1231675	2	130	111	1.02837	12098	10342642	1.00134	ACAP3
chr1	1231802	1232015	2	169	131	1.02837	12098	10342642	1.00134	ACAP3
chr1	1233199	1233315	2	47	59	1.02837	12098	10342642	1.00134	ACAP3
chr1	1233390	1233495	2	152	89	1.02837	12098	10342642	1.00134	ACAP3
chr1	1233665	1233825	2	40	25	1.02837	12098	10342642	1.00134	ACAP3
chr1	1233893	1234104	2	226	182	1.02837	12098	10342642	1.00134	ACAP3
chr1	1234620	1234780	2	77	43	1.02837	12098	10342642	1.00134	ACAP3
chr1	1235054	1235287	2	15	22	1.02837	12098	10342642	1.00134	ACAP3
chr1	1235350	1235450	2	52	63	1.02837	12098	10342642	1.00134	ACAP3
chr1	1235510	1235610	2	41	36	1.02837	12098	10342642	1.00134	ACAP3
chr1	1235875	1236086	2	128	117	1.02837	12098	10342642	1.00134	ACAP3
chr1	1237295	1237447	2	30	25	1.02837	12098	10342642	1.00134	ACAP3
chr1	1238218	1238378	2	156	160	1.02837	12098	10342642	1.00134	ACAP3
chr1	1238539	1238661	2	160	126	1.02837	12098	10342642	1.00134	ACAP3
chr1	1239444	1239544	2	230	201	1.02837	12098	10342642	1.00134	ACAP3
chr1	1242444	1242544	2	246	245	1.02837	12098	10342642	1.00134	ACAP3
chr1	1242690	1242790	2	320	233	1.02837	12098	10342642	1.00134	ACAP3
chr1	1243061	1243221	2	12	11	1.02837	12098	10342642	1.00134	ACAP3
chr1	1243952	1244112	2	160	87	1.02837	12098	10342642	1.00134	ACAP3
chr1	1244213	1244373	2	13	12	1.02837	12098	10342642	1.00134	ACAP3
chr1	1244452	1244655	2	44	50	1.02837	12098	10342642	1.00134	ACAP3
chr1	1244831	1244985	2	162	173	1.02837	12098	10342642	1.00134	ACAP3
chr1	1245058	1245233	2	59	46	1.02837	12098	10342642	1.00134	ACAP3
chr1	1245966	1246453	2	210	220	1.02837	12098	10342642	1.00134	PUSL1
chr1	1246707	1247040	2	151	127	1.02837	12098	10342642	1.00134	PUSL1
chr1	1247166	1247321	2	9	12	1.02837	12098	10342642	1.00134	CPSF3L
chr1	1247355	1247529	2	45	68	1.02837	12098	10342642	1.00134	CPSF3L
chr1	1247603	1247750	2	69	72	1.02837	12098	10342642	1.00134	CPSF3L
chr1	1247800	1247900	2	125	91	1.02837	12098	10342642	1.00134	CPSF3L
chr1	1247970	1248082	2	24	16	1.02837	12098	10342642	1.00134	CPSF3L
chr1	1248164	1248331	2	90	67	1.02837	12098	10342642	1.00134	CPSF3L
chr1	1248409	1248509	2	173	110	1.02837	12098	10342642	1.00134	CPSF3L
chr1	1248880	1248980	2	248	170	1.02837	12098	10342642	1.00134	CPSF3L
chr1	1249109	1249303	2	241	215	1.02837	12098	10342642	1.00134	CPSF3L
chr1	1249603	1249763	2	160	171	1.02837	12098	10342642	1.00134	CPSF3L
chr1	1250201	1250344	2	224	198	1.02837	12098	10342642	1.00134	CPSF3L
chr1	1250751	1250851	2	356	400	0.749574	12098	10342642	1.00134	CPSF3L
chr1	1250897	1251000	2	344	285	1.01657	12098	10342642	1.00134	CPSF3L
chr1	1254234	1254906	2	156	126	1.02837	12098	10342642	1.00134	CPSF3L
chr1	1255822	1255922	2	257	200	1.02837	12098	10342642	1.00134	CPSF3L
chr1	1255991	1256091	2	100	127	1.02837	12098	10342642	1.00134	no_gene
chr1	1256177	1256476	2	190	224	1.02837	12098	10342642	1.00134	CPSF3L
chr1	1257275	1257375	2	20	20	1.02837	12098	10342642	1.00134	CPSF3L
chr1	1258509	1258667	2	105	137	1.02837	12098	10342642	1.00134	CPSF3L
chr1	1259888	1260041	2	139	114	1.02837	12098	10342642	1.00134	CPSF3L
chr1	1262288	1262414	2	276	274	0.848365	12098	10342642	1.00134	GLTPD1
chr1	1262608	1263148	2	203	179	1.02837	12098	10342642	1.00134	GLTPD1
chr1	1266712	1266933	2	49	43	1.02837	12098	10342642	1.00134	TAS1R3
chr1	1267015	1267320	2	191	166	1.02837	12098	10342642	1.00134	TAS1R3
chr1	1267392	1268188	2	155	133	1.02837	12098	10342642	1.00134	TAS1R3
chr1	1268298	1268506	2	111	69	1.02837	12098	10342642	1.00134	TAS1R3
chr1	1268595	1268761	2	236	275	0.722776	12098	10342642	1.00134	TAS1R3
chr1	1268883	1269846	2	85	87	1.02837	12098	10342642	1.00134	TAS1R3
chr1	1271508	1271897	2	64	64	1.02837	12098	10342642	1.00134	DVL1
chr1	1273111	1273565	2	112	76	1.02837	12098	10342642	1.00134	DVL1
chr1	1273646	1273818	2	95	78	1.02837	12098	10342642	1.00134	DVL1
chr1	1273899	1274035	2	184	120	1.02837	12098	10342642	1.00134	DVL1
chr1	1274654	1275064	2	165	126	1.02837	12098	10342642	1.00134	DVL1
chr1	1275104	1275204	2	182	193	1.02837	12098	10342642	1.00134	DVL1
chr1	1275415	1275559	2	120	106	1.02837	12098	10342642	1.00134	DVL1
chr1	1275611	1275711	2	197	144	1.02837	12098	10342642	1.00134	DVL1
chr1	1275786	1275886	2	245	200	1.02837	12098	10342642	1.00134	DVL1
chr1	1277044	1277187	2	42	36	1.02837	12098	10342642	1.00134	DVL1
chr1	1277430	1277538	2	81	87	1.02837	12098	10342642	1.00134	DVL1
chr1	1277740	1277866	2	97	60	1.02837	12098	10342642	1.00134	DVL1
chr1	1278053	1278153	2	114	87	1.02837	12098	10342642	1.00134	DVL1
chr1	1284253	1284473	2	459	368	1.05048	12098	10342642	1.00134	DVL1
chr1	1288589	1288746	2	191	204	1.02837	12098	10342642	1.00134	MXRA8
chr1	1288946	1289046	2	122	78	1.02837	12098	10342642	1.00134	MXRA8
chr1	1289225	1289326	2	36	57	0.975117	12098	10342642	1.00134	MXRA8
chr1	1289398	1289498	2	138	96	0.975117	12098	10342642	1.00134	MXRA8
chr1	1289542	1289642	2	174	69	1.08163	12098	10342642	1.00134	MXRA8
chr1	1289701	1289891	2	313	185	1.08163	12098	10342642	1.00134	MXRA8
chr1	1290059	1290534	2	203	146	1.02837	12098	10342642	1.00134	MXRA8
chr1	1290564	1290781	2	254	172	1.02837	12098	10342642	1.00134	MXRA8
chr1	1290816	1291134	2	41	32	1.02837	12098	10342642	1.00134	MXRA8
chr1	1291962	1292122	2	22	12	1.02837	12098	10342642	1.00134	MXRA8
chr1	1293810	1293910	2	97	98	1.02837	12098	10342642	1.00134	MXRA8
chr1	1296582	1296682	2	529	436	1.02187	12098	10342642	1.00134	MXRA8
chr1	1309178	1309338	2	634	634	0.842218	12098	10342642	1.00134	AURKAIP1
chr1	1309377	1309827	2	157	161	1.02837	12098	10342642	1.00134	AURKAIP1
chr1	1310000	1310160	2	285	258	1.02837	12098	10342642	1.00134	AURKAIP1
chr1	1322608	1322964	2	162	183	1.02837	12098	10342642	1.00134	CCNL2
chr1	1323153	1323253	2	208	253	1.02837	12098	10342642	1.00134	CCNL2
chr1	1323331	1323447	2	336	311	0.90992	12098	10342642	1.00134	CCNL2
chr1	1323830	1323930	2	198	175	1.02837	12098	10342642	1.00134	no_gene
chr1	1324004	1324123	2	29	49	1.02837	12098	10342642	1.00134	no_gene
chr1	1324152	1324252	2	50	50	1.02837	12098	10342642	1.00134	no_gene
chr1	1325607	1325753	2	131	100	1.02837	12098	10342642	1.00134	CCNL2
chr1	1325836	1325945	2	250	256	1.02837	12098	10342642	1.00134	CCNL2
chr1	1326143	1326247	2	344	359	0.807028	12098	10342642	1.00134	CCNL2
chr1	1326888	1326988	2	199	226	1.02837	12098	10342642	1.00134	CCNL2
chr1	1328122	1328222	2	353	387	0.768225	12098	10342642	1.00134	CCNL2
chr1	1328758	1328858	2	363	276	1.1077	12098	10342642	1.00134	CCNL2
chr1	1330771	1330896	2	251	272	0.777194	12098	10342642	1.00134	CCNL2
chr1	1333610	1333724	2	464	392	0.996911	12098	10342642	1.00134	CCNL2
chr1	1333964	1334064	2	334	375	0.750135	12098	10342642	1.00134	CCNL2
chr1	1334367	1334688	2	276	246	1.02837	12098	10342642	1.00134	CCNL2
chr1	1334891	1335069	2	364	308	0.995348	12098	10342642	1.00134	RP4
chr1	1335537	1335683	2	395	341	0.97559	12098	10342642	1.00134	RP4
chr1	1335984	1336114	2	311	299	0.876019	12098	10342642	1.00134	RP4
chr1	1337460	1337638	2	208	268	1.01699	12098	10342642	1.00134	MRPL20
chr1	1340996	1341268	2	410	466	0.741007	12098	10342642	1.00134	MRPL20
chr1	1342286	1342401	2	613	376	1.37308	12098	10342642	1.00134	MRPL20
chr1	1342504	1342604	2	111	115	1.01699	12098	10342642	1.00134	MRPL20
chr1	1354478	1354929	2	142	140	1.01699	12098	10342642	1.00134	RP4
chr1	1356175	1356385	2	138	172	1.01699	12098	10342642	1.00134	RP4
chr1	1361481	1361765	2	18	23	1.01699	12098	10342642	1.00134	RP4
chr1	1362861	1363231	2	48	36	1.01699	12098	10342642	1.00134	RP4
chr1	1371055	1371215	2	22	20	1.01699	12098	10342642	1.00134	VWA1
chr1	1372304	1372866	2	104	98	1.01699	12098	10342642	1.00134	VWA1
chr1	1374458	1375172	2	63	62	1.01699	12098	10342642	1.00134	VWA1
chr1	1386050	1386150	2	387	319	1.02175	12098	10342642	1.00134	ATAD3C
chr1	1387413	1387513	2	196	197	1.01699	12098	10342642	1.00134	ATAD3C
chr1	1387729	1387829	2	264	339	0.655886	12098	10342642	1.00134	ATAD3C
chr1	1389723	1389880	2	228	187	1.01699	12098	10342642	1.00134	ATAD3C
chr1	1390819	1390919	2	263	233	1.01699	12098	10342642	1.00134	ATAD3C
chr1	1391169	1391296	2	227	224	1.01699	12098	10342642	1.00134	ATAD3C
chr1	1391562	1391729	2	341	288	0.997209	12098	10342642	1.00134	ATAD3C
chr1	1392484	1392584	2	232	253	1.01699	12098	10342642	1.00134	ATAD3C
chr1	1394525	1394625	2	314	245	1.01699	12098	10342642	1.00134	ATAD3C
chr1	1396128	1396297	2	111	87	1.01699	12098	10342642	1.00134	ATAD3C
chr1	1397978	1398088	2	299	259	1.01699	12098	10342642	1.00134	ATAD3C
chr1	1403762	1404102	2	89	80	1.01699	12098	10342642	1.00134	ATAD3C
chr1	1407191	1407531	2	5	11	1.01699	12098	10342642	1.00134	ATAD3B
chr1	1412642	1412742	2	433	410	0.889464	12098	10342642	1.00134	ATAD3B
chr1	1413879	1414127	2	346	299	0.974607	12098	10342642	1.00134	ATAD3B
chr1	1414408	1414508	2	337	308	0.921518	12098	10342642	1.00134	ATAD3B
chr1	1416231	1416331	2	365	294	1.04561	12098	10342642	1.00134	ATAD3B
chr1	1417515	1417685	2	190	185	1.01699	12098	10342642	1.00134	ATAD3B
chr1	1417922	1418099	2	234	215	1.01699	12098	10342642	1.00134	ATAD3B
chr1	1418346	1418506	2	257	176	1.01699	12098	10342642	1.00134	no_gene
chr1	1420393	1420553	2	309	242	1.01699	12098	10342642	1.00134	ATAD3B
chr1	1421141	1421241	2	278	200	1.01699	12098	10342642	1.00134	ATAD3B
chr1	1421487	1421617	2	358	270	1.01699	12098	10342642	1.00134	ATAD3B
chr1	1421921	1422050	2	359	308	0.981676	12098	10342642	1.00134	ATAD3B
chr1	1423218	1423318	2	301	308	0.823077	12098	10342642	1.00134	ATAD3B
chr1	1424566	1424666	2	321	325	0.831852	12098	10342642	1.00134	ATAD3B
chr1	1425632	1425806	2	139	166	1.01699	12098	10342642	1.00134	ATAD3B
chr1	1425848	1426053	2	201	181	1.01699	12098	10342642	1.00134	ATAD3B
chr1	1430862	1431199	2	83	79	1.01699	12098	10342642	1.00134	ATAD3B
chr1	1444584	1444689	2	314	216	1.01699	12098	10342642	1.00134	N/A
chr1	1447575	1448070	2	51	49	1.01699	12098	10342642	1.00134	ATAD3A
chr1	1451380	1451480	2	425	439	0.815359	12098	10342642	1.00134	ATAD3A
chr1	1452544	1452794	2	441	298	1.24637	12098	10342642	1.00134	ATAD3A
chr1	1452994	1453161	2	323	253	1.01699	12098	10342642	1.00134	ATAD3A
chr1	1454285	1454385	2	349	281	1.04603	12098	10342642	1.00134	ATAD3A
chr1	1455518	1455688	2	223	176	1.01699	12098	10342642	1.00134	ATAD3A
chr1	1455912	1456012	2	261	278	0.790715	12098	10342642	1.00134	ATAD3A
chr1	1458121	1458281	2	339	252	1.03976	12098	10342642	1.00134	ATAD3A
chr1	1458869	1458969	2	277	250	1.03976	12098	10342642	1.00134	ATAD3A
chr1	1459216	1459386	2	263	168	1.03976	12098	10342642	1.00134	ATAD3A
chr1	1459650	1459779	2	449	293	1.29063	12098	10342642	1.00134	ATAD3A
chr1	1460595	1460695	2	331	217	1.03976	12098	10342642	1.00134	ATAD3A
chr1	1461826	1461926	2	352	243	1.03976	12098	10342642	1.00134	ATAD3A
chr1	1462468	1462629	2	114	82	1.03976	12098	10342642	1.00134	ATAD3A
chr1	1463072	1463244	2	119	115	1.03976	12098	10342642	1.00134	ATAD3A
chr1	1464600	1464713	2	221	153	1.03976	12098	10342642	1.00134	ATAD3A
chr1	1469303	1469454	2	144	132	1.03976	12098	10342642	1.00134	ATAD3A
chr1	1470737	1470887	2	167	100	1.03976	12098	10342642	1.00134	C1orf70
chr1	1470967	1471177	2	272	181	1.03976	12098	10342642	1.00134	C1orf70
chr1	1475006	1475170	2	192	135	1.03976	12098	10342642	1.00134	C1orf70
chr1	1475587	1475747	2	45	19	1.03976	12098	10342642	1.00134	C1orf70
chr1	1477443	1477549	2	344	274	1.05738	12098	10342642	1.00134	SSU72
chr1	1479194	1479369	2	164	113	1.03976	12098	10342642	1.00134	SSU72
chr1	1480116	1480384	2	295	253	1.03976	12098	10342642	1.00134	SSU72
chr1	1499913	1500298	2	200	225	1.03976	12098	10342642	1.00134	AL645728.2
chr1	1509787	1509947	2	388	338	0.966806	12098	10342642	1.00134	SSU72
chr1	1510355	1510659	2	512	456	0.945648	12098	10342642	1.00134	no_gene
chr1	1534713	1535395	2	54	39	1.03976	12098	10342642	1.00134	RP11
chr1	1550818	1551038	2	304	263	1.03976	12098	10342642	1.00134	MIB2
chr1	1551885	1552045	2	199	198	1.03976	12098	10342642	1.00134	MIB2
chr1	1558755	1559081	2	48	46	1.03976	12098	10342642	1.00134	MIB2
chr1	1559151	1559327	2	81	70	1.03976	12098	10342642	1.00134	MIB2
chr1	1560118	1560283	2	244	222	1.03976	12098	10342642	1.00134	MIB2
chr1	1560368	1560567	2	135	94	1.03976	12098	10342642	1.00134	MIB2
chr1	1560663	1560810	2	118	72	1.03976	12098	10342642	1.00134	MIB2
chr1	1560923	1561035	2	95	94	1.03976	12098	10342642	1.00134	MIB2
chr1	1562214	1562432	2	193	135	1.03976	12098	10342642	1.00134	MIB2
chr1	1562451	1562589	2	46	54	1.03976	12098	10342642	1.00134	MIB2
chr1	1562643	1562826	2	165	97	1.03976	12098	10342642	1.00134	MIB2
chr1	1563029	1563240	2	211	133	1.03976	12098	10342642	1.00134	MIB2
chr1	1563396	1563561	2	78	80	1.03976	12098	10342642	1.00134	MIB2
chr1	1563650	1563781	2	131	122	1.03976	12098	10342642	1.00134	MIB2
chr1	1563866	1564104	2	105	95	1.03976	12098	10342642	1.00134	MIB2
chr1	1564484	1564693	2	76	46	1.02837	12098	10342642	1.00134	MIB2
chr1	1564742	1565101	2	65	50	1.02837	12098	10342642	1.00134	MIB2
chr1	1565669	1565912	2	213	97	1.02837	12098	10342642	1.00134	MIB2
chr1	1568017	1568859	2	151	127	1.02837	12098	10342642	1.00134	MMP23B
chr1	1569113	1569480	2	199	205	1.02837	12098	10342642	1.00134	MMP23B
chr1	1569578	1569747	2	312	289	0.909246	12098	10342642	1.00134	MMP23B
chr1	1569813	1570003	2	280	176	1.02837	12098	10342642	1.00134	MMP23B
chr1	1571121	1571273	2	524	532	0.829553	12098	10342642	1.00134	AL691432.2
chr1	1571286	1571488	2	111	112	1.02837	12098	10342642	1.00134	AL691432.2
chr1	1571693	1571843	2	262	248	1.02837	12098	10342642	1.00134	AL691432.2
chr1	1572042	1572160	2	215	261	1.02837	12098	10342642	1.00134	AL691432.2
chr1	1572257	1572366	2	21	16	1.02837	12098	10342642	1.00134	AL691432.2
chr1	1572441	1572564	2	364	285	1.07567	12098	10342642	1.00134	AL691432.2
chr1	1572768	1572875	2	348	361	0.811889	12098	10342642	1.00134	AL691432.2
chr1	1573122	1573245	2	378	193	1.02837	12098	10342642	1.00134	AL691432.2
chr1	1573799	1573956	2	458	327	1.17962	12098	10342642	1.00134	AL691432.2
chr1	1575625	1575813	2	625	447	1.1776	12098	10342642	1.00134	AL691432.2
chr1	1576391	1576491	2	497	368	1.13745	12098	10342642	1.00134	AL691432.2
chr1	1577000	1577181	2	364	335	0.915126	12098	10342642	1.00134	AL691432.2
chr1	1577204	1577364	2	1045	802	1.0974	12098	10342642	1.00134	AL691432.2
chr1	1577636	1577869	2	641	537	1.00533	12098	10342642	1.00134	AL691432.2
chr1	1580455	1580623	2	1120	955	0.987732	12098	10342642	1.00134	AL691432.2
chr1	1580642	1580742	2	1838	1688	0.917059	12098	10342642	1.00134	AL691432.2
chr1	1581419	1581519	2	176	172	1.02837	12098	10342642	1.00134	AL691432.2
chr1	1581769	1581869	2	324	350	0.779653	12098	10342642	1.00134	no_gene
chr1	1582085	1582185	2	874	828	0.889008	12098	10342642	1.00134	AL691432.2
chr1	1582264	1582364	2	555	490	0.953941	12098	10342642	1.00134	AL691432.2
chr1	1585556	1585656	2	358	402	0.750035	12098	10342642	1.00134	AL691432.2
chr1	1586812	1586938	2	496	450	0.928311	12098	10342642	1.00134	AL691432.2
chr1	1588824	1588935	2	1008	946	0.897416	12098	10342642	1.00134	AL691432.2
chr1	1591518	1591618	2	968	946	0.861804	12098	10342642	1.00134	N/A
chr1	1597185	1597458	2	188	146	1.02837	12098	10342642	1.00134	SLC35E2B
chr1	1599764	1599911	2	703	719	0.823476	12098	10342642	1.00134	SLC35E2B
chr1	1601101	1601283	2	124	105	1.02837	12098	10342642	1.00134	SLC35E2B
chr1	1601511	1601611	2	285	227	1.02837	12098	10342642	1.00134	SLC35E2B
chr1	1602943	1603068	2	122	97	1.02837	12098	10342642	1.00134	SLC35E2B
chr1	1606900	1607079	2	620	723	0.722234	12098	10342642	1.00134	SLC35E2B
chr1	1607450	1607638	2	190	152	1.02837	12098	10342642	1.00134	SLC35E2B
chr1	1607804	1608144	2	1159	1039	0.93949	12098	10342642	1.00134	SLC35E2B
chr1	1632407	1632706	2	222	198	1.02837	12098	10342642	1.00134	MMP23A
chr1	1632799	1632968	2	274	283	0.815434	12098	10342642	1.00134	MMP23A
chr1	1633046	1633245	2	298	243	1.02837	12098	10342642	1.00134	MMP23A
chr1	1634341	1634493	2	567	522	0.914823	12098	10342642	1.00134	CDK11A
chr1	1634506	1634708	2	102	90	1.02837	12098	10342642	1.00134	CDK11A
chr1	1634913	1635063	2	248	194	1.02837	12098	10342642	1.00134	CDK11A
chr1	1635261	1635379	2	259	201	1.02837	12098	10342642	1.00134	CDK11A
chr1	1635476	1635585	2	10	22	1.02837	12098	10342642	1.00134	CDK11A
chr1	1635660	1635783	2	231	185	1.02837	12098	10342642	1.00134	no_gene
chr1	1635920	1636094	2	234	159	1.02837	12098	10342642	1.00134	CDK11A
chr1	1636240	1636464	2	219	191	1.02837	12098	10342642	1.00134	CDK11A
chr1	1637018	1637229	2	339	245	1.02837	12098	10342642	1.00134	CDK11A
chr1	1638846	1639055	2	551	428	1.08426	12098	10342642	1.00134	CDK11A
chr1	1639601	1639701	2	538	405	1.1188	12098	10342642	1.00134	CDK11A
chr1	1640210	1640391	2	353	308	0.965269	12098	10342642	1.00134	CDK11A
chr1	1640414	1640625	2	835	719	0.978097	12098	10342642	1.00134	CDK11A
chr1	1640845	1641079	2	637	531	1.01034	12098	10342642	1.00134	CDK11A
chr1	1643701	1643890	2	736	669	0.926566	12098	10342642	1.00134	CDK11A
chr1	1647783	1647917	2	957	764	1.05498	12098	10342642	1.00134	CDK11A
chr1	1650715	1650894	2	229	168	1.02837	12098	10342642	1.00134	CDK11A
chr1	1653033	1653150	2	534	556	0.808893	12098	10342642	1.00134	CDK11A
chr1	1653920	1654080	2	105	129	1.02837	12098	10342642	1.00134	CDK11A
chr1	1654091	1654257	2	984	1029	0.805386	12098	10342642	1.00134	CDK11A
chr1	1656806	1656906	2	668	716	0.785756	12098	10342642	1.00134	RP1
chr1	1663821	1663978	2	373	314	1.00047	12098	10342642	1.00134	RP1
chr1	1666126	1666335	2	489	547	0.752915	12098	10342642	1.00134	RP1
chr1	1669757	1669937	2	670	764	0.738594	12098	10342642	1.00134	SLC35E2
chr1	1670307	1670498	2	1020	1200	0.715885	12098	10342642	1.00134	SLC35E2
chr1	1670661	1671001	2	1192	1058	0.948888	12098	10342642	1.00134	SLC35E2
chr1	1684340	1684501	2	81	91	1.02837	12098	10342642	1.00134	NADK
chr1	1684997	1685097	2	143	140	1.02837	12098	10342642	1.00134	NADK
chr1	1685466	1685677	2	95	57	1.02837	12098	10342642	1.00134	NADK
chr1	1685690	1685824	2	241	153	1.02837	12098	10342642	1.00134	NADK
chr1	1685980	1686139	2	93	68	1.02837	12098	10342642	1.00134	NADK
chr1	1686810	1686917	2	225	215	1.02837	12098	10342642	1.00134	NADK
chr1	1687689	1687789	2	329	416	0.666081	12098	10342642	1.00134	NADK
chr1	1687939	1688096	2	161	224	1.02837	12098	10342642	1.00134	NADK
chr1	1688249	1688349	2	358	302	0.998391	12098	10342642	1.00134	NADK
chr1	1688544	1688751	2	204	165	1.02837	12098	10342642	1.00134	NADK
chr1	1689802	1689970	2	118	108	1.02837	12098	10342642	1.00134	NADK
chr1	1690538	1690682	2	92	104	1.02837	12098	10342642	1.00134	NADK
chr1	1691171	1691341	2	207	179	1.02837	12098	10342642	1.00134	NADK
chr1	1693382	1693482	2	120	161	1.02837	12098	10342642	1.00134	NADK
chr1	1696664	1696847	2	204	274	0.627053	12098	10342642	1.00134	NADK
chr1	1718767	1718878	2	182	223	1.02837	12098	10342642	1.00134	GNB1
chr1	1720489	1720710	2	334	334	0.842218	12098	10342642	1.00134	GNB1
chr1	1721831	1722037	2	419	403	0.875656	12098	10342642	1.00134	GNB1
chr1	1724667	1724767	2	125	123	1.02837	12098	10342642	1.00134	GNB1
chr1	1735826	1736022	2	277	318	0.73363	12098	10342642	1.00134	GNB1
chr1	1737895	1737995	2	235	215	1.02837	12098	10342642	1.00134	GNB1
chr1	1747192	1747303	2	224	324	0.582274	12098	10342642	1.00134	GNB1
chr1	1749245	1749345	2	161	151	1.02837	12098	10342642	1.00134	GNB1
chr1	1756814	1756914	2	212	162	1.02837	12098	10342642	1.00134	GNB1
chr1	1846683	1846783	2	126	104	1.02837	12098	10342642	1.00134	CALML6
chr1	1847099	1847199	2	233	149	1.02837	12098	10342642	1.00134	CALML6
chr1	1847877	1848056	2	26	39	1.02837	12098	10342642	1.00134	CALML6
chr1	1848188	1848337	2	238	194	1.02837	12098	10342642	1.00134	CALML6
chr1	1848410	1848515	2	24	23	1.02837	12098	10342642	1.00134	CALML6
chr1	1848559	1848659	2	158	122	1.02837	12098	10342642	1.00134	CALML6
chr1	1849318	1849603	2	280	263	1.02837	12098	10342642	1.00134	TMEM52
chr1	1849689	1849995	2	314	261	1.02837	12098	10342642	1.00134	TMEM52
chr1	1850242	1850402	2	10	16	1.02837	12098	10342642	1.00134	TMEM52
chr1	1853672	1853883	2	45	44	1.02837	12098	10342642	1.00134	C1orf222
chr1	1854025	1854164	2	174	123	1.02837	12098	10342642	1.00134	C1orf222
chr1	1854421	1854611	2	53	36	1.02837	12098	10342642	1.00134	C1orf222
chr1	1854803	1854940	2	104	45	1.04824	12098	10342642	1.00134	C1orf222
chr1	1855190	1855370	2	185	212	1.0085	12098	10342642	1.00134	C1orf222
chr1	1855827	1855961	2	115	74	1.02837	12098	10342642	1.00134	C1orf222
chr1	1857219	1857377	2	119	120	1.02837	12098	10342642	1.00134	C1orf222
chr1	1857873	1857973	2	166	98	1.02837	12098	10342642	1.00134	no_gene
chr1	1858090	1858200	2	106	89	1.02837	12098	10342642	1.00134	C1orf222
chr1	1858332	1858467	2	138	131	1.02837	12098	10342642	1.00134	C1orf222
chr1	1859045	1859185	2	105	78	1.02837	12098	10342642	1.00134	C1orf222
chr1	1860222	1860322	2	136	93	1.02837	12098	10342642	1.00134	C1orf222
chr1	1861498	1861775	2	97	85	1.02837	12098	10342642	1.00134	C1orf222
chr1	1870293	1870427	2	163	133	1.02837	12098	10342642	1.00134	C1orf222
chr1	1871032	1871206	2	144	97	1.02837	12098	10342642	1.00134	C1orf222
chr1	1871688	1871848	2	108	111	1.02837	12098	10342642	1.00134	C1orf222
chr1	1873466	1873595	2	110	68	1.02837	12098	10342642	1.00134	C1orf222
chr1	1875769	1875891	2	198	139	1.02837	12098	10342642	1.00134	C1orf222
chr1	1877755	1877878	2	71	75	1.02837	12098	10342642	1.00134	C1orf222
chr1	1878411	1878511	2	101	129	1.02837	12098	10342642	1.00134	C1orf222
chr1	1886575	1886965	2	278	222	1.02837	12098	10342642	1.00134	C1orf222
chr1	1887014	1887291	2	96	56	1.02837	12098	10342642	1.00134	C1orf222
chr1	1888056	1888225	2	194	188	1.02837	12098	10342642	1.00134	C1orf222
chr1	1890553	1890653	2	202	176	1.02837	12098	10342642	1.00134	C1orf222
chr1	1891369	1891580	2	86	66	1.02837	12098	10342642	1.00134	C1orf222
chr1	1895185	1895355	2	267	208	1.02837	12098	10342642	1.00134	C1orf222
chr1	1896304	1896502	2	200	108	1.02837	12098	10342642	1.00134	C1orf222
chr1	1897807	1897967	2	52	59	1.02837	12098	10342642	1.00134	C1orf222
chr1	1900071	1900274	2	139	104	1.02837	12098	10342642	1.00134	C1orf222
chr1	1902095	1902257	2	161	136	1.02837	12098	10342642	1.00134	C1orf222
chr1	1903416	1903523	2	135	120	1.02837	12098	10342642	1.00134	C1orf222
chr1	1904323	1904488	2	262	215	1.02837	12098	10342642	1.00134	C1orf222
chr1	1905461	1905639	2	39	45	1.02837	12098	10342642	1.00134	C1orf222
chr1	1916820	1916931	2	143	97	1.02837	12098	10342642	1.00134	C1orf222
chr1	1918373	1918476	2	41	22	1.02837	12098	10342642	1.00134	C1orf222
chr1	1919517	1919617	2	333	285	0.984065	12098	10342642	1.00134	C1orf222
chr1	1919948	1920096	2	197	147	1.02837	12098	10342642	1.00134	C1orf222
chr1	1920265	1920420	2	145	110	1.02837	12098	10342642	1.00134	C1orf222
chr1	1922312	1922412	2	190	174	1.02837	12098	10342642	1.00134	C1orf222
chr1	1956378	1956495	2	94	54	1.02837	12098	10342642	1.00134	GABRD
chr1	1956756	1956856	2	142	106	1.02837	12098	10342642	1.00134	GABRD
chr1	1956954	1957179	2	191	144	1.02837	12098	10342642	1.00134	GABRD
chr1	1958952	1959107	2	310	315	0.828849	12098	10342642	1.00134	GABRD
chr1	1959591	1959733	2	71	64	1.02837	12098	10342642	1.00134	GABRD
chr1	1960517	1960707	2	109	103	1.02837	12098	10342642	1.00134	GABRD
chr1	1960987	1961203	2	403	261	1.02837	12098	10342642	1.00134	GABRD
chr1	1961408	1961728	2	49	29	1.02837	12098	10342642	1.00134	GABRD
chr1	1986877	1987003	2	154	96	1.02837	12098	10342642	1.00134	PRKCZ
chr1	1987917	1988017	2	122	114	1.02837	12098	10342642	1.00134	PRKCZ
chr1	1990955	1991055	2	258	318	0.683309	12098	10342642	1.00134	PRKCZ
chr1	2002718	2002818	2	44	62	1.02837	12098	10342642	1.00134	PRKCZ
chr1	2005653	2005753	2	188	157	1.02837	12098	10342642	1.00134	PRKCZ
chr1	2013759	2013899	2	155	147	1.02837	12098	10342642	1.00134	no_gene
chr1	2066693	2066793	2	172	192	1.02837	12098	10342642	1.00134	PRKCZ
chr1	2075646	2075782	2	145	140	1.02837	12098	10342642	1.00134	PRKCZ
chr1	2077456	2077556	2	310	326	0.800882	12098	10342642	1.00134	PRKCZ
chr1	2080287	2080387	2	318	261	1.02837	12098	10342642	1.00134	PRKCZ
chr1	2082226	2082419	2	193	222	1.02837	12098	10342642	1.00134	PRKCZ
chr1	2087431	2087535	2	217	232	1.02837	12098	10342642	1.00134	PRKCZ
chr1	2100438	2101045	2	55	55	1.02837	12098	10342642	1.00134	PRKCZ
chr1	2103491	2103631	2	72	74	1.02837	12098	10342642	1.00134	PRKCZ
chr1	2103673	2103833	2	238	173	1.02837	12098	10342642	1.00134	PRKCZ
chr1	2105333	2105457	2	125	87	1.02837	12098	10342642	1.00134	PRKCZ
chr1	2106182	2106282	2	275	228	1.02837	12098	10342642	1.00134	PRKCZ
chr1	2106657	2106757	2	229	162	1.02837	12098	10342642	1.00134	PRKCZ
chr1	2113234	2113334	2	280	199	1.02837	12098	10342642	1.00134	PRKCZ
chr1	2116019	2116139	2	205	153	1.02837	12098	10342642	1.00134	C1orf86
chr1	2116354	2116454	2	270	265	1.02837	12098	10342642	1.00134	C1orf86
chr1	2116715	2116952	2	512	448	0.962535	12098	10342642	1.00134	C1orf86
chr1	2117441	2117650	2	35	40	1.02837	12098	10342642	1.00134	C1orf86
chr1	2118572	2118672	2	258	245	1.02837	12098	10342642	1.00134	C1orf86
chr1	2121134	2121234	2	291	162	1.02837	12098	10342642	1.00134	C1orf86
chr1	2121489	2122032	2	124	73	1.02837	12098	10342642	1.00134	no_gene
chr1	2124295	2124414	2	482	364	1.11524	12098	10342642	1.00134	C1orf86
chr1	2125005	2125355	2	150	128	1.02837	12098	10342642	1.00134	C1orf86
chr1	2125434	2125574	2	213	211	1.02837	12098	10342642	1.00134	C1orf86
chr1	2129444	2129581	2	220	190	1.02837	12098	10342642	1.00134	C1orf86
chr1	2130191	2130427	2	205	148	1.02837	12098	10342642	1.00134	C1orf86
chr1	2132462	2132562	2	184	166	1.02837	12098	10342642	1.00134	C1orf86
chr1	2144364	2145019	2	203	176	1.02837	12098	10342642	1.00134	no_gene
chr1	2160154	2161225	2	454	360	1.06213	12098	10342642	1.00134	SKI
chr1	2234365	2234593	2	336	280	1.01066	12098	10342642	1.00134	SKI
chr1	2234672	2234890	2	343	245	1.02837	12098	10342642	1.00134	SKI
chr1	2235227	2235592	2	316	263	1.02837	12098	10342642	1.00134	SKI
chr1	2235680	2236075	2	435	325	1.12728	12098	10342642	1.00134	SKI
chr1	2237407	2237740	2	325	260	1.02837	12098	10342642	1.00134	SKI
chr1	2237964	2238255	2	166	133	1.02837	12098	10342642	1.00134	SKI
chr1	2252808	2253028	2	72	55	1.02837	12098	10342642	1.00134	MORN1
chr1	2255509	2255609	2	202	145	1.02837	12098	10342642	1.00134	MORN1
chr1	2263978	2264192	2	194	173	1.02837	12098	10342642	1.00134	MORN1
chr1	2267897	2267997	2	71	57	1.02837	12098	10342642	1.00134	MORN1
chr1	2268153	2268291	2	29	41	1.02837	12098	10342642	1.00134	MORN1
chr1	2286844	2286944	2	145	119	1.02837	12098	10342642	1.00134	MORN1
chr1	2288868	2289039	2	52	37	1.02837	12098	10342642	1.00134	MORN1
chr1	2290028	2290156	2	187	183	1.02837	12098	10342642	1.00134	MORN1
chr1	2303192	2303344	2	15	14	1.02837	12098	10342642	1.00134	no_gene
chr1	2303917	2304032	2	114	95	1.02837	12098	10342642	1.00134	MORN1
chr1	2305897	2305998	2	168	168	1.02837	12098	10342642	1.00134	MORN1
chr1	2310359	2310459	2	316	246	1.02837	12098	10342642	1.00134	MORN1
chr1	2310500	2310666	2	163	125	1.02837	12098	10342642	1.00134	MORN1
chr1	2316414	2316560	2	186	110	1.02837	12098	10342642	1.00134	MORN1
chr1	2317241	2317341	2	193	197	1.02837	12098	10342642	1.00134	AL513477.1
chr1	2318855	2318970	2	327	283	0.973163	12098	10342642	1.00134	AL513477.1
chr1	2319675	2319778	2	353	291	1.02166	12098	10342642	1.00134	AL513477.1
chr1	2321349	2321449	2	419	411	0.858611	12098	10342642	1.00134	MORN1
chr1	2327220	2327320	2	466	474	0.828003	12098	10342642	1.00134	MORN1
chr1	2328552	2328661	2	218	205	1.02837	12098	10342642	1.00134	MORN1
chr1	2330851	2330955	2	387	295	1.10488	12098	10342642	1.00134	MORN1
chr1	2332285	2332385	2	272	279	0.821087	12098	10342642	1.00134	MORN1
chr1	2333534	2333783	2	367	346	0.893335	12098	10342642	1.00134	MORN1
chr1	2334471	2334618	2	249	267	1.02837	12098	10342642	1.00134	MORN1
chr1	2337093	2337324	2	689	638	0.909542	12098	10342642	1.00134	MORN1
chr1	2337871	2338445	2	151	120	1.02837	12098	10342642	1.00134	MORN1
chr1	2339839	2340348	2	208	171	1.02837	12098	10342642	1.00134	MORN1
chr1	2341758	2341941	2	369	395	0.786781	12098	10342642	1.00134	MORN1
chr1	2342200	2342307	2	197	209	1.02837	12098	10342642	1.00134	no_gene
chr1	2343778	2343992	2	39	32	1.02837	12098	10342642	1.00134	MORN1
chr1	2408026	2408151	2	52	40	1.02837	12098	10342642	1.00134	PLCH2
chr1	2409913	2410061	2	134	85	1.02837	12098	10342642	1.00134	PLCH2
chr1	2411171	2411417	2	85	76	1.02837	12098	10342642	1.00134	PLCH2
chr1	2411619	2411751	2	62	83	1.02837	12098	10342642	1.00134	PLCH2
chr1	2415885	2416057	2	180	192	1.02837	12098	10342642	1.00134	PLCH2
chr1	2418342	2418442	2	157	153	1.02837	12098	10342642	1.00134	PLCH2
chr1	2418610	2418815	2	190	161	1.02837	12098	10342642	1.00134	PLCH2
chr1	2419035	2419157	2	110	87	1.02837	12098	10342642	1.00134	PLCH2
chr1	2420644	2420817	2	130	106	1.02837	12098	10342642	1.00134	PLCH2
chr1	2421197	2421306	2	238	132	1.02837	12098	10342642	1.00134	PLCH2
chr1	2422629	2422774	2	120	112	1.02837	12098	10342642	1.00134	PLCH2
chr1	2426230	2426390	2	158	116	1.02837	12098	10342642	1.00134	PLCH2
chr1	2426857	2427017	2	64	68	1.02837	12098	10342642	1.00134	PLCH2
chr1	2428044	2428144	2	138	138	1.02837	12098	10342642	1.00134	PLCH2
chr1	2428265	2428449	2	90	66	1.02837	12098	10342642	1.00134	PLCH2
chr1	2428939	2429048	2	59	60	1.02837	12098	10342642	1.00134	PLCH2
chr1	2429910	2430086	2	53	56	1.02837	12098	10342642	1.00134	PLCH2
chr1	2430174	2430274	2	93	64	1.02837	12098	10342642	1.00134	PLCH2
chr1	2430521	2430669	2	115	107	1.02837	12098	10342642	1.00134	PLCH2
chr1	2431069	2431169	2	143	129	1.02837	12098	10342642	1.00134	PLCH2
chr1	2433549	2434525	2	92	78	1.02837	12098	10342642	1.00134	PLCH2
chr1	2434950	2435110	2	40	42	1.02837	12098	10342642	1.00134	PLCH2
chr1	2435359	2436653	2	75	49	1.02837	12098	10342642	1.00134	PLCH2
chr1	2440283	2440501	2	206	167	1.02837	12098	10342642	1.00134	PANK4
chr1	2441285	2441385	2	94	85	1.02837	12098	10342642	1.00134	PANK4
chr1	2441493	2441598	2	230	214	1.02837	12098	10342642	1.00134	PANK4
chr1	2442114	2442223	2	299	108	1.05099	12098	10342642	1.00134	PANK4
chr1	2442751	2442851	2	225	170	1.00576	12098	10342642	1.00134	PANK4
chr1	2443044	2443144	2	203	145	1.02837	12098	10342642	1.00134	PANK4
chr1	2444294	2444480	2	138	94	1.02837	12098	10342642	1.00134	PANK4
chr1	2445434	2445534	2	324	181	1.02837	12098	10342642	1.00134	PANK4
chr1	2445790	2445907	2	166	105	1.02837	12098	10342642	1.00134	PANK4
chr1	2446751	2446851	2	120	104	1.02837	12098	10342642	1.00134	no_gene
chr1	2446998	2447158	2	208	128	1.02837	12098	10342642	1.00134	PANK4
chr1	2449600	2449705	2	119	110	1.02837	12098	10342642	1.00134	PANK4
chr1	2449945	2450045	2	175	124	1.02837	12098	10342642	1.00134	PANK4
chr1	2450579	2450765	2	128	91	1.02837	12098	10342642	1.00134	PANK4
chr1	2451237	2451395	2	94	97	1.02837	12098	10342642	1.00134	PANK4
chr1	2451757	2451857	2	159	153	1.03529	12098	10342642	1.00134	PANK4
chr1	2452148	2452347	2	69	64	1.03529	12098	10342642	1.00134	PANK4
chr1	2452537	2452756	2	482	404	1.00482	12098	10342642	1.00134	PANK4
chr1	2453051	2453380	2	104	105	1.03529	12098	10342642	1.00134	PANK4
chr1	2457850	2458070	2	512	272	1.58535	12098	10342642	1.00134	PANK4
chr1	2460904	2461190	2	32	20	1.03529	12098	10342642	1.00134	HES5
chr1	2461282	2461452	2	79	78	1.03529	12098	10342642	1.00134	HES5
chr1	2461526	2461626	2	69	63	1.03529	12098	10342642	1.00134	HES5
chr1	2487650	2488061	2	174	135	1.03529	12098	10342642	1.00134	RP3
chr1	2488088	2488188	2	28	15	1.03529	12098	10342642	1.00134	RP3
chr1	2489162	2489275	2	68	54	1.03529	12098	10342642	1.00134	TNFRSF14
chr1	2489779	2489949	2	139	128	1.03529	12098	10342642	1.00134	TNFRSF14
chr1	2490318	2491419	2	104	74	1.03529	12098	10342642	1.00134	TNFRSF14
chr1	2492059	2492159	2	163	82	1.03529	12098	10342642	1.00134	TNFRSF14
chr1	2492931	2493060	2	21	29	1.03529	12098	10342642	1.00134	TNFRSF14
chr1	2493109	2493256	2	216	143	1.03529	12098	10342642	1.00134	TNFRSF14
chr1	2494209	2494369	2	274	195	1.03529	12098	10342642	1.00134	TNFRSF14
chr1	2494584	2494714	2	142	151	1.03529	12098	10342642	1.00134	TNFRSF14
chr1	2518487	2518797	2	113	108	1.03529	12098	10342642	1.00134	C1orf93
chr1	2519095	2519255	2	176	127	1.03529	12098	10342642	1.00134	C1orf93
chr1	2519773	2519894	2	251	190	1.03529	12098	10342642	1.00134	C1orf93
chr1	2519967	2520067	2	69	80	1.03529	12098	10342642	1.00134	C1orf93
chr1	2520358	2520481	2	131	146	1.03529	12098	10342642	1.00134	C1orf93
chr1	2520832	2520932	2	89	73	1.03529	12098	10342642	1.00134	C1orf93
chr1	2522368	2522530	2	54	22	1.03529	12098	10342642	1.00134	C1orf93
chr1	2522984	2523084	2	229	210	1.03529	12098	10342642	1.00134	C1orf93
chr1	2523368	2523468	2	114	94	1.03529	12098	10342642	1.00134	MMEL1
chr1	2524076	2524176	2	52	53	1.03529	12098	10342642	1.00134	MMEL1
chr1	2524269	2524407	2	164	120	1.03529	12098	10342642	1.00134	MMEL1
chr1	2525250	2525401	2	42	42	1.03529	12098	10342642	1.00134	MMEL1
chr1	2525803	2525903	2	354	287	1.03883	12098	10342642	1.00134	MMEL1
chr1	2526226	2526334	2	143	118	1.03529	12098	10342642	1.00134	MMEL1
chr1	2526651	2526806	2	161	116	1.03529	12098	10342642	1.00134	MMEL1
chr1	2527445	2527548	2	72	91	1.03529	12098	10342642	1.00134	MMEL1
chr1	2527997	2528130	2	176	120	1.03529	12098	10342642	1.00134	MMEL1
chr1	2529642	2529742	2	158	97	1.03529	12098	10342642	1.00134	MMEL1
chr1	2530090	2530231	2	129	101	1.03529	12098	10342642	1.00134	MMEL1
chr1	2535317	2535417	2	151	136	1.03529	12098	10342642	1.00134	MMEL1
chr1	2535583	2535722	2	69	52	1.03529	12098	10342642	1.00134	MMEL1
chr1	2536979	2537079	2	36	47	1.03529	12098	10342642	1.00134	MMEL1
chr1	2537684	2537807	2	214	103	1.03529	12098	10342642	1.00134	MMEL1
chr1	2538410	2538510	2	142	150	1.03529	12098	10342642	1.00134	MMEL1
chr1	2540768	2540868	2	138	108	1.03529	12098	10342642	1.00134	MMEL1
chr1	2541106	2541272	2	104	69	1.03529	12098	10342642	1.00134	MMEL1
chr1	2542639	2542799	2	34	54	1.03529	12098	10342642	1.00134	MMEL1
chr1	2543554	2543654	2	167	133	1.03529	12098	10342642	1.00134	MMEL1
chr1	2560737	2560923	2	84	61	1.03529	12098	10342642	1.00134	MMEL1
chr1	2572805	2573334	2	73	62	1.03529	12098	10342642	1.00134	TTC34
chr1	2575701	2575917	2	126	82	1.03529	12098	10342642	1.00134	TTC34
chr1	2576730	2577002	2	72	53	1.03529	12098	10342642	1.00134	TTC34
chr1	2700152	2700320	2	25	17	1.03529	12098	10342642	1.00134	TTC34
chr1	2702342	2702588	2	17	25	1.03529	12098	10342642	1.00134	TTC34
chr1	2704044	2704271	2	31	27	1.03529	12098	10342642	1.00134	TTC34
chr1	2706001	2706161	2	32	24	1.03529	12098	10342642	1.00134	TTC34
chr1	2938248	2939386	2	148	114	1.03529	12098	10342642	1.00134	ACTRT2
chr1	2980614	2980866	2	148	110	1.03529	12098	10342642	1.00134	RP1
chr1	2983900	2984165	2	102	109	1.03529	12098	10342642	1.00134	RP1
chr1	2985741	2985892	2	426	227	1.03529	12098	10342642	1.00134	PRDM16
chr1	3102674	3103040	2	81	74	1.03529	12098	10342642	1.00134	PRDM16
chr1	3160626	3160726	2	155	130	1.03529	12098	10342642	1.00134	PRDM16
chr1	3301711	3301852	2	209	153	1.03529	12098	10342642	1.00134	PRDM16
chr1	3310946	3311106	2	68	64	1.03529	12098	10342642	1.00134	PRDM16
chr1	3312843	3312943	2	207	202	1.03529	12098	10342642	1.00134	no_gene
chr1	3312996	3313159	2	277	225	1.03529	12098	10342642	1.00134	PRDM16
chr1	3319352	3319564	2	150	112	1.03529	12098	10342642	1.00134	PRDM16
chr1	3321270	3321452	2	163	135	1.03529	12098	10342642	1.00134	PRDM16
chr1	3322056	3322214	2	52	40	1.03529	12098	10342642	1.00134	PRDM16
chr1	3327945	3329366	2	64	44	1.03529	12098	10342642	1.00134	PRDM16
chr1	3331118	3331218	2	136	89	1.03529	12098	10342642	1.00134	PRDM16
chr1	3334329	3334580	2	120	119	1.03529	12098	10342642	1.00134	PRDM16
chr1	3335219	3335319	2	185	167	1.03529	12098	10342642	1.00134	PRDM16
chr1	3342142	3342316	2	220	175	1.03529	12098	10342642	1.00134	PRDM16
chr1	3342612	3342791	2	121	149	1.03529	12098	10342642	1.00134	PRDM16
chr1	3347433	3347674	2	132	125	1.03529	12098	10342642	1.00134	PRDM16
chr1	3348527	3348706	2	101	78	1.03529	12098	10342642	1.00134	PRDM16
chr1	3350238	3350377	2	119	111	1.03529	12098	10342642	1.00134	PRDM16
chr1	3379647	3380236	2	28	31	1.03529	12098	10342642	1.00134	ARHGEF16
chr1	3382630	3382784	2	184	173	1.03529	12098	10342642	1.00134	ARHGEF16
chr1	3383730	3383901	2	69	88	1.03529	12098	10342642	1.00134	ARHGEF16
chr1	3385421	3385521	2	210	200	1.03529	12098	10342642	1.00134	ARHGEF16
chr1	3385995	3386159	2	177	129	1.03529	12098	10342642	1.00134	ARHGEF16
chr1	3388189	3388355	2	24	41	1.03529	12098	10342642	1.00134	ARHGEF16
chr1	3389639	3389796	2	170	131	1.03529	12098	10342642	1.00134	ARHGEF16
chr1	3389954	3390212	2	114	61	1.03529	12098	10342642	1.00134	ARHGEF16
chr1	3391259	3391359	2	198	193	1.03529	12098	10342642	1.00134	ARHGEF16
chr1	3392530	3392630	2	78	69	1.03529	12098	10342642	1.00134	ARHGEF16
chr1	3394436	3394592	2	195	205	1.03529	12098	10342642	1.00134	ARHGEF16
chr1	3394985	3395178	2	68	38	1.03529	12098	10342642	1.00134	ARHGEF16
chr1	3396067	3396167	2	140	83	1.03529	12098	10342642	1.00134	ARHGEF16
chr1	3396373	3396479	2	123	129	1.03529	12098	10342642	1.00134	ARHGEF16
chr1	3397009	3397153	2	164	150	1.03529	12098	10342642	1.00134	ARHGEF16
chr1	3407019	3407172	2	300	191	1.03529	12098	10342642	1.00134	MEGF6
chr1	3407389	3407549	2	123	107	1.03529	12098	10342642	1.00134	MEGF6
chr1	3409200	3409333	2	115	112	1.03529	12098	10342642	1.00134	MEGF6
chr1	3410332	3410465	2	156	86	1.03529	12098	10342642	1.00134	MEGF6
chr1	3410517	3410690	2	34	36	1.03529	12098	10342642	1.00134	MEGF6
chr1	3410932	3411065	2	99	59	1.03529	12098	10342642	1.00134	MEGF6
chr1	3411143	3411307	2	106	46	1.03529	12098	10342642	1.00134	MEGF6
chr1	3412420	3412584	2	40	43	1.03529	12098	10342642	1.00134	MEGF6
chr1	3413176	3413349	2	161	107	1.00868	12098	10342642	1.00134	MEGF6
chr1	3413509	3413685	2	34	43	1.00868	12098	10342642	1.00134	MEGF6
chr1	3413763	3413974	2	14	13	1.00868	12098	10342642	1.00134	MEGF6
chr1	3414054	3414223	2	51	31	1.00868	12098	10342642	1.00134	MEGF6
chr1	3414892	3415065	2	39	40	1.00868	12098	10342642	1.00134	MEGF6
chr1	3415259	3415392	2	62	57	1.00868	12098	10342642	1.00134	MEGF6
chr1	3415659	3415832	2	107	89	1.00868	12098	10342642	1.00134	MEGF6
chr1	3416149	3416282	2	113	95	1.00868	12098	10342642	1.00134	MEGF6
chr1	3416357	3416490	2	75	38	1.06191	12098	10342642	1.00134	MEGF6
chr1	3417194	3417330	2	94	64	1.06191	12098	10342642	1.00134	MEGF6
chr1	3417496	3417660	2	135	62	1.06191	12098	10342642	1.00134	MEGF6
chr1	3417698	3417874	2	256	173	1.06191	12098	10342642	1.00134	MEGF6
chr1	3418307	3418527	2	61	47	1.06191	12098	10342642	1.00134	MEGF6
chr1	3421769	3421908	2	134	92	1.06191	12098	10342642	1.00134	MEGF6
chr1	3421983	3422122	2	66	45	1.06191	12098	10342642	1.00134	MEGF6
chr1	3422669	3422802	2	182	86	1.06191	12098	10342642	1.00134	MEGF6
chr1	3424316	3424489	2	140	140	1.03529	12098	10342642	1.00134	MEGF6
chr1	3425119	3425255	2	56	66	1.03529	12098	10342642	1.00134	MEGF6
chr1	3425625	3425836	2	43	26	1.03529	12098	10342642	1.00134	MEGF6
chr1	3426431	3426601	2	114	69	1.03529	12098	10342642	1.00134	MEGF6
chr1	3427344	3427468	2	78	56	1.03529	12098	10342642	1.00134	MEGF6
chr1	3428111	3428253	2	33	31	1.03529	12098	10342642	1.00134	MEGF6
chr1	3428517	3428694	2	99	86	1.03529	12098	10342642	1.00134	MEGF6
chr1	3431111	3431238	2	81	47	1.03529	12098	10342642	1.00134	MEGF6
chr1	3431963	3432093	2	109	60	1.03529	12098	10342642	1.00134	MEGF6
chr1	3440685	3440812	2	114	91	1.03529	12098	10342642	1.00134	MEGF6
chr1	3447612	3447809	2	135	112	1.03529	12098	10342642	1.00134	MEGF6
chr1	3477197	3477408	2	111	69	1.03529	12098	10342642	1.00134	MEGF6
chr1	3496335	3496546	2	43	25	1.03529	12098	10342642	1.00134	MEGF6
chr1	3511899	3512013	2	87	83	1.03529	12098	10342642	1.00134	MEGF6
chr1	3518987	3519166	2	151	53	1.35326	12098	10342642	1.00134	MEGF6
chr1	3527668	3527834	2	26	37	0.717326	12098	10342642	1.00134	MEGF6
chr1	3541923	3542083	2	412	346	1.00287	12098	10342642	1.00134	TPRG1L
chr1	3542274	3542455	2	238	205	1.03428	12098	10342642	1.00134	TPRG1L
chr1	3544061	3544219	2	253	262	1.03428	12098	10342642	1.00134	TPRG1L
chr1	3544970	3545169	2	160	130	1.03428	12098	10342642	1.00134	TPRG1L
chr1	3547536	3547683	2	162	140	1.03428	12098	10342642	1.00134	WRAP73
chr1	3547960	3548223	2	123	112	1.03428	12098	10342642	1.00134	WRAP73
chr1	3548774	3548943	2	271	235	1.03428	12098	10342642	1.00134	WRAP73
chr1	3549904	3550069	2	256	212	1.03428	12098	10342642	1.00134	WRAP73
chr1	3551549	3551649	2	315	268	1.03428	12098	10342642	1.00134	WRAP73
chr1	3551721	3551860	2	223	211	1.03428	12098	10342642	1.00134	WRAP73
chr1	3552501	3552601	2	237	226	1.03428	12098	10342642	1.00134	WRAP73
chr1	3553435	3553664	2	416	446	0.785566	12098	10342642	1.00134	WRAP73
chr1	3555241	3555400	2	366	306	1.00736	12098	10342642	1.00134	WRAP73
chr1	3563227	3563397	2	195	205	1.03428	12098	10342642	1.00134	WRAP73
chr1	3563969	3564126	2	280	301	0.783458	12098	10342642	1.00134	WRAP73
chr1	3566422	3566579	2	246	268	1.03428	12098	10342642	1.00134	WRAP73
chr1	3598912	3599012	2	45	38	1.03428	12098	10342642	1.00134	TP73
chr1	3599621	3599746	2	78	52	1.03428	12098	10342642	1.00134	TP73
chr1	3607438	3607538	2	171	138	1.03428	12098	10342642	1.00134	TP73
chr1	3624110	3624376	2	163	113	1.03428	12098	10342642	1.00134	TP73
chr1	3638582	3638782	2	148	85	1.03428	12098	10342642	1.00134	TP73
chr1	3639915	3640035	2	193	156	1.03428	12098	10342642	1.00134	TP73
chr1	3643676	3643790	2	148	112	1.03428	12098	10342642	1.00134	TP73
chr1	3644149	3644336	2	111	72	1.03428	12098	10342642	1.00134	TP73
chr1	3644687	3644787	2	107	71	1.03428	12098	10342642	1.00134	TP73
chr1	3645888	3646016	2	183	122	1.03428	12098	10342642	1.00134	TP73
chr1	3646140	3646240	2	99	88	1.03428	12098	10342642	1.00134	TP73
chr1	3646561	3646714	2	42	38	1.03428	12098	10342642	1.00134	TP73
chr1	3647488	3647631	2	94	54	1.03428	12098	10342642	1.00134	TP73
chr1	3648023	3648123	2	342	284	1.01422	12098	10342642	1.00134	TP73
chr1	3649308	3649645	2	118	63	1.03428	12098	10342642	1.00134	TP73
chr1	3659700	3659800	2	114	131	1.03428	12098	10342642	1.00134	TP73
chr1	3662170	3662767	2	231	193	1.03428	12098	10342642	1.00134	TP73
chr1	3669043	3669365	2	294	226	1.03428	12098	10342642	1.00134	CCDC27
chr1	3670679	3670807	2	93	119	1.03428	12098	10342642	1.00134	CCDC27
chr1	3672018	3672133	2	198	180	1.03428	12098	10342642	1.00134	CCDC27
chr1	3673294	3673456	2	139	139	1.03428	12098	10342642	1.00134	CCDC27
chr1	3677842	3677996	2	155	144	1.03428	12098	10342642	1.00134	CCDC27
chr1	3679180	3679280	2	86	96	1.03428	12098	10342642	1.00134	CCDC27
chr1	3679669	3680040	2	111	56	1.03428	12098	10342642	1.00134	CCDC27
chr1	3680267	3680402	2	168	127	1.03428	12098	10342642	1.00134	CCDC27
chr1	3683087	3683187	2	240	182	1.03428	12098	10342642	1.00134	CCDC27
chr1	3683794	3684011	2	126	141	1.03428	12098	10342642	1.00134	CCDC27
chr1	3686344	3686453	2	261	253	1.03428	12098	10342642	1.00134	CCDC27
chr1	3687962	3688089	2	281	313	0.756113	12098	10342642	1.00134	CCDC27
chr1	3691936	3692051	2	99	83	1.03428	12098	10342642	1.00134	RP1
chr1	3692357	3692485	2	144	129	1.03428	12098	10342642	1.00134	RP1
chr1	3697649	3697902	2	315	343	0.773465	12098	10342642	1.00134	LRRC47
chr1	3698070	3698170	2	310	276	0.945969	12098	10342642	1.00134	LRRC47
chr1	3699222	3699329	2	457	391	0.984382	12098	10342642	1.00134	LRRC47
chr1	3700557	3700677	2	147	140	1.03428	12098	10342642	1.00134	LRRC47
chr1	3701598	3701769	2	58	64	1.03428	12098	10342642	1.00134	LRRC47
chr1	3703410	3703876	2	245	208	1.03428	12098	10342642	1.00134	LRRC47
chr1	3712423	3713042	2	115	118	1.03428	12098	10342642	1.00134	LRRC47
chr1	3731922	3732083	2	133	83	1.03428	12098	10342642	1.00134	CEP104
chr1	3732826	3732936	2	123	105	1.03428	12098	10342642	1.00134	CEP104
chr1	3739721	3739821	2	195	155	1.03428	12098	10342642	1.00134	CEP104
chr1	3739985	3740128	2	335	255	1.03428	12098	10342642	1.00134	CEP104
chr1	3742319	3742432	2	201	163	1.03428	12098	10342642	1.00134	CEP104
chr1	3742917	3743017	2	139	159	1.03428	12098	10342642	1.00134	CEP104
chr1	3743240	3743340	2	348	276	1.06193	12098	10342642	1.00134	CEP104
chr1	3745823	3745976	2	168	277	0.510804	12098	10342642	1.00134	CEP104
chr1	3746352	3746563	2	465	451	0.868362	12098	10342642	1.00134	CEP104
chr1	3747607	3747788	2	172	186	1.03428	12098	10342642	1.00134	CEP104
chr1	3750419	3750601	2	317	278	0.960371	12098	10342642	1.00134	CEP104
chr1	3751486	3751658	2	209	203	1.03428	12098	10342642	1.00134	CEP104
chr1	3753056	3753258	2	421	317	1.11853	12098	10342642	1.00134	CEP104
chr1	3753853	3754085	2	323	371	0.733252	12098	10342642	1.00134	CEP104
chr1	3755525	3755685	2	297	351	0.712646	12098	10342642	1.00134	CEP104
chr1	3756169	3756342	2	264	267	1.03428	12098	10342642	1.00134	CEP104
chr1	3759717	3759887	2	115	118	1.03428	12098	10342642	1.00134	CEP104
chr1	3761459	3761559	2	378	385	0.826905	12098	10342642	1.00134	CEP104
chr1	3761834	3761934	2	216	227	1.03428	12098	10342642	1.00134	CEP104
chr1	3764036	3764215	2	275	303	0.764389	12098	10342642	1.00134	CEP104
chr1	3765149	3765347	2	300	246	1.03428	12098	10342642	1.00134	CEP104
chr1	3768856	3768973	2	275	241	1.03428	12098	10342642	1.00134	CEP104
chr1	3774165	3774283	2	79	72	1.03428	12098	10342642	1.00134	DFFB
chr1	3775279	3775430	2	238	225	1.03428	12098	10342642	1.00134	DFFB
chr1	3776968	3777068	2	106	82	1.03428	12098	10342642	1.00134	no_gene
chr1	3782205	3782566	2	144	121	1.03428	12098	10342642	1.00134	DFFB
chr1	3782747	3782907	2	50	68	1.03428	12098	10342642	1.00134	DFFB
chr1	3784527	3784627	2	252	251	1.03428	12098	10342642	1.00134	DFFB
chr1	3786146	3786341	2	90	64	1.03631	12098	10342642	1.00134	DFFB
chr1	3789033	3789138	2	197	182	1.03631	12098	10342642	1.00134	DFFB
chr1	3789542	3789642	2	77	32	1.03631	12098	10342642	1.00134	DFFB
chr1	3800068	3800307	2	388	357	0.915352	12098	10342642	1.00134	DFFB
chr1	3806521	3806639	2	395	408	0.815382	12098	10342642	1.00134	C1orf174
chr1	3807130	3807623	2	499	466	0.90186	12098	10342642	1.00134	C1orf174
chr1	3809444	3809562	2	290	241	1.03631	12098	10342642	1.00134	C1orf174
chr1	3816633	3816793	2	157	105	1.03631	12098	10342642	1.00134	C1orf174
chr1	4715393	4715550	2	113	109	1.03631	12098	10342642	1.00134	AJAP1
chr1	4771957	4772761	2	35	43	1.03631	12098	10342642	1.00134	AJAP1
chr1	4829906	4830006	2	252	279	0.760713	12098	10342642	1.00134	AJAP1
chr1	4832337	4832587	2	269	234	1.03631	12098	10342642	1.00134	AJAP1
chr1	4834473	4834573	2	254	322	0.664358	12098	10342642	1.00134	AJAP1
chr1	4847565	4847994	2	51	57	1.03631	12098	10342642	1.00134	no_gene
chr1	5923313	5923465	2	217	171	1.03631	12098	10342642	1.00134	NPHP4
chr1	5923928	5924093	2	476	305	1.31441	12098	10342642	1.00134	NPHP4
chr1	5924396	5924577	2	39	37	1.03631	12098	10342642	1.00134	NPHP4
chr1	5925150	5925333	2	123	71	1.03631	12098	10342642	1.00134	NPHP4
chr1	5926380	5926518	2	239	251	1.03631	12098	10342642	1.00134	NPHP4
chr1	5927072	5927175	2	196	169	1.03631	12098	10342642	1.00134	NPHP4
chr1	5927798	5928097	2	216	180	1.03631	12098	10342642	1.00134	NPHP4
chr1	5933263	5933423	2	310	180	1.03631	12098	10342642	1.00134	NPHP4
chr1	5934518	5934769	2	129	87	1.03631	12098	10342642	1.00134	NPHP4
chr1	5934932	5935211	2	138	71	1.03631	12098	10342642	1.00134	NPHP4
chr1	5937151	5937358	2	72	51	1.03631	12098	10342642	1.00134	NPHP4
chr1	5939564	5939692	2	135	121	1.03631	12098	10342642	1.00134	NPHP4
chr1	5940172	5940299	2	253	174	1.03631	12098	10342642	1.00134	NPHP4
chr1	5947344	5947526	2	151	158	1.03631	12098	10342642	1.00134	NPHP4
chr1	5948603	5948703	2	187	129	1.03631	12098	10342642	1.00134	NPHP4
chr1	5950916	5951088	2	130	66	1.03631	12098	10342642	1.00134	NPHP4
chr1	5964675	5964864	2	126	142	1.03631	12098	10342642	1.00134	NPHP4
chr1	5965350	5965543	2	169	154	1.03631	12098	10342642	1.00134	NPHP4
chr1	5965690	5965843	2	269	241	1.03631	12098	10342642	1.00134	NPHP4
chr1	5967173	5967298	2	47	48	1.03631	12098	10342642	1.00134	NPHP4
chr1	5969092	5969329	2	281	212	1.03631	12098	10342642	1.00134	NPHP4
chr1	5987707	5987847	2	161	111	1.03631	12098	10342642	1.00134	NPHP4
chr1	5993205	5993389	2	174	128	1.03631	12098	10342642	1.00134	NPHP4
chr1	6007122	6007290	2	555	388	1.20472	12098	10342642	1.00134	NPHP4
chr1	6008128	6008311	2	166	166	1.03631	12098	10342642	1.00134	NPHP4
chr1	6012728	6012896	2	160	110	1.03631	12098	10342642	1.00134	NPHP4
chr1	6021842	6022009	2	262	186	1.03631	12098	10342642	1.00134	NPHP4
chr1	6027357	6027460	2	216	142	1.03631	12098	10342642	1.00134	NPHP4
chr1	6029135	6029319	2	108	88	1.03631	12098	10342642	1.00134	NPHP4
chr1	6038328	6038473	2	236	259	1.03631	12098	10342642	1.00134	NPHP4
chr1	6046163	6046349	2	412	450	0.771097	12098	10342642	1.00134	NPHP4
chr1	6100617	6100717	2	167	151	1.03631	12098	10342642	1.00134	KCNAB2
chr1	6101861	6101961	2	366	285	1.08159	12098	10342642	1.00134	KCNAB2
chr1	6111595	6111814	2	119	92	1.03631	12098	10342642	1.00134	KCNAB2
chr1	6132786	6132886	2	68	76	1.03631	12098	10342642	1.00134	KCNAB2
chr1	6133761	6133861	2	249	180	1.03631	12098	10342642	1.00134	KCNAB2
chr1	6142244	6142344	2	365	317	0.969746	12098	10342642	1.00134	KCNAB2
chr1	6145236	6145336	2	199	177	1.03631	12098	10342642	1.00134	KCNAB2
chr1	6147499	6147599	2	228	163	1.03631	12098	10342642	1.00134	KCNAB2
chr1	6148979	6149195	2	249	155	1.03631	12098	10342642	1.00134	KCNAB2
chr1	6150442	6150542	2	130	87	1.03631	12098	10342642	1.00134	KCNAB2
chr1	6151234	6151394	2	313	267	1.03631	12098	10342642	1.00134	KCNAB2
chr1	6154452	6154552	2	130	96	1.03631	12098	10342642	1.00134	KCNAB2
chr1	6155380	6155505	2	235	123	1.03631	12098	10342642	1.00134	KCNAB2
chr1	6155587	6155687	2	220	109	1.12653	12098	10342642	1.00134	KCNAB2
chr1	6156133	6156233	2	132	59	1.12653	12098	10342642	1.00134	KCNAB2
chr1	6156693	6156818	2	64	73	0.946089	12098	10342642	1.00134	KCNAB2
chr1	6157326	6157591	2	54	51	0.946089	12098	10342642	1.00134	KCNAB2
chr1	6158539	6158639	2	237	186	1.03631	12098	10342642	1.00134	KCNAB2
chr1	6159881	6160078	2	67	61	1.03631	12098	10342642	1.00134	KCNAB2
chr1	6161967	6162178	2	24	33	1.03631	12098	10342642	1.00134	CHD5
chr1	6165407	6165507	2	103	66	1.03631	12098	10342642	1.00134	CHD5
chr1	6166271	6166371	2	161	106	1.03631	12098	10342642	1.00134	CHD5
chr1	6166452	6166571	2	147	142	1.03631	12098	10342642	1.00134	CHD5
chr1	6166673	6166841	2	82	56	1.03631	12098	10342642	1.00134	CHD5
chr1	6169851	6170052	2	92	60	1.03631	12098	10342642	1.00134	CHD5
chr1	6170451	6170588	2	196	149	1.03631	12098	10342642	1.00134	CHD5
chr1	6171832	6171945	2	78	60	1.03631	12098	10342642	1.00134	CHD5
chr1	6172197	6172339	2	142	135	1.03631	12098	10342642	1.00134	CHD5
chr1	6172963	6173116	2	126	141	1.03631	12098	10342642	1.00134	CHD5
chr1	6173369	6173476	2	22	21	1.02145	12098	10342642	1.00134	no_gene
chr1	6181162	6181299	2	104	52	1.02145	12098	10342642	1.00134	CHD5
chr1	6181483	6181643	2	213	137	1.02145	12098	10342642	1.00134	CHD5
chr1	6184005	6184195	2	130	91	1.02145	12098	10342642	1.00134	CHD5
chr1	6184534	6184723	2	246	155	1.02145	12098	10342642	1.00134	CHD5
chr1	6185157	6185295	2	104	65	1.02145	12098	10342642	1.00134	CHD5
chr1	6185578	6185678	2	127	83	1.02145	12098	10342642	1.00134	CHD5
chr1	6185822	6185922	2	216	148	1.02145	12098	10342642	1.00134	CHD5
chr1	6186608	6186808	2	296	196	1.02145	12098	10342642	1.00134	CHD5
chr1	6188103	6188280	2	200	177	1.02145	12098	10342642	1.00134	CHD5
chr1	6188556	6188671	2	209	186	1.02145	12098	10342642	1.00134	CHD5
chr1	6188895	6189131	2	79	98	1.02145	12098	10342642	1.00134	CHD5
chr1	6190261	6190390	2	189	173	1.02145	12098	10342642	1.00134	CHD5
chr1	6191688	6191810	2	101	88	1.02145	12098	10342642	1.00134	CHD5
chr1	6194185	6194321	2	192	154	1.02145	12098	10342642	1.00134	CHD5
chr1	6194775	6194921	2	183	140	1.02145	12098	10342642	1.00134	CHD5
chr1	6195267	6195465	2	162	111	1.02145	12098	10342642	1.00134	CHD5
chr1	6196574	6196700	2	94	69	1.02145	12098	10342642	1.00134	CHD5
chr1	6196785	6196927	2	67	40	1.02145	12098	10342642	1.00134	CHD5
chr1	6202185	6202390	2	222	146	1.02145	12098	10342642	1.00134	CHD5
chr1	6202471	6202667	2	52	85	1.02145	12098	10342642	1.00134	CHD5
chr1	6203880	6203993	2	169	118	1.02145	12098	10342642	1.00134	CHD5
chr1	6204081	6204217	2	84	92	1.02145	12098	10342642	1.00134	CHD5
chr1	6206269	6206485	2	186	179	1.02145	12098	10342642	1.00134	CHD5
chr1	6206651	6207001	2	64	48	0.996743	12098	10342642	1.00134	CHD5
chr1	6208881	6209137	2	22	27	0.996743	12098	10342642	1.00134	CHD5
chr1	6209303	6209474	2	84	70	0.996743	12098	10342642	1.00134	CHD5
chr1	6211089	6211217	2	72	72	0.996743	12098	10342642	1.00134	CHD5
chr1	6212469	6212598	2	349	192	1.04617	12098	10342642	1.00134	CHD5
chr1	6214717	6214960	2	72	29	1.04617	12098	10342642	1.00134	CHD5
chr1	6215656	6215779	2	170	139	1.04617	12098	10342642	1.00134	CHD5
chr1	6219393	6219577	2	344	212	1.04617	12098	10342642	1.00134	CHD5
chr1	6228207	6228339	2	140	109	1.02145	12098	10342642	1.00134	CHD5
chr1	6239934	6240094	2	73	48	1.02145	12098	10342642	1.00134	CHD5
chr1	6246729	6246929	2	396	434	0.768475	12098	10342642	1.00134	RPL22
chr1	6252987	6253116	2	296	288	0.865613	12098	10342642	1.00134	RPL22
chr1	6257709	6257818	2	621	555	0.942373	12098	10342642	1.00134	RPL22
chr1	6259577	6259677	2	142	134	1.02145	12098	10342642	1.00134	RPL22
chr1	6266583	6266788	2	268	195	1.02145	12098	10342642	1.00134	RNF207
chr1	6267436	6267982	2	61	54	1.02145	12098	10342642	1.00134	RNF207
chr1	6268907	6269118	2	146	99	1.02145	12098	10342642	1.00134	RNF207
chr1	6269165	6269265	2	214	168	1.02145	12098	10342642	1.00134	RNF207
chr1	6269320	6269601	2	88	58	1.02145	12098	10342642	1.00134	RNF207
chr1	6270269	6270369	2	68	102	1.02145	12098	10342642	1.00134	RNF207
chr1	6270414	6270514	2	53	62	1.02145	12098	10342642	1.00134	RNF207
chr1	6270914	6271014	2	141	136	1.02145	12098	10342642	1.00134	RNF207
chr1	6271078	6271180	2	49	52	1.02145	12098	10342642	1.00134	RNF207
chr1	6271924	6272115	2	135	76	1.02145	12098	10342642	1.00134	RNF207
chr1	6272288	6272478	2	129	98	1.02145	12098	10342642	1.00134	RNF207
chr1	6272717	6272817	2	149	141	1.02145	12098	10342642	1.00134	RNF207
chr1	6273123	6273245	2	143	116	1.02145	12098	10342642	1.00134	RNF207
chr1	6278339	6278439	2	148	183	1.02145	12098	10342642	1.00134	RNF207
chr1	6279293	6279469	2	86	92	1.02145	12098	10342642	1.00134	RNF207
chr1	6285137	6285324	2	133	219	1.02145	12098	10342642	1.00134	ICMT
chr1	6291959	6292181	2	157	189	1.02145	12098	10342642	1.00134	ICMT
chr1	6293531	6293705	2	247	236	1.02145	12098	10342642	1.00134	ICMT
chr1	6294487	6294587	2	324	307	0.888855	12098	10342642	1.00134	ICMT
chr1	6294940	6295040	2	395	421	0.790204	12098	10342642	1.00134	ICMT
chr1	6295763	6295973	2	87	59	1.02145	12098	10342642	1.00134	ICMT
chr1	6304416	6304516	2	145	174	1.02145	12098	10342642	1.00134	HES3
chr1	6304598	6304698	2	301	310	0.817766	12098	10342642	1.00134	HES3
chr1	6305156	6305576	2	53	36	1.02145	12098	10342642	1.00134	HES3
chr1	6310497	6310686	2	82	74	1.02145	12098	10342642	1.00134	GPR153
chr1	6311395	6311592	2	65	53	1.02145	12098	10342642	1.00134	GPR153
chr1	6313775	6314209	2	105	92	1.02145	12098	10342642	1.00134	GPR153
chr1	6314607	6314967	2	84	67	1.02145	12098	10342642	1.00134	GPR153
chr1	6324654	6324757	2	142	119	1.02145	12098	10342642	1.00134	ACOT7
chr1	6341131	6341348	2	333	241	1.02145	12098	10342642	1.00134	ACOT7
chr1	6342770	6342870	2	331	299	0.932355	12098	10342642	1.00134	ACOT7
chr1	6342896	6342996	2	194	126	1.02145	12098	10342642	1.00134	ACOT7
chr1	6354921	6355042	2	171	167	1.02145	12098	10342642	1.00134	ACOT7
chr1	6366882	6366982	2	142	116	1.02145	12098	10342642	1.00134	no_gene
chr1	6378545	6378645	2	273	296	0.776775	12098	10342642	1.00134	ACOT7
chr1	6387356	6387475	2	255	143	1.02145	12098	10342642	1.00134	ACOT7
chr1	6393532	6393632	2	258	231	1.02145	12098	10342642	1.00134	ACOT7
chr1	6399460	6399651	2	263	192	1.02145	12098	10342642	1.00134	ACOT7
chr1	6409806	6409928	2	226	234	1.02145	12098	10342642	1.00134	ACOT7
chr1	6418845	6418945	2	259	141	1.02145	12098	10342642	1.00134	ACOT7
chr1	6420621	6420721	2	262	210	1.02145	12098	10342642	1.00134	ACOT7
chr1	6445551	6445728	2	190	141	1.02145	12098	10342642	1.00134	ACOT7
chr1	6473247	6473400	2	210	261	1.02145	12098	10342642	1.00134	HES2
chr1	6478919	6479219	2	32	17	1.02145	12098	10342642	1.00134	HES2
chr1	6479298	6479402	2	174	152	1.02145	12098	10342642	1.00134	HES2
chr1	6479604	6479908	2	58	79	1.02145	12098	10342642	1.00134	HES2
chr1	6484964	6485360	2	177	194	1.02145	12098	10342642	1.00134	ESPN
chr1	6488234	6488530	2	233	196	1.02145	12098	10342642	1.00134	ESPN
chr1	6500262	6500551	2	208	186	1.02145	12098	10342642	1.00134	ESPN
chr1	6500634	6500919	2	87	78	1.02145	12098	10342642	1.00134	ESPN
chr1	6500942	6501176	2	243	278	0.736183	12098	10342642	1.00134	ESPN
chr1	6504489	6504793	2	595	591	0.847918	12098	10342642	1.00134	ESPN
chr1	6505672	6506046	2	216	206	1.02145	12098	10342642	1.00134	ESPN
chr1	6508589	6509202	2	83	88	1.02145	12098	10342642	1.00134	ESPN
chr1	6511611	6512207	2	228	221	1.02145	12098	10342642	1.00134	ESPN
chr1	6517192	6517483	2	363	367	0.833038	12098	10342642	1.00134	ESPN
chr1	6520007	6520257	2	213	196	1.02145	12098	10342642	1.00134	ESPN
chr1	6521191	6521291	2	366	220	1.02145	12098	10342642	1.00134	ESPN
chr1	6521491	6521824	2	100	134	1.02145	12098	10342642	1.00134	ESPN
chr1	6522051	6522236	2	125	134	1.02145	12098	10342642	1.00134	TNFRSF25
chr1	6522657	6522757	2	64	95	1.02145	12098	10342642	1.00134	TNFRSF25
chr1	6522920	6523209	2	325	315	0.868955	12098	10342642	1.00134	TNFRSF25
chr1	6524422	6524522	2	316	249	1.02145	12098	10342642	1.00134	TNFRSF25
chr1	6524609	6524781	2	159	216	1.02145	12098	10342642	1.00134	TNFRSF25
chr1	6525145	6525284	2	116	144	1.02145	12098	10342642	1.00134	TNFRSF25
chr1	6525497	6525622	2	120	173	1.02145	12098	10342642	1.00134	TNFRSF25
chr1	6526038	6526198	2	98	80	1.02145	12098	10342642	1.00134	PLEKHG5
chr1	6527507	6527725	2	143	129	1.02145	12098	10342642	1.00134	PLEKHG5
chr1	6527833	6528697	2	141	132	1.02145	12098	10342642	1.00134	PLEKHG5
chr1	6529050	6529787	2	278	261	1.02145	12098	10342642	1.00134	PLEKHG5
chr1	6530244	6530466	2	125	99	1.02145	12098	10342642	1.00134	PLEKHG5
chr1	6530514	6530995	2	184	156	1.02145	12098	10342642	1.00134	PLEKHG5
chr1	6530998	6531211	2	322	273	0.993385	12098	10342642	1.00134	PLEKHG5
chr1	6531496	6531748	2	89	85	1.02145	12098	10342642	1.00134	PLEKHG5
chr1	6531766	6531919	2	212	226	1.02145	12098	10342642	1.00134	PLEKHG5
chr1	6532535	6532733	2	260	273	0.802112	12098	10342642	1.00134	PLEKHG5
chr1	6532994	6533565	2	172	217	1.02145	12098	10342642	1.00134	PLEKHG5
chr1	6534021	6534275	2	353	251	1.02145	12098	10342642	1.00134	PLEKHG5
chr1	6534459	6534698	2	468	462	0.853156	12098	10342642	1.00134	PLEKHG5
chr1	6535055	6535249	2	430	284	1.27519	12098	10342642	1.00134	PLEKHG5
chr1	6535470	6535633	2	375	250	1.02145	12098	10342642	1.00134	PLEKHG5
chr1	6535939	6536147	2	691	521	1.11703	12098	10342642	1.00134	PLEKHG5
chr1	6537537	6537769	2	260	223	1.02145	12098	10342642	1.00134	PLEKHG5
chr1	6545341	6545503	2	29	38	1.02145	12098	10342642	1.00134	no_gene
chr1	6556441	6556680	2	94	55	1.02145	12098	10342642	1.00134	PLEKHG5
chr1	6556944	6557104	2	46	44	1.02145	12098	10342642	1.00134	no_gene
chr1	6557241	6557401	2	148	105	1.02145	12098	10342642	1.00134	PLEKHG5
chr1	6579447	6579622	2	719	528	1.14688	12098	10342642	1.00134	PLEKHG5
chr1	6585911	6586065	2	389	399	0.82111	12098	10342642	1.00134	NOL9
chr1	6586753	6586891	2	100	100	1.02145	12098	10342642	1.00134	NOL9
chr1	6589051	6589233	2	202	188	1.02145	12098	10342642	1.00134	NOL9
chr1	6592025	6592141	2	217	232	1.02145	12098	10342642	1.00134	NOL9
chr1	6592520	6592822	2	230	331	0.585227	12098	10342642	1.00134	NOL9
chr1	6593337	6593503	2	233	138	1.02145	12098	10342642	1.00134	NOL9
chr1	6601887	6601989	2	145	142	1.02145	12098	10342642	1.00134	NOL9
chr1	6604883	6604984	2	503	412	1.02824	12098	10342642	1.00134	NOL9
chr1	6605102	6605242	2	337	217	1.02145	12098	10342642	1.00134	NOL9
chr1	6609628	6609760	2	327	203	1.02145	12098	10342642	1.00134	NOL9
chr1	6610453	6610677	2	466	435	0.902238	12098	10342642	1.00134	NOL9
chr1	6614153	6614573	2	103	73	1.02145	12098	10342642	1.00134	NOL9
chr1	6615431	6615626	2	154	143	1.02145	12098	10342642	1.00134	TAS1R1
chr1	6630966	6631277	2	76	60	1.02145	12098	10342642	1.00134	TAS1R1
chr1	6634688	6635454	2	89	85	1.02145	12098	10342642	1.00134	TAS1R1
chr1	6636472	6636689	2	304	277	0.924311	12098	10342642	1.00134	TAS1R1
chr1	6637007	6637132	2	296	242	1.02145	12098	10342642	1.00134	TAS1R1
chr1	6638710	6639646	2	276	242	1.02145	12098	10342642	1.00134	TAS1R1
chr1	6640667	6641361	2	234	250	1.02145	12098	10342642	1.00134	ZBTB48
chr1	6642115	6642361	2	287	323	0.748348	12098	10342642	1.00134	ZBTB48
chr1	6645976	6646092	2	291	309	0.793157	12098	10342642	1.00134	ZBTB48
chr1	6646752	6647201	2	175	152	1.02145	12098	10342642	1.00134	ZBTB48
chr1	6647258	6647358	2	285	242	1.02145	12098	10342642	1.00134	ZBTB48
chr1	6647535	6647694	2	266	177	1.02145	12098	10342642	1.00134	ZBTB48
chr1	6648117	6648258	2	186	172	1.02145	12098	10342642	1.00134	ZBTB48
chr1	6648335	6648504	2	22	24	1.02145	12098	10342642	1.00134	ZBTB48
chr1	6648810	6648910	2	379	272	1.17353	12098	10342642	1.00134	ZBTB48
chr1	6648973	6649274	2	32	34	1.02145	12098	10342642	1.00134	ZBTB48
chr1	6653422	6653720	2	111	85	1.02145	12098	10342642	1.00134	KLHL21
chr1	6655423	6655619	2	234	240	1.02145	12098	10342642	1.00134	KLHL21
chr1	6659104	6659514	2	155	157	1.02145	12098	10342642	1.00134	KLHL21
chr1	6661854	6662879	2	181	151	1.02145	12098	10342642	1.00134	KLHL21
chr1	6674036	6674196	2	356	309	0.970322	12098	10342642	1.00134	KLHL21
chr1	6676814	6676920	2	285	318	0.754818	12098	10342642	1.00134	PHF13
chr1	6679860	6680399	2	252	234	1.02145	12098	10342642	1.00134	PHF13
chr1	6681468	6681699	2	761	714	0.897658	12098	10342642	1.00134	PHF13
chr1	6685205	6685365	2	329	311	0.890964	12098	10342642	1.00134	THAP3
chr1	6688556	6688753	2	281	193	1.02145	12098	10342642	1.00134	THAP3
chr1	6690330	6690430	2	381	313	1.02519	12098	10342642	1.00134	THAP3
chr1	6692427	6692557	2	131	152	1.02145	12098	10342642	1.00134	THAP3
chr1	6692854	6693137	2	434	360	1.01534	12098	10342642	1.00134	THAP3
chr1	6694064	6694164	2	317	300	0.889944	12098	10342642	1.00134	DNAJC11
chr1	6694584	6694844	2	156	138	1.02145	12098	10342642	1.00134	DNAJC11
chr1	6695697	6695797	2	244	227	1.02145	12098	10342642	1.00134	DNAJC11
chr1	6696174	6696308	2	230	237	1.02145	12098	10342642	1.00134	DNAJC11
chr1	6697255	6697402	2	299	225	1.02145	12098	10342642	1.00134	DNAJC11
chr1	6697485	6697585	2	426	357	1.005	12098	10342642	1.00134	DNAJC11
chr1	6698339	6698439	2	81	83	1.02145	12098	10342642	1.00134	DNAJC11
chr1	6699959	6700119	2	296	287	0.868629	12098	10342642	1.00134	DNAJC11
chr1	6704615	6704736	2	452	349	1.09078	12098	10342642	1.00134	DNAJC11
chr1	6705093	6705193	2	413	330	1.05405	12098	10342642	1.00134	DNAJC11
chr1	6705846	6706040	2	383	381	0.846639	12098	10342642	1.00134	DNAJC11
chr1	6711076	6711240	2	130	143	1.02145	12098	10342642	1.00134	DNAJC11
chr1	6711575	6711675	2	176	244	1.02145	12098	10342642	1.00134	DNAJC11
chr1	6712886	6713013	2	376	260	1.02145	12098	10342642	1.00134	DNAJC11
chr1	6713968	6714101	2	242	272	0.749326	12098	10342642	1.00134	DNAJC11
chr1	6727766	6727872	2	282	280	0.848234	12098	10342642	1.00134	DNAJC11
chr1	6738380	6738540	2	412	445	0.779761	12098	10342642	1.00134	DNAJC11
chr1	6740965	6741099	2	335	388	0.727173	12098	10342642	1.00134	DNAJC11
chr1	6761716	6761874	2	340	310	0.923723	12098	10342642	1.00134	DNAJC11
chr1	6845503	6845663	2	45	30	1.02145	12098	10342642	1.00134	CAMTA1
chr1	6867041	6867148	2	81	72	1.02145	12098	10342642	1.00134	no_gene
chr1	6880225	6880325	2	742	599	1.04328	12098	10342642	1.00134	CAMTA1
chr1	6885149	6885272	2	403	430	0.789334	12098	10342642	1.00134	CAMTA1
chr1	6931770	6931870	2	476	398	1.00728	12098	10342642	1.00134	CAMTA1
chr1	6946257	6946357	2	307	302	0.856162	12098	10342642	1.00134	no_gene
chr1	6947699	6947799	2	315	363	0.73085	12098	10342642	1.00134	no_gene
chr1	7151291	7151447	2	408	362	0.94924	12098	10342642	1.00134	CAMTA1
chr1	7202140	7202240	2	125	114	1.02145	12098	10342642	1.00134	CAMTA1
chr1	7309548	7309688	2	216	145	1.02145	12098	10342642	1.00134	CAMTA1
chr1	7527815	7527975	2	448	274	1.37706	12098	10342642	1.00134	CAMTA1
chr1	7700457	7700615	2	245	132	1.02145	12098	10342642	1.00134	CAMTA1
chr1	7721783	7721928	2	111	109	1.02145	12098	10342642	1.00134	CAMTA1
chr1	7723410	7725261	2	94	82	1.02145	12098	10342642	1.00134	CAMTA1
chr1	7730968	7731099	2	224	148	1.02145	12098	10342642	1.00134	CAMTA1
chr1	7732034	7732194	2	156	151	1.02145	12098	10342642	1.00134	no_gene
chr1	7737656	7737795	2	181	137	1.02145	12098	10342642	1.00134	CAMTA1
chr1	7740144	7740304	2	8	15	1.02145	12098	10342642	1.00134	CAMTA1
chr1	7792484	7792661	2	234	190	1.02145	12098	10342642	1.00134	CAMTA1
chr1	7796401	7796602	2	279	265	1.02145	12098	10342642	1.00134	CAMTA1
chr1	7796980	7797080	2	271	228	1.02145	12098	10342642	1.00134	CAMTA1
chr1	7797312	7797632	2	280	190	1.02145	12098	10342642	1.00134	CAMTA1
chr1	7798016	7798544	2	191	168	1.02145	12098	10342642	1.00134	CAMTA1
chr1	7804892	7805084	2	144	143	1.02145	12098	10342642	1.00134	CAMTA1
chr1	7805902	7806153	2	447	377	0.998598	12098	10342642	1.00134	CAMTA1
chr1	7807755	7807855	2	203	132	1.02145	12098	10342642	1.00134	CAMTA1
chr1	7809791	7809891	2	265	256	1.02145	12098	10342642	1.00134	CAMTA1
chr1	7810991	7811091	2	237	231	1.02145	12098	10342642	1.00134	no_gene
chr1	7811256	7811454	2	87	127	1.02145	12098	10342642	1.00134	CAMTA1
chr1	7812445	7812606	2	274	258	1.02145	12098	10342642	1.00134	CAMTA1
chr1	7815663	7815763	2	318	236	1.02145	12098	10342642	1.00134	CAMTA1
chr1	7826499	7826599	2	273	286	0.803935	12098	10342642	1.00134	CAMTA1
chr1	7831334	7831494	2	320	320	0.842218	12098	10342642	1.00134	VAMP3
chr1	7833486	7833586	2	265	355	0.628698	12098	10342642	1.00134	VAMP3
chr1	7837217	7837380	2	198	206	1.02145	12098	10342642	1.00134	VAMP3
chr1	7838153	7838253	2	421	402	0.882024	12098	10342642	1.00134	VAMP3
chr1	7839645	7839745	2	440	456	0.812666	12098	10342642	1.00134	VAMP3
chr1	7844904	7845115	2	161	113	1.02145	12098	10342642	1.00134	PER3
chr1	7845498	7845648	2	220	207	1.02145	12098	10342642	1.00134	PER3
chr1	7846778	7846898	2	308	293	0.885335	12098	10342642	1.00134	PER3
chr1	7847475	7847575	2	195	226	1.02145	12098	10342642	1.00134	PER3
chr1	7848102	7848308	2	438	460	0.801938	12098	10342642	1.00134	PER3
chr1	7853993	7854093	2	248	195	1.02145	12098	10342642	1.00134	PER3
chr1	7858582	7858735	2	224	288	0.655058	12098	10342642	1.00134	PER3
chr1	7861100	7861262	2	744	657	0.953744	12098	10342642	1.00134	PER3
chr1	7863104	7863215	2	354	422	0.706505	12098	10342642	1.00134	PER3
chr1	7863749	7863912	2	243	249	1.02145	12098	10342642	1.00134	PER3
chr1	7868890	7869060	2	625	510	1.03213	12098	10342642	1.00134	PER3
chr1	7869950	7870083	2	272	237	1.02145	12098	10342642	1.00134	PER3
chr1	7870495	7870648	2	249	210	1.02145	12098	10342642	1.00134	PER3
chr1	7879342	7879482	2	296	207	1.02145	12098	10342642	1.00134	PER3
chr1	7880172	7880301	2	367	284	1.08836	12098	10342642	1.00134	PER3
chr1	7880524	7880702	2	246	204	1.02145	12098	10342642	1.00134	PER3
chr1	7886537	7886772	2	634	483	1.10552	12098	10342642	1.00134	PER3
chr1	7887175	7887877	2	233	202	1.02145	12098	10342642	1.00134	PER3
chr1	7889892	7890223	2	317	341	0.782942	12098	10342642	1.00134	PER3
chr1	7895819	7896007	2	179	227	1.02145	12098	10342642	1.00134	PER3
chr1	7897056	7897211	2	231	234	1.02145	12098	10342642	1.00134	PER3
chr1	7902723	7902823	2	250	223	1.02145	12098	10342642	1.00134	PER3
chr1	7903956	7904056	2	156	151	1.02145	12098	10342642	1.00134	PER3
chr1	7906409	7906509	2	319	296	0.90766	12098	10342642	1.00134	UTS2
chr1	7906738	7906838	2	149	166	1.02145	12098	10342642	1.00134	UTS2
chr1	7907823	7907944	2	436	267	1.02145	12098	10342642	1.00134	UTS2
chr1	7909617	7909771	2	396	274	1.21722	12098	10342642	1.00134	UTS2
chr1	7910869	7910984	2	322	308	0.8805	12098	10342642	1.00134	UTS2
chr1	7912958	7913065	2	306	214	1.02145	12098	10342642	1.00134	UTS2
chr1	7913314	7913493	2	383	295	1.09346	12098	10342642	1.00134	UTS2
chr1	7980889	7980989	2	423	263	1.02145	12098	10342642	1.00134	TNFRSF9
chr1	7993219	7993358	2	180	226	1.02145	12098	10342642	1.00134	TNFRSF9
chr1	7995070	7995205	2	276	208	1.02145	12098	10342642	1.00134	TNFRSF9
chr1	7997733	7997833	2	294	289	0.856789	12098	10342642	1.00134	TNFRSF9
chr1	7998250	7998392	2	173	172	1.02145	12098	10342642	1.00134	TNFRSF9
chr1	7998778	7998890	2	240	195	1.02145	12098	10342642	1.00134	TNFRSF9
chr1	7999952	8000056	2	395	236	1.02145	12098	10342642	1.00134	TNFRSF9
chr1	8022794	8022986	2	941	1011	0.783904	12098	10342642	1.00134	PARK7
chr1	8025332	8025536	2	1121	1135	0.831829	12098	10342642	1.00134	PARK7
chr1	8029353	8029505	2	415	440	0.794365	12098	10342642	1.00134	PARK7
chr1	8030902	8031074	2	782	903	0.729363	12098	10342642	1.00134	PARK7
chr1	8037660	8037839	2	809	670	1.01695	12098	10342642	1.00134	PARK7
chr1	8044902	8045165	2	786	806	0.821319	12098	10342642	1.00134	PARK7
chr1	8073267	8074458	2	431	470	0.772332	12098	10342642	1.00134	ERRFI1
chr1	8075356	8075456	2	430	376	0.963175	12098	10342642	1.00134	ERRFI1
chr1	8075552	8075681	2	448	485	0.777966	12098	10342642	1.00134	ERRFI1
chr1	8378096	8378257	2	25	11	1.02145	12098	10342642	1.00134	SLC45A1
chr1	8384364	8384788	2	270	164	1.02145	12098	10342642	1.00134	SLC45A1
chr1	8385354	8385454	2	303	184	1.02145	12098	10342642	1.00134	SLC45A1
chr1	8385875	8386104	2	461	366	1.06083	12098	10342642	1.00134	SLC45A1
chr1	8390266	8390998	2	186	152	1.02145	12098	10342642	1.00134	SLC45A1
chr1	8395494	8395652	2	97	79	1.02145	12098	10342642	1.00134	SLC45A1
chr1	8397873	8398054	2	174	191	1.02145	12098	10342642	1.00134	SLC45A1
chr1	8399550	8399760	2	370	399	0.781004	12098	10342642	1.00134	SLC45A1
chr1	8403804	8404075	2	280	271	1.02145	12098	10342642	1.00134	SLC45A1
chr1	8415113	8415213	2	337	296	0.958876	12098	10342642	1.00134	RERE
chr1	8415465	8415661	2	117	108	1.02145	12098	10342642	1.00134	RERE
chr1	8416126	8416337	2	69	38	1.02145	12098	10342642	1.00134	RERE
chr1	8418253	8418978	2	74	62	1.02145	12098	10342642	1.00134	RERE
chr1	8419821	8420048	2	387	314	1.03802	12098	10342642	1.00134	RERE
chr1	8420169	8421559	2	62	59	1.02145	12098	10342642	1.00134	RERE
chr1	8421820	8421938	2	125	130	1.02145	12098	10342642	1.00134	RERE
chr1	8422710	8422906	2	370	308	1.01176	12098	10342642	1.00134	RERE
chr1	8424113	8424317	2	645	553	0.982334	12098	10342642	1.00134	RERE
chr1	8424802	8424902	2	296	238	1.02145	12098	10342642	1.00134	RERE
chr1	8425869	8426036	2	306	262	1.02145	12098	10342642	1.00134	RERE
chr1	8440782	8441145	2	243	268	1.02145	12098	10342642	1.00134	RERE
chr1	8482777	8482877	2	775	741	0.880862	12098	10342642	1.00134	RERE
chr1	8525720	8526085	2	244	232	1.02145	12098	10342642	1.00134	RERE
chr1	8555120	8555224	2	454	473	0.808387	12098	10342642	1.00134	RERE
chr1	8557462	8557591	2	315	404	0.65668	12098	10342642	1.00134	RERE
chr1	8568660	8568760	2	416	404	0.867234	12098	10342642	1.00134	RERE
chr1	8585780	8585880	2	168	196	1.02145	12098	10342642	1.00134	RERE
chr1	8601270	8601379	2	314	353	0.749168	12098	10342642	1.00134	RERE
chr1	8616531	8616632	2	334	355	0.792397	12098	10342642	1.00134	RERE
chr1	8617474	8617634	2	734	595	1.03897	12098	10342642	1.00134	RERE
chr1	8674617	8674747	2	219	203	1.02145	12098	10342642	1.00134	RERE
chr1	8684354	8684454	2	529	488	0.912978	12098	10342642	1.00134	RERE
chr1	8716029	8716358	2	503	580	0.730406	12098	10342642	1.00134	RERE
chr1	8921403	8921503	2	163	213	1.02145	12098	10342642	1.00134	ENO1
chr1	8922925	8923025	2	247	188	1.02145	12098	10342642	1.00134	ENO1
chr1	8923260	8923404	2	223	218	1.02145	12098	10342642	1.00134	ENO1
chr1	8923947	8924153	2	790	693	0.960104	12098	10342642	1.00134	ENO1
chr1	8925341	8925543	2	439	475	0.778387	12098	10342642	1.00134	ENO1
chr1	8926335	8926562	2	407	452	0.758369	12098	10342642	1.00134	ENO1
chr1	8927173	8927311	2	227	208	1.02145	12098	10342642	1.00134	ENO1
chr1	8928031	8928131	2	337	277	1.02465	12098	10342642	1.00134	ENO1
chr1	8930490	8930590	2	323	325	0.837035	12098	10342642	1.00134	ENO1
chr1	8931947	8932047	2	296	382	0.652609	12098	10342642	1.00134	ENO1
chr1	8934878	8934978	2	425	455	0.786687	12098	10342642	1.00134	ENO1
chr1	8938638	8938862	2	589	417	1.18961	12098	10342642	1.00134	no_gene
chr1	9005875	9006035	2	270	225	1.02145	12098	10342642	1.00134	CA6
chr1	9009319	9009519	2	116	100	1.02145	12098	10342642	1.00134	CA6
chr1	9011480	9011762	2	250	246	1.02145	12098	10342642	1.00134	CA6
chr1	9017193	9017346	2	115	134	1.02145	12098	10342642	1.00134	CA6
chr1	9018965	9019065	2	171	150	1.02145	12098	10342642	1.00134	CA6
chr1	9022630	9022730	2	280	350	0.673774	12098	10342642	1.00134	CA6
chr1	9027715	9027877	2	237	191	1.02145	12098	10342642	1.00134	CA6
chr1	9030923	9031042	2	334	252	1.02145	12098	10342642	1.00134	CA6
chr1	9034404	9034504	2	31	58	1.02145	12098	10342642	1.00134	CA6
chr1	9034618	9034772	2	285	202	1.02145	12098	10342642	1.00134	CA6
chr1	9063356	9063579	2	578	477	1.02055	12098	10342642	1.00134	SLC2A7
chr1	9064808	9064940	2	146	122	1.02145	12098	10342642	1.00134	SLC2A7
chr1	9067356	9067456	2	325	285	0.960424	12098	10342642	1.00134	SLC2A7
chr1	9070199	9070305	2	218	162	1.02145	12098	10342642	1.00134	SLC2A7
chr1	9073581	9073696	2	127	136	1.02145	12098	10342642	1.00134	SLC2A7
chr1	9074727	9074929	2	183	166	1.02145	12098	10342642	1.00134	SLC2A7
chr1	9075132	9075303	2	201	165	1.02145	12098	10342642	1.00134	SLC2A7
chr1	9078279	9078436	2	177	179	1.02145	12098	10342642	1.00134	SLC2A7
chr1	9079265	9079394	2	209	170	1.02145	12098	10342642	1.00134	SLC2A7
chr1	9082974	9083139	2	181	160	1.02145	12098	10342642	1.00134	SLC2A7
chr1	9085032	9085135	2	154	114	1.02145	12098	10342642	1.00134	SLC2A7
chr1	9086269	9086429	2	151	121	1.02145	12098	10342642	1.00134	SLC2A7
chr1	9097642	9097850	2	378	271	1.02145	12098	10342642	1.00134	SLC2A5
chr1	9097953	9098085	2	130	103	1.02145	12098	10342642	1.00134	SLC2A5
chr1	9098477	9098577	2	94	119	1.02145	12098	10342642	1.00134	SLC2A5
chr1	9098884	9098990	2	128	72	1.02145	12098	10342642	1.00134	SLC2A5
chr1	9099608	9099723	2	144	87	1.02145	12098	10342642	1.00134	SLC2A5
chr1	9099856	9100048	2	62	34	1.02145	12098	10342642	1.00134	SLC2A5
chr1	9100120	9100282	2	89	48	1.02145	12098	10342642	1.00134	SLC2A5
chr1	9101678	9101998	2	108	85	1.02145	12098	10342642	1.00134	SLC2A5
chr1	9107666	9107795	2	180	182	1.02145	12098	10342642	1.00134	SLC2A5
chr1	9109157	9109274	2	137	172	1.02145	12098	10342642	1.00134	no_gene
chr1	9117504	9117694	2	121	153	1.02145	12098	10342642	1.00134	SLC2A5
chr1	9118208	9118311	2	252	232	1.02145	12098	10342642	1.00134	SLC2A5
chr1	9129529	9129629	2	172	141	1.02145	12098	10342642	1.00134	SLC2A5
chr1	9164475	9164695	2	122	115	1.02145	12098	10342642	1.00134	GPR157
chr1	9165542	9165741	2	102	98	1.02145	12098	10342642	1.00134	GPR157
chr1	9171214	9171550	2	280	253	1.02145	12098	10342642	1.00134	GPR157
chr1	9188322	9189253	2	98	71	1.02145	12098	10342642	1.00134	GPR157
chr1	9211696	9211894	2	417	364	0.964848	12098	10342642	1.00134	MIR34A
chr1	9242065	9242345	2	178	174	1.02145	12098	10342642	1.00134	RP3
chr1	9304942	9305671	2	516	570	0.762429	12098	10342642	1.00134	H6PD
chr1	9306973	9307193	2	639	696	0.773243	12098	10342642	1.00134	H6PD
chr1	9322066	9322438	2	543	490	0.933315	12098	10342642	1.00134	H6PD
chr1	9323516	9324979	2	468	390	1.01066	12098	10342642	1.00134	H6PD
chr1	9415948	9416646	2	139	145	1.02145	12098	10342642	1.00134	SPSB1
chr1	9427454	9427636	2	322	309	0.877651	12098	10342642	1.00134	SPSB1
chr1	9599668	9599828	2	123	90	1.02145	12098	10342642	1.00134	SLC25A33
chr1	9613681	9613865	2	362	429	0.710683	12098	10342642	1.00134	SLC25A33
chr1	9627330	9627430	2	270	181	1.02145	12098	10342642	1.00134	SLC25A33
chr1	9630313	9630418	2	292	212	1.02145	12098	10342642	1.00134	SLC25A33
chr1	9633387	9633487	2	402	259	1.02145	12098	10342642	1.00134	SLC25A33
chr1	9640009	9640294	2	343	366	0.789292	12098	10342642	1.00134	SLC25A33
chr1	9642354	9642561	2	429	453	0.797597	12098	10342642	1.00134	SLC25A33
chr1	9648935	9649103	2	111	64	1.02145	12098	10342642	1.00134	TMEM201
chr1	9655945	9656070	2	227	223	1.02145	12098	10342642	1.00134	TMEM201
chr1	9656914	9657113	2	95	73	1.01606	12098	10342642	1.00134	TMEM201
chr1	9658504	9658685	2	130	118	1.01606	12098	10342642	1.00134	TMEM201
chr1	9661160	9661514	2	73	50	1.01606	12098	10342642	1.00134	TMEM201
chr1	9662124	9662351	2	153	99	1.01606	12098	10342642	1.00134	TMEM201
chr1	9667613	9667847	2	187	165	1.01606	12098	10342642	1.00134	TMEM201
chr1	9669883	9669983	2	220	176	1.01606	12098	10342642	1.00134	TMEM201
chr1	9670562	9670863	2	100	64	1.01606	12098	10342642	1.00134	TMEM201
chr1	9671052	9671152	2	126	113	1.01606	12098	10342642	1.00134	no_gene
chr1	9671769	9671948	2	207	166	1.01606	12098	10342642	1.00134	TMEM201
chr1	9673042	9673142	2	145	129	1.01606	12098	10342642	1.00134	TMEM201
chr1	9713835	9714101	2	379	302	1.05696	12098	10342642	1.00134	C1orf200
chr1	9714203	9714503	2	680	533	1.0745	12098	10342642	1.00134	C1orf200
chr1	9770462	9770705	2	778	667	0.982377	12098	10342642	1.00134	PIK3CD
chr1	9775547	9776187	2	299	242	1.01606	12098	10342642	1.00134	PIK3CD
chr1	9776446	9776728	2	252	175	1.01606	12098	10342642	1.00134	PIK3CD
chr1	9776965	9777217	2	247	215	1.01606	12098	10342642	1.00134	PIK3CD
chr1	9777543	9777735	2	392	265	1.01606	12098	10342642	1.00134	PIK3CD
chr1	9778155	9778255	2	221	129	1.01606	12098	10342642	1.00134	no_gene
chr1	9778700	9779024	2	675	510	1.1147	12098	10342642	1.00134	PIK3CD
chr1	9779927	9780351	2	171	142	1.01606	12098	10342642	1.00134	PIK3CD
chr1	9780490	9781018	2	118	84	1.01606	12098	10342642	1.00134	PIK3CD
chr1	9781133	9781357	2	517	337	1.29207	12098	10342642	1.00134	PIK3CD
chr1	9781450	9781697	2	343	226	1.01606	12098	10342642	1.00134	PIK3CD
chr1	9781767	9781969	2	201	126	1.01606	12098	10342642	1.00134	PIK3CD
chr1	9781981	9782465	2	471	309	1.28377	12098	10342642	1.00134	PIK3CD
chr1	9782524	9782715	2	584	413	1.19093	12098	10342642	1.00134	PIK3CD
chr1	9783131	9783401	2	712	525	1.14221	12098	10342642	1.00134	PIK3CD
chr1	9783975	9784201	2	518	407	1.07191	12098	10342642	1.00134	PIK3CD
chr1	9784282	9784530	2	328	313	0.88258	12098	10342642	1.00134	PIK3CD
chr1	9784810	9785045	2	482	446	0.9102	12098	10342642	1.00134	PIK3CD
chr1	9786915	9787155	2	468	384	1.02645	12098	10342642	1.00134	PIK3CD
chr1	9790563	9790765	2	450	345	1.09855	12098	10342642	1.00134	CLSTN1
chr1	9791179	9791450	2	334	237	1.01606	12098	10342642	1.00134	CLSTN1
chr1	9791816	9791956	2	288	195	1.01606	12098	10342642	1.00134	CLSTN1
chr1	9793456	9793606	2	356	246	1.01606	12098	10342642	1.00134	CLSTN1
chr1	9794027	9794202	2	263	191	1.01606	12098	10342642	1.00134	CLSTN1
chr1	9795003	9795234	2	497	391	1.07054	12098	10342642	1.00134	CLSTN1
chr1	9795522	9795675	2	295	313	0.793784	12098	10342642	1.00134	CLSTN1
chr1	9795940	9796102	2	418	273	1.28955	12098	10342642	1.00134	CLSTN1
chr1	9797534	9797634	2	484	335	1.21682	12098	10342642	1.00134	CLSTN1
chr1	9801149	9801316	2	224	256	1.01606	12098	10342642	1.00134	CLSTN1
chr1	9803939	9804065	2	280	199	1.01606	12098	10342642	1.00134	CLSTN1
chr1	9804450	9804703	2	206	213	1.01606	12098	10342642	1.00134	CLSTN1
chr1	9809516	9809706	2	206	187	1.01606	12098	10342642	1.00134	CLSTN1
chr1	9809819	9809973	2	192	207	1.01606	12098	10342642	1.00134	CLSTN1
chr1	9811528	9811741	2	432	441	0.82503	12098	10342642	1.00134	CLSTN1
chr1	9815169	9815369	2	202	211	1.01606	12098	10342642	1.00134	CLSTN1
chr1	9816503	9816603	2	235	373	0.53062	12098	10342642	1.00134	CLSTN1
chr1	9833277	9833454	2	391	437	0.753563	12098	10342642	1.00134	CLSTN1
chr1	9910755	9910855	2	140	189	1.01606	12098	10342642	1.00134	CTNNBIP1
chr1	9931240	9931392	2	291	234	1.01606	12098	10342642	1.00134	CTNNBIP1
chr1	9932024	9932124	2	219	153	1.01606	12098	10342642	1.00134	CTNNBIP1
chr1	9990436	9990536	2	372	432	0.725243	12098	10342642	1.00134	LZIC
chr1	9991939	9992039	2	235	162	1.01606	12098	10342642	1.00134	LZIC
chr1	9992858	9992958	2	325	237	1.01606	12098	10342642	1.00134	LZIC
chr1	9994817	9994920	2	310	294	0.888053	12098	10342642	1.00134	LZIC
chr1	9995547	9995687	2	299	254	1.01606	12098	10342642	1.00134	LZIC
chr1	9996574	9996685	2	281	285	0.830397	12098	10342642	1.00134	LZIC
chr1	10002715	10002815	2	526	404	1.09655	12098	10342642	1.00134	no_gene
chr1	10032129	10032248	2	221	221	1.01606	12098	10342642	1.00134	NMNAT1
chr1	10035647	10035835	2	129	102	1.01606	12098	10342642	1.00134	NMNAT1
chr1	10041086	10041230	2	234	215	1.01606	12098	10342642	1.00134	NMNAT1
chr1	10041285	10041385	2	32	31	1.01606	12098	10342642	1.00134	no_gene
chr1	10042356	10042761	2	213	178	1.01606	12098	10342642	1.00134	NMNAT1
chr1	10057244	10057403	2	288	274	0.885251	12098	10342642	1.00134	RBP7
chr1	10066953	10067239	2	86	69	1.01606	12098	10342642	1.00134	no_gene
chr1	10067625	10067808	2	350	256	1.01606	12098	10342642	1.00134	RBP7
chr1	10068228	10068334	2	181	222	1.01606	12098	10342642	1.00134	RBP7
chr1	10075815	10075915	2	374	299	1.05348	12098	10342642	1.00134	RBP7
chr1	10093690	10093790	2	90	84	1.01606	12098	10342642	1.00134	UBE4B
chr1	10132083	10132283	2	272	237	1.01606	12098	10342642	1.00134	UBE4B
chr1	10132507	10132607	2	236	191	1.01606	12098	10342642	1.00134	UBE4B
chr1	10155516	10155656	2	472	523	0.76009	12098	10342642	1.00134	UBE4B
chr1	10161159	10161259	2	314	349	0.757755	12098	10342642	1.00134	UBE4B
chr1	10163003	10163152	2	206	264	1.01606	12098	10342642	1.00134	UBE4B
chr1	10165571	10165804	2	606	664	0.768651	12098	10342642	1.00134	UBE4B
chr1	10166252	10166643	2	146	136	1.01606	12098	10342642	1.00134	UBE4B
chr1	10167249	10167432	2	498	333	1.25953	12098	10342642	1.00134	UBE4B
chr1	10177464	10177660	2	306	305	0.844979	12098	10342642	1.00134	UBE4B
chr1	10179568	10179673	2	364	391	0.78406	12098	10342642	1.00134	UBE4B
chr1	10182017	10182136	2	210	185	1.01606	12098	10342642	1.00134	UBE4B
chr1	10186843	10186943	2	506	401	1.06275	12098	10342642	1.00134	UBE4B
chr1	10189428	10189528	2	232	207	1.01606	12098	10342642	1.00134	UBE4B
chr1	10190555	10190676	2	235	299	0.661944	12098	10342642	1.00134	UBE4B
chr1	10190770	10190873	2	320	311	0.866591	12098	10342642	1.00134	UBE4B
chr1	10192424	10192542	2	253	306	0.696344	12098	10342642	1.00134	UBE4B
chr1	10195043	10195246	2	528	495	0.898366	12098	10342642	1.00134	UBE4B
chr1	10197122	10197265	2	337	427	0.664701	12098	10342642	1.00134	UBE4B
chr1	10204995	10205099	2	200	131	1.01606	12098	10342642	1.00134	UBE4B
chr1	10207018	10207150	2	215	201	1.01606	12098	10342642	1.00134	UBE4B
chr1	10209239	10209342	2	280	207	1.01606	12098	10342642	1.00134	UBE4B
chr1	10211381	10211621	2	486	319	1.28313	12098	10342642	1.00134	UBE4B
chr1	10218411	10218542	2	266	232	1.01606	12098	10342642	1.00134	UBE4B
chr1	10221197	10221346	2	256	255	1.01606	12098	10342642	1.00134	UBE4B
chr1	10228191	10228330	2	200	233	1.01606	12098	10342642	1.00134	UBE4B
chr1	10231193	10231389	2	174	238	1.01606	12098	10342642	1.00134	UBE4B
chr1	10238699	10238888	2	231	219	1.01606	12098	10342642	1.00134	UBE4B
chr1	10239471	10239622	2	345	210	1.01606	12098	10342642	1.00134	UBE4B
chr1	10239933	10240033	2	363	312	0.979888	12098	10342642	1.00134	UBE4B
chr1	10292335	10292543	2	539	463	0.980465	12098	10342642	1.00134	KIF1B
chr1	10316253	10316432	2	628	530	0.997949	12098	10342642	1.00134	KIF1B
chr1	10318499	10318781	2	580	469	1.04155	12098	10342642	1.00134	KIF1B
chr1	10321911	10322079	2	1035	800	1.08962	12098	10342642	1.00134	KIF1B
chr1	10327386	10327667	2	547	409	1.12639	12098	10342642	1.00134	KIF1B
chr1	10328158	10328372	2	912	642	1.19642	12098	10342642	1.00134	KIF1B
chr1	10331508	10331688	2	851	615	1.16541	12098	10342642	1.00134	KIF1B
chr1	10332247	10332415	2	769	550	1.17757	12098	10342642	1.00134	KIF1B
chr1	10332461	10332561	2	230	265	1.01606	12098	10342642	1.00134	KIF1B
chr1	10333030	10333130	2	415	462	0.756538	12098	10342642	1.00134	KIF1B
chr1	10334927	10335027	2	202	154	1.01606	12098	10342642	1.00134	KIF1B
chr1	10335434	10335612	2	938	835	0.946108	12098	10342642	1.00134	KIF1B
chr1	10336327	10336508	2	714	666	0.902918	12098	10342642	1.00134	KIF1B
chr1	10337992	10338237	2	535	510	0.883503	12098	10342642	1.00134	KIF1B
chr1	10339125	10339225	2	420	302	1.1713	12098	10342642	1.00134	KIF1B
chr1	10342368	10342642	2	724	681	0.895398	12098	10342642	1.00134	KIF1B
chr1	10351088	10351270	1	611	726	0.708809	10351088	10381966	0.743124	KIF1B
chr1	10352052	10352231	1	656	612	0.902769	10351088	10381966	0.743124	KIF1B
chr1	10355092	10355274	1	828	972	0.717445	10351088	10381966	0.743124	KIF1B
chr1	10355666	10355875	1	517	683	0.637521	10351088	10381966	0.743124	KIF1B
chr1	10356588	10356774	1	715	792	0.760336	10351088	10381966	0.743124	KIF1B
chr1	10356903	10357355	1	555	598	0.781657	10351088	10381966	0.743124	KIF1B
chr1	10363169	10364756	1	422	470	0.756204	10351088	10381966	0.743124	KIF1B
chr1	10380049	10380245	1	590	628	0.791256	10351088	10381966	0.743124	KIF1B
chr1	10381715	10381966	1	346	461	0.63212	10351088	10381966	0.743124	KIF1B
chr1	10383890	10384171	2	306	310	0.831351	10383890	10402277	0.873149	KIF1B
chr1	10384764	10385004	2	749	780	0.808745	10383890	10402277	0.873149	KIF1B
chr1	10386117	10386468	2	669	653	0.862854	10383890	10402277	0.873149	KIF1B
chr1	10394526	10394747	2	666	704	0.796757	10383890	10402277	0.873149	KIF1B
chr1	10396663	10396851	2	478	407	0.98914	10383890	10402277	0.873149	KIF1B
chr1	10397080	10397312	2	568	560	0.85425	10383890	10402277	0.873149	KIF1B
chr1	10397377	10397642	2	504	418	1.0155	10383890	10402277	0.873149	KIF1B
chr1	10399775	10399968	2	693	672	0.868537	10383890	10402277	0.873149	KIF1B
chr1	10402056	10402277	2	755	765	0.831208	10383890	10402277	0.873149	KIF1B
chr1	10403227	10403396	1	1145	1186	0.813102	10403227	10421934	0.755395	KIF1B
chr1	10405851	10406062	1	517	556	0.783141	10403227	10421934	0.755395	KIF1B
chr1	10407761	10407936	1	538	592	0.765394	10403227	10421934	0.755395	KIF1B
chr1	10408655	10408842	1	714	750	0.801791	10403227	10421934	0.755395	KIF1B
chr1	10412637	10412845	1	532	624	0.718045	10403227	10421934	0.755395	KIF1B
chr1	10420935	10421152	1	655	704	0.783598	10403227	10421934	0.755395	KIF1B
chr1	10421698	10421934	1	434	587	0.622696	10403227	10421934	0.755395	KIF1B
chr1	10423289	10423453	2	415	366	0.954974	10423289	12309398	0.975975	KIF1B
chr1	10425106	10425354	2	404	375	0.907349	10423289	12309398	0.975975	KIF1B
chr1	10425415	10425757	2	506	617	0.690701	10423289	12309398	0.975975	KIF1B
chr1	10428470	10428647	2	799	804	0.83698	10423289	12309398	0.975975	KIF1B
chr1	10431147	10431371	2	758	761	0.838898	10423289	12309398	0.975975	KIF1B
chr1	10434322	10434574	2	387	405	0.804786	10423289	12309398	0.975975	KIF1B
chr1	10434860	10435155	2	503	421	1.00626	10423289	12309398	0.975975	KIF1B
chr1	10435261	10435482	2	781	708	0.929057	10423289	12309398	0.975975	KIF1B
chr1	10436551	10436696	2	864	772	0.942586	10423289	12309398	0.975975	KIF1B
chr1	10438378	10438478	2	610	467	1.10011	10423289	12309398	0.975975	KIF1B
chr1	10459068	10459228	2	231	209	1.01606	10423289	12309398	0.975975	PGD
chr1	10459673	10459773	2	468	410	0.961361	10423289	12309398	0.975975	PGD
chr1	10460447	10460631	2	248	239	1.01606	10423289	12309398	0.975975	PGD
chr1	10463110	10463210	2	484	468	0.871012	10423289	12309398	0.975975	PGD
chr1	10464215	10464338	2	245	223	1.01606	10423289	12309398	0.975975	PGD
chr1	10468112	10468212	2	253	293	0.727239	10423289	12309398	0.975975	PGD
chr1	10471472	10471611	2	289	267	1.01606	10423289	12309398	0.975975	PGD
chr1	10473116	10473310	2	358	282	1.0692	10423289	12309398	0.975975	PGD
chr1	10477041	10477176	2	217	286	0.639025	10423289	12309398	0.975975	PGD
chr1	10477430	10477568	2	114	146	1.01606	10423289	12309398	0.975975	PGD
chr1	10478880	10478984	2	295	309	0.804059	10423289	12309398	0.975975	PGD
chr1	10479471	10479598	2	106	157	1.01606	10423289	12309398	0.975975	PGD
chr1	10479684	10479808	2	282	276	0.860527	10423289	12309398	0.975975	PGD
chr1	10490490	10490650	2	312	297	0.884754	10423289	12309398	0.975975	APITD1
chr1	10491345	10491458	2	353	399	0.74512	10423289	12309398	0.975975	no_gene
chr1	10493896	10494024	2	264	280	0.794091	10423289	12309398	0.975975	APITD1
chr1	10494621	10494780	2	195	186	1.01606	10423289	12309398	0.975975	APITD1
chr1	10500387	10500487	2	204	227	1.01606	10423289	12309398	0.975975	APITD1
chr1	10502279	10502464	2	405	321	1.06261	10423289	12309398	0.975975	APITD1
chr1	10510128	10510381	2	56	70	1.01606	10423289	12309398	0.975975	APITD1
chr1	10511431	10511654	2	186	190	1.01606	10423289	12309398	0.975975	APITD1
chr1	10521544	10521761	2	252	217	1.01606	10423289	12309398	0.975975	DFFA
chr1	10523088	10523268	2	231	252	1.01606	10423289	12309398	0.975975	DFFA
chr1	10523485	10523679	2	166	136	1.01606	10423289	12309398	0.975975	DFFA
chr1	10527244	10527391	2	304	334	0.76657	10423289	12309398	0.975975	DFFA
chr1	10529231	10529397	2	274	255	1.01606	10423289	12309398	0.975975	DFFA
chr1	10532377	10532517	2	168	154	1.01606	10423289	12309398	0.975975	DFFA
chr1	10534972	10535110	2	630	533	0.995492	10423289	12309398	0.975975	PEX14
chr1	10555264	10555429	2	864	1036	0.70239	10423289	12309398	0.975975	PEX14
chr1	10596218	10596405	2	536	770	0.586271	10423289	12309398	0.975975	PEX14
chr1	10659243	10659474	2	692	886	0.657804	10423289	12309398	0.975975	PEX14
chr1	10678337	10678525	2	441	338	1.09887	10423289	12309398	0.975975	PEX14
chr1	10683024	10683233	2	678	649	0.879852	10423289	12309398	0.975975	PEX14
chr1	10684345	10684545	2	326	399	0.688128	10423289	12309398	0.975975	PEX14
chr1	10687277	10687471	2	446	432	0.869512	10423289	12309398	0.975975	PEX14
chr1	10689536	10690095	2	234	161	1.01606	10423289	12309398	0.975975	PEX14
chr1	10698985	10700118	2	107	99	1.01606	10423289	12309398	0.975975	CASZ1
chr1	10702913	10703059	2	114	137	1.01606	10423289	12309398	0.975975	CASZ1
chr1	10703214	10703370	2	152	126	1.01606	10423289	12309398	0.975975	CASZ1
chr1	10704971	10705147	2	194	190	1.01606	10423289	12309398	0.975975	CASZ1
chr1	10706182	10706385	2	402	585	0.578755	10423289	12309398	0.975975	CASZ1
chr1	10707840	10708198	2	131	117	1.01606	10423289	12309398	0.975975	CASZ1
chr1	10709124	10709251	2	112	96	1.01606	10423289	12309398	0.975975	CASZ1
chr1	10709337	10709496	2	85	52	1.01606	10423289	12309398	0.975975	CASZ1
chr1	10710730	10710830	2	218	254	1.01606	10423289	12309398	0.975975	CASZ1
chr1	10710945	10711174	2	60	54	1.01606	10423289	12309398	0.975975	CASZ1
chr1	10713092	10714277	2	89	72	1.01606	10423289	12309398	0.975975	CASZ1
chr1	10714473	10714650	2	145	153	1.01606	10423289	12309398	0.975975	CASZ1
chr1	10715703	10715872	2	171	143	1.01606	10423289	12309398	0.975975	CASZ1
chr1	10716698	10716798	2	173	130	1.01606	10423289	12309398	0.975975	CASZ1
chr1	10718548	10718648	2	191	149	1.01606	10423289	12309398	0.975975	CASZ1
chr1	10719756	10720675	2	197	182	1.01606	10423289	12309398	0.975975	CASZ1
chr1	10725137	10725630	2	51	47	1.01606	10423289	12309398	0.975975	CASZ1
chr1	10753839	10753999	2	942	895	0.886446	10423289	12309398	0.975975	CASZ1
chr1	10754328	10754428	2	251	211	1.01606	10423289	12309398	0.975975	CASZ1
chr1	11007717	11008903	2	88	65	1.01606	10423289	12309398	0.975975	C1orf127
chr1	11009666	11009873	2	205	152	1.01606	10423289	12309398	0.975975	C1orf127
chr1	11014073	11014201	2	212	142	1.01606	10423289	12309398	0.975975	C1orf127
chr1	11015044	11015245	2	246	170	1.01606	10423289	12309398	0.975975	C1orf127
chr1	11017071	11017171	2	104	103	1.01606	10423289	12309398	0.975975	C1orf127
chr1	11017639	11017812	2	165	147	1.01606	10423289	12309398	0.975975	C1orf127
chr1	11018680	11018840	2	301	319	0.794695	10423289	12309398	0.975975	C1orf127
chr1	11024182	11024328	2	245	208	1.01606	10423289	12309398	0.975975	C1orf127
chr1	11026413	11026539	2	124	104	1.01606	10423289	12309398	0.975975	C1orf127
chr1	11030025	11030146	2	141	102	1.01606	10423289	12309398	0.975975	C1orf127
chr1	11036211	11036313	2	264	266	1.01606	10423289	12309398	0.975975	C1orf127
chr1	11042031	11042131	2	183	197	1.01606	10423289	12309398	0.975975	C1orf127
chr1	11073733	11074073	2	907	1024	0.745988	10423289	12309398	0.975975	TARDBP
chr1	11076849	11077115	2	668	610	0.922298	10423289	12309398	0.975975	TARDBP
chr1	11078738	11078981	2	984	923	0.897879	10423289	12309398	0.975975	TARDBP
chr1	11080434	11080707	2	582	612	0.800933	10423289	12309398	0.975975	TARDBP
chr1	11082129	11082762	2	236	228	1.01606	10423289	12309398	0.975975	TARDBP
chr1	11083227	11083327	2	314	287	0.921451	10423289	12309398	0.975975	TARDBP
chr1	11086939	11087707	2	152	186	1.01606	10423289	12309398	0.975975	MASP2
chr1	11090220	11090320	2	256	199	1.01606	10423289	12309398	0.975975	MASP2
chr1	11090802	11090941	2	171	214	1.01606	10423289	12309398	0.975975	MASP2
chr1	11094874	11094974	2	158	177	1.01606	10423289	12309398	0.975975	MASP2
chr1	11097747	11097870	2	149	156	1.01606	10423289	12309398	0.975975	MASP2
chr1	11102929	11103081	2	106	76	1.01606	10423289	12309398	0.975975	MASP2
chr1	11103393	11103594	2	150	134	1.01606	10423289	12309398	0.975975	MASP2
chr1	11104893	11105053	2	143	112	1.01606	10423289	12309398	0.975975	MASP2
chr1	11105264	11105598	2	150	107	1.01606	10423289	12309398	0.975975	MASP2
chr1	11106556	11106792	2	213	205	1.01606	10423289	12309398	0.975975	MASP2
chr1	11106945	11107178	2	119	112	1.01606	10423289	12309398	0.975975	MASP2
chr1	11107212	11107312	2	49	21	1.01606	10423289	12309398	0.975975	MASP2
chr1	11114822	11115143	2	115	93	1.01606	10423289	12309398	0.975975	SRM
chr1	11115795	11115985	2	138	137	1.01606	10423289	12309398	0.975975	SRM
chr1	11116059	11116159	2	68	92	1.01606	10423289	12309398	0.975975	SRM
chr1	11116658	11116816	2	236	197	1.01606	10423289	12309398	0.975975	SRM
chr1	11118853	11118953	2	131	112	1.01606	10423289	12309398	0.975975	SRM
chr1	11119279	11119404	2	304	267	1.01606	10423289	12309398	0.975975	SRM
chr1	11119810	11120002	2	84	95	1.01606	10423289	12309398	0.975975	SRM
chr1	11126740	11126840	2	306	332	0.776261	10423289	12309398	0.975975	EXOSC10
chr1	11128053	11128153	2	150	133	1.01606	10423289	12309398	0.975975	EXOSC10
chr1	11128682	11128782	2	454	298	1.28311	10423289	12309398	0.975975	EXOSC10
chr1	11129613	11129789	2	320	302	0.892416	10423289	12309398	0.975975	EXOSC10
chr1	11130943	11131043	2	187	148	1.01606	10423289	12309398	0.975975	EXOSC10
chr1	11132136	11132236	2	203	241	1.01606	10423289	12309398	0.975975	EXOSC10
chr1	11133978	11134078	2	341	351	0.818223	10423289	12309398	0.975975	EXOSC10
chr1	11134285	11134385	2	266	247	0.994415	10423289	12309398	0.975975	EXOSC10
chr1	11136896	11137007	2	229	189	0.994415	10423289	12309398	0.975975	EXOSC10
chr1	11137416	11137710	2	148	145	0.994415	10423289	12309398	0.975975	EXOSC10
chr1	11139765	11139881	2	224	212	0.994415	10423289	12309398	0.975975	EXOSC10
chr1	11140531	11140631	2	339	201	0.994415	10423289	12309398	0.975975	EXOSC10
chr1	11140786	11140971	2	230	203	0.994415	10423289	12309398	0.975975	EXOSC10
chr1	11141136	11141297	2	241	250	0.994415	10423289	12309398	0.975975	EXOSC10
chr1	11142742	11142937	2	206	253	0.994415	10423289	12309398	0.975975	EXOSC10
chr1	11147502	11147650	2	367	314	0.984376	10423289	12309398	0.975975	EXOSC10
chr1	11147854	11147969	2	303	304	0.839447	10423289	12309398	0.975975	EXOSC10
chr1	11148167	11148267	2	282	267	0.994415	10423289	12309398	0.975975	EXOSC10
chr1	11150538	11150727	2	196	230	0.994415	10423289	12309398	0.975975	EXOSC10
chr1	11151068	11151238	2	301	267	0.994415	10423289	12309398	0.975975	EXOSC10
chr1	11151547	11151656	2	250	221	0.994415	10423289	12309398	0.975975	EXOSC10
chr1	11155812	11155940	2	232	200	0.994415	10423289	12309398	0.975975	EXOSC10
chr1	11158074	11158215	2	244	285	0.721057	10423289	12309398	0.975975	EXOSC10
chr1	11159775	11159890	2	153	92	0.994415	10423289	12309398	0.975975	EXOSC10
chr1	11166995	11167181	2	261	267	0.994415	10423289	12309398	0.975975	MTOR
chr1	11167499	11167599	2	249	227	0.994415	10423289	12309398	0.975975	MTOR
chr1	11168235	11168345	2	316	327	0.813886	10423289	12309398	0.975975	MTOR
chr1	11169337	11169437	2	213	220	0.994415	10423289	12309398	0.975975	MTOR
chr1	11169696	11169796	2	393	356	0.929752	10423289	12309398	0.975975	MTOR
chr1	11171136	11171236	2	181	201	0.994415	10423289	12309398	0.975975	no_gene
chr1	11172836	11172991	2	361	423	0.718772	10423289	12309398	0.975975	MTOR
chr1	11174372	11174512	2	177	220	0.994415	10423289	12309398	0.975975	MTOR
chr1	11174857	11174957	2	443	400	0.932756	10423289	12309398	0.975975	MTOR
chr1	11175439	11175539	2	216	252	0.994415	10423289	12309398	0.975975	MTOR
chr1	11177052	11177152	2	289	248	0.994415	10423289	12309398	0.975975	MTOR
chr1	11181300	11181427	2	295	263	0.994415	10423289	12309398	0.975975	MTOR
chr1	11182033	11182185	2	228	166	0.994415	10423289	12309398	0.975975	MTOR
chr1	11184552	11184692	2	205	176	0.994415	10423289	12309398	0.975975	MTOR
chr1	11186676	11186855	2	163	245	0.994415	10423289	12309398	0.975975	MTOR
chr1	11187064	11187203	2	222	209	0.994415	10423289	12309398	0.975975	MTOR
chr1	11187678	11187865	2	133	220	0.994415	10423289	12309398	0.975975	MTOR
chr1	11188058	11188185	2	270	230	0.994415	10423289	12309398	0.975975	MTOR
chr1	11188508	11188611	2	227	192	0.994415	10423289	12309398	0.975975	MTOR
chr1	11188909	11189010	2	298	206	0.994415	10423289	12309398	0.975975	MTOR
chr1	11189792	11189897	2	251	268	0.994415	10423289	12309398	0.975975	MTOR
chr1	11190583	11190836	2	442	359	1.03694	10423289	12309398	0.975975	MTOR
chr1	11193134	11193256	2	355	351	0.851816	10423289	12309398	0.975975	MTOR
chr1	11194405	11194525	2	318	281	0.953115	10423289	12309398	0.975975	MTOR
chr1	11199358	11199538	2	219	231	0.994415	10423289	12309398	0.975975	MTOR
chr1	11199587	11199717	2	288	280	0.866281	10423289	12309398	0.975975	MTOR
chr1	11204702	11204814	2	188	249	0.994415	10423289	12309398	0.975975	MTOR
chr1	11205013	11205113	2	273	259	0.994415	10423289	12309398	0.975975	MTOR
chr1	11206730	11206850	2	221	196	0.994415	10423289	12309398	0.975975	MTOR
chr1	11210180	11210285	2	228	201	0.994415	10423289	12309398	0.975975	MTOR
chr1	11217206	11217350	2	155	182	0.994415	10423289	12309398	0.975975	MTOR
chr1	11227486	11227586	2	231	178	0.994415	10423289	12309398	0.975975	MTOR
chr1	11249634	11250014	2	251	245	0.994415	10423289	12309398	0.975975	ANGPTL7
chr1	11252324	11252429	2	259	234	0.994415	10423289	12309398	0.975975	ANGPTL7
chr1	11253634	11253840	2	190	200	0.994415	10423289	12309398	0.975975	ANGPTL7
chr1	11254515	11254718	2	452	441	0.863226	10423289	12309398	0.975975	ANGPTL7
chr1	11254908	11255082	2	227	205	0.994415	10423289	12309398	0.975975	ANGPTL7
chr1	11259312	11259462	2	259	335	0.651148	10423289	12309398	0.975975	MTOR
chr1	11259595	11259762	2	285	247	0.994415	10423289	12309398	0.975975	MTOR
chr1	11264615	11264762	2	247	220	0.994415	10423289	12309398	0.975975	MTOR
chr1	11269366	11269517	2	278	340	0.688637	10423289	12309398	0.975975	MTOR
chr1	11270867	11270967	2	320	240	0.994415	10423289	12309398	0.975975	MTOR
chr1	11272366	11272533	2	273	254	0.994415	10423289	12309398	0.975975	MTOR
chr1	11272850	11272967	2	286	271	0.994415	10423289	12309398	0.975975	MTOR
chr1	11273453	11273625	2	273	256	0.994415	10423289	12309398	0.975975	MTOR
chr1	11276198	11276298	2	203	172	0.994415	10423289	12309398	0.975975	MTOR
chr1	11288722	11288977	2	349	335	0.877415	10423289	12309398	0.975975	MTOR
chr1	11290979	11291113	2	322	316	0.858209	10423289	12309398	0.975975	MTOR
chr1	11291354	11291493	2	264	246	0.994415	10423289	12309398	0.975975	MTOR
chr1	11292489	11292589	2	269	241	0.994415	10423289	12309398	0.975975	MTOR
chr1	11293449	11293549	2	443	333	1.12043	10423289	12309398	0.975975	MTOR
chr1	11294147	11294324	2	282	300	0.791685	10423289	12309398	0.975975	MTOR
chr1	11297897	11298107	2	454	480	0.796598	10423289	12309398	0.975975	MTOR
chr1	11298456	11298676	2	380	351	0.911803	10423289	12309398	0.975975	MTOR
chr1	11300357	11300606	2	166	167	0.994415	10423289	12309398	0.975975	MTOR
chr1	11301607	11301740	2	132	136	0.994415	10423289	12309398	0.975975	MTOR
chr1	11303158	11303359	2	394	355	0.934743	10423289	12309398	0.975975	MTOR
chr1	11307679	11307792	2	260	208	0.994415	10423289	12309398	0.975975	MTOR
chr1	11307873	11308153	2	104	108	0.994415	10423289	12309398	0.975975	MTOR
chr1	11313893	11314032	2	315	248	0.994415	10423289	12309398	0.975975	MTOR
chr1	11316046	11316251	2	217	192	0.994415	10423289	12309398	0.975975	MTOR
chr1	11316987	11317224	2	324	353	0.773027	10423289	12309398	0.975975	MTOR
chr1	11318539	11318652	2	219	219	0.994415	10423289	12309398	0.975975	MTOR
chr1	11319281	11319468	2	238	263	0.994415	10423289	12309398	0.975975	MTOR
chr1	11333537	11334168	2	617	607	0.856093	10423289	12309398	0.975975	UBIAD1
chr1	11345649	11346239	2	750	673	0.938579	10423289	12309398	0.975975	UBIAD1
chr1	11354884	11354984	2	235	250	0.994415	10423289	12309398	0.975975	UBIAD1
chr1	11561036	11562147	2	100	70	0.994415	10423289	12309398	0.975975	PTCHD2
chr1	11562732	11562956	2	173	147	0.994415	10423289	12309398	0.975975	PTCHD2
chr1	11574444	11574585	2	150	165	0.994415	10423289	12309398	0.975975	PTCHD2
chr1	11575392	11575562	2	168	137	0.994415	10423289	12309398	0.975975	PTCHD2
chr1	11576055	11576220	2	164	102	1.0377	10423289	12309398	0.975975	PTCHD2
chr1	11577517	11577661	2	143	120	1.0377	10423289	12309398	0.975975	PTCHD2
chr1	11579409	11579562	2	121	91	1.0377	10423289	12309398	0.975975	PTCHD2
chr1	11579773	11579939	2	160	113	1.0377	10423289	12309398	0.975975	PTCHD2
chr1	11580741	11580907	2	101	93	1.0377	10423289	12309398	0.975975	PTCHD2
chr1	11583996	11584114	2	131	140	1.0377	10423289	12309398	0.975975	PTCHD2
chr1	11585230	11585371	2	127	93	1.0377	10423289	12309398	0.975975	PTCHD2
chr1	11586705	11586896	2	126	126	1.0377	10423289	12309398	0.975975	PTCHD2
chr1	11589610	11589745	2	43	19	1.0377	10423289	12309398	0.975975	PTCHD2
chr1	11589841	11590018	2	185	133	1.0377	10423289	12309398	0.975975	PTCHD2
chr1	11590961	11591092	2	187	129	1.0377	10423289	12309398	0.975975	PTCHD2
chr1	11591579	11591769	2	104	105	1.0377	10423289	12309398	0.975975	PTCHD2
chr1	11593817	11593917	2	143	144	1.0377	10423289	12309398	0.975975	PTCHD2
chr1	11594414	11594599	2	178	118	1.0377	10423289	12309398	0.975975	PTCHD2
chr1	11594878	11594978	2	92	55	1.0377	10423289	12309398	0.975975	PTCHD2
chr1	11595065	11595183	2	150	83	1.0377	10423289	12309398	0.975975	PTCHD2
chr1	11595532	11595703	2	69	68	1.0377	10423289	12309398	0.975975	PTCHD2
chr1	11596378	11596745	2	153	130	1.0377	10423289	12309398	0.975975	PTCHD2
chr1	11708748	11708887	2	229	224	1.0377	10423289	12309398	0.975975	FBXO2
chr1	11709141	11709284	2	116	80	1.0377	10423289	12309398	0.975975	FBXO2
chr1	11709828	11709946	2	93	86	1.0377	10423289	12309398	0.975975	FBXO2
chr1	11709999	11710133	2	207	205	1.0377	10423289	12309398	0.975975	FBXO2
chr1	11710509	11710899	2	166	173	1.0377	10423289	12309398	0.975975	FBXO2
chr1	11714276	11714436	2	86	82	1.0377	10423289	12309398	0.975975	FBXO2
chr1	11715890	11716159	2	417	368	0.954361	10423289	12309398	0.975975	FBXO2
chr1	11718271	11718500	2	217	259	1.0377	10423289	12309398	0.975975	FBXO44
chr1	11718587	11718687	2	121	116	1.0377	10423289	12309398	0.975975	FBXO44
chr1	11718790	11718930	2	268	258	1.0377	10423289	12309398	0.975975	FBXO44
chr1	11721184	11721364	2	149	130	1.0377	10423289	12309398	0.975975	FBXO44
chr1	11728713	11729003	2	286	284	0.848149	10423289	12309398	0.975975	FBXO6
chr1	11731320	11731451	2	193	186	1.0377	10423289	12309398	0.975975	FBXO6
chr1	11731922	11732082	2	219	203	1.0377	10423289	12309398	0.975975	FBXO6
chr1	11733331	11733471	2	144	96	1.0377	10423289	12309398	0.975975	FBXO6
chr1	11733669	11733910	2	249	226	1.0377	10423289	12309398	0.975975	FBXO6
chr1	11734802	11734902	2	123	143	1.01289	10423289	12309398	0.975975	MAD2L2
chr1	11735135	11735235	2	67	29	1.06251	10423289	12309398	0.975975	MAD2L2
chr1	11735701	11735801	2	266	211	1.0377	10423289	12309398	0.975975	MAD2L2
chr1	11735925	11736199	2	188	146	1.0377	10423289	12309398	0.975975	MAD2L2
chr1	11736864	11737044	2	417	426	0.824425	10423289	12309398	0.975975	MAD2L2
chr1	11737511	11737701	2	155	212	1.0377	10423289	12309398	0.975975	MAD2L2
chr1	11740407	11740660	2	165	121	1.0377	10423289	12309398	0.975975	MAD2L2
chr1	11766313	11766768	2	84	68	1.0377	10423289	12309398	0.975975	C1orf187
chr1	11769329	11769524	2	147	144	1.0377	10423289	12309398	0.975975	C1orf187
chr1	11771905	11772024	2	228	291	0.659882	10423289	12309398	0.975975	C1orf187
chr1	11772391	11772491	2	269	226	1.0377	10423289	12309398	0.975975	C1orf187
chr1	11775170	11775270	2	272	189	1.0377	10423289	12309398	0.975975	C1orf187
chr1	11779638	11779755	2	241	164	1.0377	10423289	12309398	0.975975	C1orf187
chr1	11796169	11796329	2	421	369	0.960904	10423289	12309398	0.975975	AGTRAP
chr1	11804557	11804657	2	131	142	1.0377	10423289	12309398	0.975975	AGTRAP
chr1	11805827	11805927	2	233	226	1.0377	10423289	12309398	0.975975	AGTRAP
chr1	11806044	11806171	2	100	81	1.0377	10423289	12309398	0.975975	AGTRAP
chr1	11806181	11806282	2	144	92	1.0377	10423289	12309398	0.975975	AGTRAP
chr1	11807494	11807604	2	203	142	1.0377	10423289	12309398	0.975975	AGTRAP
chr1	11808469	11808669	2	143	137	1.0377	10423289	12309398	0.975975	AGTRAP
chr1	11810131	11810343	2	297	240	1.0377	10423289	12309398	0.975975	AGTRAP
chr1	11821842	11822331	2	83	63	1.0377	10423289	12309398	0.975975	C1orf167
chr1	11824386	11824539	2	152	159	1.0377	10423289	12309398	0.975975	no_gene
chr1	11825912	11826633	2	69	50	1.0377	10423289	12309398	0.975975	C1orf167
chr1	11826746	11826846	2	202	172	1.0377	10423289	12309398	0.975975	C1orf167
chr1	11827249	11827349	2	142	114	1.0377	10423289	12309398	0.975975	C1orf167
chr1	11828132	11828376	2	124	103	1.0377	10423289	12309398	0.975975	C1orf167
chr1	11831579	11831693	2	382	223	1.0377	10423289	12309398	0.975975	C1orf167
chr1	11832137	11832316	2	133	117	1.0377	10423289	12309398	0.975975	C1orf167
chr1	11835490	11835667	2	134	105	1.0377	10423289	12309398	0.975975	C1orf167
chr1	11836508	11836695	2	71	49	1.0377	10423289	12309398	0.975975	C1orf167
chr1	11838715	11838873	2	88	61	1.0377	10423289	12309398	0.975975	C1orf167
chr1	11838960	11839137	2	100	71	1.0377	10423289	12309398	0.975975	C1orf167
chr1	11839857	11840067	2	89	54	1.0377	10423289	12309398	0.975975	C1orf167
chr1	11842244	11842390	2	66	59	1.0377	10423289	12309398	0.975975	C1orf167
chr1	11844229	11844650	2	67	60	1.01606	10423289	12309398	0.975975	C1orf167
chr1	11845203	11845346	2	100	69	1.01606	10423289	12309398	0.975975	C1orf167
chr1	11847443	11847550	2	79	74	1.01606	10423289	12309398	0.975975	C1orf167
chr1	11847928	11848104	2	83	62	1.01606	10423289	12309398	0.975975	C1orf167
chr1	11848204	11848435	2	120	97	1.01606	10423289	12309398	0.975975	C1orf167
chr1	11848705	11848805	2	237	197	1.01606	10423289	12309398	0.975975	C1orf167
chr1	11849325	11849516	2	228	219	1.01606	10423289	12309398	0.975975	C1orf167
chr1	11850685	11851006	2	490	461	0.895199	10423289	12309398	0.975975	MTHFR
chr1	11851212	11851434	2	255	207	1.01606	10423289	12309398	0.975975	MTHFR
chr1	11852283	11852487	2	479	374	1.07867	10423289	12309398	0.975975	MTHFR
chr1	11853912	11854197	2	81	63	1.01606	10423289	12309398	0.975975	MTHFR
chr1	11854363	11854646	2	374	261	1.01606	10423289	12309398	0.975975	MTHFR
chr1	11854734	11854971	2	252	250	1.01606	10423289	12309398	0.975975	MTHFR
chr1	11855103	11855456	2	253	233	1.01606	10423289	12309398	0.975975	MTHFR
chr1	11856211	11856507	2	312	256	1.01606	10423289	12309398	0.975975	MTHFR
chr1	11860217	11860430	2	954	845	0.950859	10423289	12309398	0.975975	MTHFR
chr1	11861166	11861507	2	357	395	0.761194	10423289	12309398	0.975975	MTHFR
chr1	11862886	11863257	2	443	406	0.918972	10423289	12309398	0.975975	MTHFR
chr1	11863400	11863619	2	407	382	0.897337	10423289	12309398	0.975975	MTHFR
chr1	11866256	11866467	2	100	82	1.01606	10423289	12309398	0.975975	CLCN6
chr1	11867167	11867267	2	537	488	0.926785	10423289	12309398	0.975975	CLCN6
chr1	11875900	11876013	2	421	339	1.04594	10423289	12309398	0.975975	CLCN6
chr1	11876599	11876754	2	434	382	0.956865	10423289	12309398	0.975975	CLCN6
chr1	11879528	11879628	2	347	309	0.945792	10423289	12309398	0.975975	CLCN6
chr1	11880379	11880479	2	209	227	1.01606	10423289	12309398	0.975975	CLCN6
chr1	11882749	11882860	2	250	227	1.01606	10423289	12309398	0.975975	CLCN6
chr1	11883761	11883892	2	297	309	0.80951	10423289	12309398	0.975975	CLCN6
chr1	11884526	11884626	2	95	108	1.01606	10423289	12309398	0.975975	CLCN6
chr1	11886197	11886297	2	391	265	1.01606	10423289	12309398	0.975975	CLCN6
chr1	11887103	11887280	2	158	203	1.01606	10423289	12309398	0.975975	CLCN6
chr1	11888160	11888278	2	294	188	1.01606	10423289	12309398	0.975975	CLCN6
chr1	11888482	11888683	2	372	283	1.10708	10423289	12309398	0.975975	CLCN6
chr1	11889250	11889381	2	185	200	1.01606	10423289	12309398	0.975975	CLCN6
chr1	11893569	11893697	2	293	314	0.785891	10423289	12309398	0.975975	CLCN6
chr1	11893931	11894121	2	356	281	1.06701	10423289	12309398	0.975975	CLCN6
chr1	11894290	11894454	2	157	143	1.01606	10423289	12309398	0.975975	CLCN6
chr1	11894538	11894649	2	156	196	1.01606	10423289	12309398	0.975975	CLCN6
chr1	11896021	11896212	2	208	152	1.01606	10423289	12309398	0.975975	CLCN6
chr1	11897053	11897215	2	312	229	1.01606	10423289	12309398	0.975975	CLCN6
chr1	11897397	11897558	2	153	133	1.01606	10423289	12309398	0.975975	CLCN6
chr1	11898339	11898501	2	321	196	1.01606	10423289	12309398	0.975975	CLCN6
chr1	11898589	11899050	2	190	169	1.01606	10423289	12309398	0.975975	CLCN6
chr1	11900190	11900290	2	321	280	0.965543	10423289	12309398	0.975975	CLCN6
chr1	11906014	11906138	2	428	444	0.811868	10423289	12309398	0.975975	NPPA
chr1	11907118	11907547	2	105	99	1.01606	10423289	12309398	0.975975	NPPA
chr1	11907567	11907792	2	670	636	0.887242	10423289	12309398	0.975975	NPPA
chr1	11917670	11917770	2	274	195	1.01606	10423289	12309398	0.975975	NPPB
chr1	11918268	11918528	2	53	43	1.01606	10423289	12309398	0.975975	NPPB
chr1	11918716	11918892	2	289	212	1.01606	10423289	12309398	0.975975	NPPB
chr1	11980330	11980430	2	393	439	0.753967	10423289	12309398	0.975975	KIAA2013
chr1	11982574	11983548	2	165	147	1.01606	10423289	12309398	0.975975	KIAA2013
chr1	11985259	11986302	2	237	215	1.01606	10423289	12309398	0.975975	KIAA2013
chr1	11994785	11994963	2	208	135	1.01606	10423289	12309398	0.975975	PLOD1
chr1	12004546	12004719	2	268	306	0.737629	10423289	12309398	0.975975	PLOD1
chr1	12007981	12008175	2	433	383	0.952168	10423289	12309398	0.975975	PLOD1
chr1	12009778	12010014	2	443	441	0.846037	10423289	12309398	0.975975	PLOD1
chr1	12010362	12010628	2	155	164	1.01606	10423289	12309398	0.975975	PLOD1
chr1	12012628	12012843	2	416	413	0.848336	10423289	12309398	0.975975	PLOD1
chr1	12014590	12014690	2	239	242	1.01606	10423289	12309398	0.975975	PLOD1
chr1	12014835	12015001	2	156	104	1.01606	10423289	12309398	0.975975	PLOD1
chr1	12016922	12017122	2	147	186	1.01606	10423289	12309398	0.975975	PLOD1
chr1	12017146	12017250	2	219	180	1.01606	10423289	12309398	0.975975	PLOD1
chr1	12017847	12018051	2	477	423	0.949735	10423289	12309398	0.975975	PLOD1
chr1	12018521	12018755	2	662	520	1.07221	10423289	12309398	0.975975	PLOD1
chr1	12020651	12020875	2	293	286	0.862832	10423289	12309398	0.975975	PLOD1
chr1	12023537	12023744	2	386	413	0.787158	10423289	12309398	0.975975	PLOD1
chr1	12024180	12024408	2	332	288	0.97089	10423289	12309398	0.975975	PLOD1
chr1	12024649	12024893	2	334	220	1.01606	10423289	12309398	0.975975	PLOD1
chr1	12025485	12025701	2	164	172	1.01606	10423289	12309398	0.975975	PLOD1
chr1	12026250	12026424	2	494	461	0.902507	10423289	12309398	0.975975	PLOD1
chr1	12026992	12027199	2	242	197	1.01606	10423289	12309398	0.975975	PLOD1
chr1	12030675	12030924	2	663	557	1.0025	10423289	12309398	0.975975	PLOD1
chr1	12032877	12033105	2	371	337	0.927189	10423289	12309398	0.975975	PLOD1
chr1	12034658	12034916	2	600	522	0.968066	10423289	12309398	0.975975	PLOD1
chr1	12049174	12049451	2	425	352	1.01688	10423289	12309398	0.975975	MFN2
chr1	12052560	12052798	2	859	747	0.968494	10423289	12309398	0.975975	MFN2
chr1	12056161	12056426	2	378	380	0.837785	10423289	12309398	0.975975	MFN2
chr1	12057302	12057529	2	564	626	0.758803	10423289	12309398	0.975975	MFN2
chr1	12058775	12058986	2	419	340	1.03791	10423289	12309398	0.975975	MFN2
chr1	12058993	12059203	2	462	412	0.944429	10423289	12309398	0.975975	MFN2
chr1	12061406	12061662	2	523	512	0.860312	10423289	12309398	0.975975	MFN2
chr1	12061774	12061944	2	556	494	0.947921	10423289	12309398	0.975975	MFN2
chr1	12061987	12062211	2	806	695	0.97673	10423289	12309398	0.975975	MFN2
chr1	12063997	12064226	2	772	620	1.0487	10423289	12309398	0.975975	MFN2
chr1	12064514	12064721	2	894	748	1.00661	10423289	12309398	0.975975	MFN2
chr1	12064830	12065035	2	397	324	1.03198	10423289	12309398	0.975975	MFN2
chr1	12065716	12066039	2	545	477	0.962282	10423289	12309398	0.975975	MFN2
chr1	12066543	12066801	2	271	231	1.01606	10423289	12309398	0.975975	MFN2
chr1	12067058	12067357	2	224	193	1.01606	10423289	12309398	0.975975	MFN2
chr1	12069597	12069834	2	552	497	0.935421	10423289	12309398	0.975975	MFN2
chr1	12071501	12071673	2	360	309	0.981225	10423289	12309398	0.975975	MFN2
chr1	12073361	12073467	2	237	175	1.01606	10423289	12309398	0.975975	MFN2
chr1	12081730	12081899	2	173	182	1.01606	10423289	12309398	0.975975	MIIP
chr1	12082144	12082501	2	118	113	1.01606	10423289	12309398	0.975975	MIIP
chr1	12082882	12082982	2	116	119	1.01606	10423289	12309398	0.975975	MIIP
chr1	12089087	12089200	2	185	170	1.01606	10423289	12309398	0.975975	MIIP
chr1	12089259	12089359	2	189	179	1.01606	10423289	12309398	0.975975	MIIP
chr1	12089819	12089953	2	122	122	1.01606	10423289	12309398	0.975975	MIIP
chr1	12090082	12090183	2	162	113	1.01606	10423289	12309398	0.975975	MIIP
chr1	12091320	12091462	2	141	98	1.01606	10423289	12309398	0.975975	MIIP
chr1	12091714	12091874	2	258	150	1.01606	10423289	12309398	0.975975	MIIP
chr1	12123577	12123737	2	18	17	1.01606	10423289	12309398	0.975975	TNFRSF8
chr1	12144514	12144614	2	306	247	1.01606	10423289	12309398	0.975975	TNFRSF8
chr1	12157155	12157276	2	263	174	1.01606	10423289	12309398	0.975975	TNFRSF8
chr1	12164433	12164590	2	418	313	1.12475	10423289	12309398	0.975975	TNFRSF8
chr1	12169618	12169718	2	84	99	1.01606	10423289	12309398	0.975975	TNFRSF8
chr1	12170065	12170263	2	60	38	1.01606	10423289	12309398	0.975975	TNFRSF8
chr1	12171902	12172073	2	283	232	1.01606	10423289	12309398	0.975975	TNFRSF8
chr1	12175581	12175788	2	382	510	0.630838	10423289	12309398	0.975975	TNFRSF8
chr1	12183337	12183437	2	125	95	1.01606	10423289	12309398	0.975975	TNFRSF8
chr1	12183769	12183886	2	162	139	1.01606	10423289	12309398	0.975975	TNFRSF8
chr1	12186005	12186111	2	341	257	1.01606	10423289	12309398	0.975975	TNFRSF8
chr1	12186216	12186316	2	274	249	1.01606	10423289	12309398	0.975975	TNFRSF8
chr1	12195607	12195707	2	273	192	1.01606	10423289	12309398	0.975975	TNFRSF8
chr1	12198283	12198495	2	202	184	1.01606	10423289	12309398	0.975975	TNFRSF8
chr1	12202341	12202590	2	189	162	1.01606	10423289	12309398	0.975975	TNFRSF8
chr1	12227085	12227238	2	13	16	0.901346	10423289	12309398	0.975975	TNFRSF1B
chr1	12227463	12227623	2	52	21	1.13077	10423289	12309398	0.975975	no_gene
chr1	12248850	12248954	2	110	133	1.01606	10423289	12309398	0.975975	TNFRSF1B
chr1	12251011	12251144	2	176	139	1.01606	10423289	12309398	0.975975	TNFRSF1B
chr1	12251798	12251982	2	210	163	1.01606	10423289	12309398	0.975975	TNFRSF1B
chr1	12252359	12252459	2	458	366	1.05392	10423289	12309398	0.975975	TNFRSF1B
chr1	12252484	12252584	2	446	432	0.869512	10423289	12309398	0.975975	TNFRSF1B
chr1	12252917	12253157	2	336	211	1.01606	10423289	12309398	0.975975	TNFRSF1B
chr1	12253166	12253266	2	367	310	0.997077	10423289	12309398	0.975975	TNFRSF1B
chr1	12254000	12254100	2	348	192	1.01606	10423289	12309398	0.975975	TNFRSF1B
chr1	12254608	12254708	2	210	166	1.01606	10423289	12309398	0.975975	TNFRSF1B
chr1	12262021	12262230	2	196	191	1.01606	10423289	12309398	0.975975	TNFRSF1B
chr1	12266794	12267079	2	84	70	1.01606	10423289	12309398	0.975975	TNFRSF1B
chr1	12294321	12294422	2	356	233	1.01606	10423289	12309398	0.975975	VPS13D
chr1	12302558	12302658	2	519	417	1.04823	10423289	12309398	0.975975	VPS13D
chr1	12304300	12304495	2	319	308	0.872297	10423289	12309398	0.975975	VPS13D
chr1	12304584	12304684	2	401	393	0.859362	10423289	12309398	0.975975	VPS13D
chr1	12309277	12309398	2	330	318	0.874	10423289	12309398	0.975975	VPS13D
chr1	12313776	12313885	1	367	381	0.81127	12313776	12321208	0.751381	VPS13D
chr1	12316387	12316562	1	219	272	0.678109	12313776	12321208	0.751381	VPS13D
chr1	12317041	12317146	1	282	295	0.805103	12313776	12321208	0.751381	VPS13D
chr1	12317989	12318162	1	250	322	0.653896	12313776	12321208	0.751381	VPS13D
chr1	12320747	12320853	1	417	365	0.962205	12313776	12321208	0.751381	VPS13D
chr1	12321002	12321208	1	330	465	0.597703	12313776	12321208	0.751381	VPS13D
chr1	12321955	12322139	2	193	183	1.01606	12321955	19442133	0.983743	VPS13D
chr1	12326935	12327070	2	175	151	1.01606	12321955	19442133	0.983743	VPS13D
chr1	12327829	12327989	2	488	578	0.711077	12321955	19442133	0.983743	VPS13D
chr1	12328760	12328935	2	250	247	1.01606	12321955	19442133	0.983743	VPS13D
chr1	12331048	12331183	2	232	221	1.01606	12321955	19442133	0.983743	VPS13D
chr1	12333057	12333194	2	409	314	1.09703	12321955	19442133	0.983743	VPS13D
chr1	12335879	12338097	2	301	292	0.868177	12321955	19442133	0.983743	VPS13D
chr1	12339553	12339709	2	203	229	1.01606	12321955	19442133	0.983743	VPS13D
chr1	12342759	12343795	2	276	246	1.01606	12321955	19442133	0.983743	VPS13D
chr1	12348275	12348375	2	293	239	1.01606	12321955	19442133	0.983743	VPS13D
chr1	12351052	12351183	2	250	259	1.01606	12321955	19442133	0.983743	VPS13D
chr1	12353578	12353763	2	266	305	0.734524	12321955	19442133	0.983743	VPS13D
chr1	12359256	12359443	2	278	291	0.804593	12321955	19442133	0.983743	VPS13D
chr1	12364560	12364787	2	586	510	0.967725	12321955	19442133	0.983743	VPS13D
chr1	12368485	12368700	2	646	521	1.04429	12321955	19442133	0.983743	VPS13D
chr1	12371508	12371684	2	256	226	1.01606	12321955	19442133	0.983743	VPS13D
chr1	12371867	12371984	2	206	205	1.01606	12321955	19442133	0.983743	VPS13D
chr1	12374169	12374386	2	493	411	1.01025	12321955	19442133	0.983743	VPS13D
chr1	12378126	12378396	2	362	289	1.05496	12321955	19442133	0.983743	VPS13D
chr1	12379551	12379689	2	460	410	0.944927	12321955	19442133	0.983743	VPS13D
chr1	12381863	12382053	2	425	290	1.23428	12321955	19442133	0.983743	VPS13D
chr1	12382590	12382805	2	404	436	0.780404	12321955	19442133	0.983743	VPS13D
chr1	12383690	12383850	2	550	497	0.932032	12321955	19442133	0.983743	VPS13D
chr1	12387702	12387913	2	467	490	0.802685	12321955	19442133	0.983743	VPS13D
chr1	12389880	12389980	2	410	321	1.07573	12321955	19442133	0.983743	VPS13D
chr1	12393280	12393425	2	211	248	1.01606	12321955	19442133	0.983743	VPS13D
chr1	12395759	12395949	2	223	192	1.01606	12321955	19442133	0.983743	VPS13D
chr1	12398275	12398375	2	422	450	0.789813	12321955	19442133	0.983743	VPS13D
chr1	12401834	12401944	2	275	192	1.01606	12321955	19442133	0.983743	VPS13D
chr1	12402953	12403110	2	660	461	1.20578	12321955	19442133	0.983743	VPS13D
chr1	12405428	12405568	2	241	273	0.743496	12321955	19442133	0.983743	VPS13D
chr1	12406635	12406735	2	414	347	1.00484	12321955	19442133	0.983743	VPS13D
chr1	12408877	12409032	2	353	376	0.790699	12321955	19442133	0.983743	VPS13D
chr1	12409218	12409433	2	553	652	0.714335	12321955	19442133	0.983743	VPS13D
chr1	12414028	12414280	2	357	433	0.694392	12321955	19442133	0.983743	VPS13D
chr1	12415953	12416149	2	189	192	1.01606	12321955	19442133	0.983743	VPS13D
chr1	12416452	12416583	2	299	338	0.745039	12321955	19442133	0.983743	VPS13D
chr1	12418512	12418659	2	382	340	0.946257	12321955	19442133	0.983743	VPS13D
chr1	12422773	12422908	2	256	303	0.711577	12321955	19442133	0.983743	VPS13D
chr1	12423125	12423305	2	420	290	1.21976	12321955	19442133	0.983743	VPS13D
chr1	12428520	12428648	2	303	221	1.01606	12321955	19442133	0.983743	VPS13D
chr1	12429519	12429759	2	425	391	0.915454	12321955	19442133	0.983743	VPS13D
chr1	12433802	12433961	2	306	258	1.01606	12321955	19442133	0.983743	VPS13D
chr1	12438479	12438647	2	222	246	1.01606	12321955	19442133	0.983743	VPS13D
chr1	12439539	12439652	2	431	321	1.13083	12321955	19442133	0.983743	VPS13D
chr1	12443032	12443216	2	266	345	0.649362	12321955	19442133	0.983743	VPS13D
chr1	12445316	12445434	2	428	415	0.868601	12321955	19442133	0.983743	VPS13D
chr1	12446241	12446395	2	238	244	1.01606	12321955	19442133	0.983743	VPS13D
chr1	12460235	12460389	2	330	328	0.847353	12321955	19442133	0.983743	VPS13D
chr1	12461658	12461759	2	252	241	1.01606	12321955	19442133	0.983743	VPS13D
chr1	12463875	12464028	2	378	290	1.09779	12321955	19442133	0.983743	VPS13D
chr1	12469885	12469985	2	456	405	0.948275	12321955	19442133	0.983743	no_gene
chr1	12475137	12475276	2	405	338	1.00917	12321955	19442133	0.983743	VPS13D
chr1	12476710	12476882	2	252	226	1.01606	12321955	19442133	0.983743	VPS13D
chr1	12516051	12516188	2	260	231	1.01606	12321955	19442133	0.983743	VPS13D
chr1	12520253	12520453	2	151	154	1.01606	12321955	19442133	0.983743	VPS13D
chr1	12538841	12538941	2	446	391	0.960688	12321955	19442133	0.983743	no_gene
chr1	12557551	12557687	2	227	272	0.70288	12321955	19442133	0.983743	VPS13D
chr1	12566904	12567149	2	512	382	1.12884	12321955	19442133	0.983743	VPS13D
chr1	12567299	12567451	2	307	294	0.879459	12321955	19442133	0.983743	SNORA59A
chr1	12568944	12569080	2	343	298	0.969398	12321955	19442133	0.983743	VPS13D
chr1	12628361	12628461	2	364	295	1.03921	12321955	19442133	0.983743	DHRS3
chr1	12632683	12632883	2	437	327	1.12553	12321955	19442133	0.983743	DHRS3
chr1	12638743	12638986	2	320	238	1.01606	12321955	19442133	0.983743	DHRS3
chr1	12639170	12639442	2	214	195	1.01606	12321955	19442133	0.983743	DHRS3
chr1	12640385	12640696	2	426	344	1.04298	12321955	19442133	0.983743	DHRS3
chr1	12677146	12677355	2	404	304	1.11926	12321955	19442133	0.983743	DHRS3
chr1	12704563	12704735	2	134	92	1.01606	12321955	19442133	0.983743	AADACL4
chr1	12711139	12711360	2	483	448	0.908016	12321955	19442133	0.983743	AADACL4
chr1	12721729	12721883	2	440	362	1.02369	12321955	19442133	0.983743	AADACL4
chr1	12725969	12726748	2	198	153	1.01606	12321955	19442133	0.983743	AADACL4
chr1	12776295	12776395	2	259	189	1.01606	12321955	19442133	0.983743	AADACL3
chr1	12779477	12779695	2	384	289	1.11907	12321955	19442133	0.983743	AADACL3
chr1	12780866	12780966	2	122	190	1.01606	12321955	19442133	0.983743	AADACL3
chr1	12785186	12785965	2	167	160	1.01606	12321955	19442133	0.983743	AADACL3
chr1	12806376	12806491	2	288	175	1.01606	12321955	19442133	0.983743	C1orf158
chr1	12815597	12815765	2	413	196	1.01606	12321955	19442133	0.983743	C1orf158
chr1	12819240	12819551	2	320	231	1.01606	12321955	19442133	0.983743	C1orf158
chr1	12820700	12820886	2	128	93	1.01606	12321955	19442133	0.983743	C1orf158
chr1	12835008	12835299	2	145	103	1.01606	12321955	19442133	0.983743	PRAMEF12
chr1	12835683	12836263	2	278	218	1.01606	12321955	19442133	0.983743	PRAMEF12
chr1	12837151	12837744	2	354	354	0.842218	12321955	19442133	0.983743	PRAMEF12
chr1	12853374	12853665	2	411	416	0.832095	12321955	19442133	0.983743	PRAMEF1
chr1	12854061	12854644	2	629	506	1.04695	12321955	19442133	0.983743	PRAMEF1
chr1	12854986	12855118	2	272	201	1.01606	12321955	19442133	0.983743	PRAMEF1
chr1	12855584	12856156	2	544	456	1.00475	12321955	19442133	0.983743	PRAMEF1
chr1	12884798	12885361	2	472	423	0.93978	12321955	19442133	0.983743	PRAMEF11
chr1	12887106	12887689	2	839	695	1.01672	12321955	19442133	0.983743	PRAMEF11
chr1	12888355	12888677	2	790	593	1.12201	12321955	19442133	0.983743	PRAMEF11
chr1	12907258	12908144	2	598	622	0.809721	12321955	19442133	0.983743	HNRNPCL1
chr1	12918862	12919153	2	327	322	0.855296	12321955	19442133	0.983743	PRAMEF2
chr1	12919545	12920128	2	379	325	0.982156	12321955	19442133	0.983743	PRAMEF2
chr1	12921073	12921636	2	430	393	0.921511	12321955	19442133	0.983743	PRAMEF2
chr1	12939362	12939931	2	915	674	1.14337	12321955	19442133	0.983743	PRAMEF4
chr1	12941672	12942258	2	730	561	1.09593	12321955	19442133	0.983743	PRAMEF4
chr1	12942920	12943217	2	565	474	1.00391	12321955	19442133	0.983743	PRAMEF4
chr1	12952674	12953374	2	193	206	1.01606	12321955	19442133	0.983743	PRAMEF10
chr1	12954403	12955003	2	238	237	1.01606	12321955	19442133	0.983743	PRAMEF10
chr1	12955389	12955680	2	176	185	1.01606	12321955	19442133	0.983743	PRAMEF10
chr1	12977499	12977809	2	318	249	1.01606	12321955	19442133	0.983743	PRAMEF7
chr1	12978168	12978768	2	427	386	0.931676	12321955	19442133	0.983743	PRAMEF7
chr1	12979658	12980238	2	633	589	0.905134	12321955	19442133	0.983743	PRAMEF7
chr1	12998432	12999132	2	766	674	0.957179	12321955	19442133	0.983743	PRAMEF6
chr1	13000800	13001400	2	781	776	0.847645	12321955	19442133	0.983743	PRAMEF6
chr1	13002048	13002358	2	589	619	0.8014	12321955	19442133	0.983743	PRAMEF6
chr1	13035529	13035839	2	232	246	1.01606	12321955	19442133	0.983743	PRAMEF22
chr1	13036208	13036808	2	247	229	1.01606	12321955	19442133	0.983743	PRAMEF22
chr1	13037794	13038384	2	416	382	0.91718	12321955	19442133	0.983743	PRAMEF22
chr1	13052724	13052998	2	835	535	1.31449	12321955	19442133	0.983743	PRAMEF6
chr1	13108825	13109405	2	581	437	1.11975	12321955	19442133	0.983743	PRAMEF6
chr1	13111133	13111733	2	595	483	1.03751	12321955	19442133	0.983743	PRAMEF6
chr1	13112381	13112681	2	578	564	0.863124	12321955	19442133	0.983743	PRAMEF6
chr1	13182989	13183872	2	578	497	0.979481	12321955	19442133	0.983743	RP13
chr1	13216675	13217255	2	872	699	1.05066	12321955	19442133	0.983743	WI2
chr1	13218998	13219581	2	1041	1020	0.859558	12321955	19442133	0.983743	WI2
chr1	13328819	13329408	2	407	357	0.960176	12321955	19442133	0.983743	PRAMEF3
chr1	13330400	13331000	2	119	119	1.01606	12321955	19442133	0.983743	PRAMEF3
chr1	13331365	13331675	2	217	239	1.01606	12321955	19442133	0.983743	PRAMEF3
chr1	13364877	13365187	2	567	552	0.865104	12321955	19442133	0.983743	PRAMEF5
chr1	13365830	13366430	2	507	425	1.00472	12321955	19442133	0.983743	PRAMEF5
chr1	13368158	13368738	2	906	813	0.93856	12321955	19442133	0.983743	PRAMEF5
chr1	13386968	13387548	2	231	223	1.01606	12321955	19442133	0.983743	PRAMEF8
chr1	13388444	13389044	2	257	215	1.01606	12321955	19442133	0.983743	PRAMEF8
chr1	13389402	13389712	2	292	254	1.01606	12321955	19442133	0.983743	PRAMEF8
chr1	13423989	13424299	2	769	651	0.994878	12321955	19442133	0.983743	PRAMEF9
chr1	13424953	13425553	2	707	574	1.03737	12321955	19442133	0.983743	PRAMEF9
chr1	13427284	13427864	2	446	367	1.02351	12321955	19442133	0.983743	PRAMEF9
chr1	13448036	13448613	2	444	409	0.91429	12321955	19442133	0.983743	PRAMEF13
chr1	13449546	13450146	2	410	381	0.906324	12321955	19442133	0.983743	PRAMEF13
chr1	13450536	13450846	2	533	446	1.00651	12321955	19442133	0.983743	PRAMEF13
chr1	13474675	13475264	2	550	522	0.887394	12321955	19442133	0.983743	PRAMEF18
chr1	13476257	13476857	2	279	236	1.01606	12321955	19442133	0.983743	PRAMEF18
chr1	13477222	13477532	2	384	291	1.11138	12321955	19442133	0.983743	PRAMEF18
chr1	13495270	13495580	2	227	169	1.01606	12321955	19442133	0.983743	PRAMEF16
chr1	13495953	13496553	2	177	139	1.01606	12321955	19442133	0.983743	PRAMEF16
chr1	13497556	13498136	2	235	216	1.01606	12321955	19442133	0.983743	PRAMEF16
chr1	13521900	13522330	2	142	132	1.01606	12321955	19442133	0.983743	PRAMEF21
chr1	13523723	13524323	2	318	275	0.97391	12321955	19442133	0.983743	PRAMEF21
chr1	13526298	13526878	2	337	312	0.909703	12321955	19442133	0.983743	PRAMEF21
chr1	13607754	13608334	2	241	205	1.01606	12321955	19442133	0.983743	XX
chr1	13609230	13609820	2	431	412	0.881058	12321955	19442133	0.983743	XX
chr1	13610188	13610488	2	341	256	1.01606	12321955	19442133	0.983743	XX
chr1	13644787	13645097	2	753	640	0.990922	12321955	19442133	0.983743	PRAMEF15
chr1	13645751	13646351	2	685	588	0.981155	12321955	19442133	0.983743	PRAMEF15
chr1	13648082	13648662	2	491	347	1.19173	12321955	19442133	0.983743	PRAMEF15
chr1	13668891	13669471	2	476	468	0.856615	12321955	19442133	0.983743	PRAMEF14
chr1	13670402	13671002	2	418	388	0.907338	12321955	19442133	0.983743	PRAMEF14
chr1	13671391	13671701	2	502	457	0.92515	12321955	19442133	0.983743	PRAMEF14
chr1	13695511	13696100	2	526	501	0.884245	12321955	19442133	0.983743	PRAMEF19
chr1	13697093	13697693	2	250	254	1.01606	12321955	19442133	0.983743	PRAMEF19
chr1	13698058	13698358	2	400	302	1.11552	12321955	19442133	0.983743	PRAMEF19
chr1	13716104	13716414	2	195	188	1.01606	12321955	19442133	0.983743	PRAMEF17
chr1	13716787	13717387	2	280	246	1.01606	12321955	19442133	0.983743	PRAMEF17
chr1	13718390	13718970	2	269	191	1.01606	12321955	19442133	0.983743	PRAMEF17
chr1	13742798	13743108	2	358	339	0.889422	12321955	19442133	0.983743	PRAMEF20
chr1	13744583	13745183	2	305	269	1.01606	12321955	19442133	0.983743	PRAMEF20
[truncated: 210,895+ more rows]
