# Supplementary material for: Genetic analysis of sinonasal undifferentiated carcinoma discovers recurrent SWI/SNF alterations and a novel PGAP3-SRPK1 fusion gene
Source: BMC Cancer. 2021 May 29;21:636. doi: 10.1186/s12885-021-08370-x (PMC8164750; doi:10.1186/s12885-021-08370-x)
Supplement: Supplementary file 9 — Additional file 9: Supplemental Table 6A. Copy Number Variation Data (SNUC 1). Supplemental Table 6B. Copy Number Variation Data (SNUC 2). Supplemental Table 6C. Copy Number Variation Data (SNUC 5). Supplemental Table 6D. Copy Number Variation Data (SNUC 8). Supplemental Table 6E. Copy Number Variation Data (SNUC 10). [file 12885_2021_8370_MOESM9_ESM.zip › Supplemental Table 6E_CNV data.xlsx]

## Sheet: Sheet1
Supplemental Table 6E: Copy Number Variation Data (SNUC 10)
SNUC_10
chr	exon_start	exon_end	cnv	tumor_DOC	control_DOC	rationormalized_after_smoothing	CNV_start	CNV_end	seg_mean	gene
chr1	12098	12258	3	2195	1068	1.57907	12098	721918	1.42146	no_gene
chr1	12553	12721	3	2901	1030	2.16396	12098	721918	1.42146	no_gene
chr1	13331	13701	3	2971	1250	1.82613	12098	721918	1.42146	no_gene
chr1	30334	30503	3	836	708	0.907217	12098	721918	1.42146	RP11
chr1	35045	35544	3	871	636	1.0522	12098	721918	1.42146	FAM138A
chr1	35618	35778	3	847	466	1.39648	12098	721918	1.42146	FAM138A
chr1	69077	70017	3	507	633	0.615378	12098	721918	1.42146	OR4F5
chr1	324294	324394	3	150	150	2.38446	12098	721918	1.42146	no_gene
chr1	324427	325605	3	1032	476	1.66575	12098	721918	1.42146	no_gene
chr1	327734	328214	3	754	233	2.38446	12098	721918	1.42146	RP4
chr1	367645	368605	3	828	825	0.771107	12098	721918	1.42146	OR4F29
chr1	621092	622042	3	817	853	0.735887	12098	721918	1.42146	OR4F16
chr1	664484	665108	3	1432	668	1.64704	12098	721918	1.42146	no_gene
chr1	721404	721918	3	505	503	0.771368	12098	721918	1.42146	AL669831.1
chr1	762079	762571	4	350	206	2.38446	762079	1581519	2.71632	NCRNA00115
chr1	861307	861407	4	598	138	2.38446	762079	1581519	2.71632	SAMD11
chr1	865532	865718	4	305	83	2.38446	762079	1581519	2.71632	SAMD11
chr1	866394	866494	4	505	119	2.38446	762079	1581519	2.71632	SAMD11
chr1	871149	871278	4	231	69	2.38446	762079	1581519	2.71632	SAMD11
chr1	874414	874514	4	683	190	2.38446	762079	1581519	2.71632	SAMD11
chr1	874652	874842	4	244	64	2.38446	762079	1581519	2.71632	SAMD11
chr1	876491	876688	4	181	54	2.38446	762079	1581519	2.71632	SAMD11
chr1	877726	877879	4	132	33	2.38446	762079	1581519	2.71632	SAMD11
chr1	877936	878440	4	120	24	2.38446	762079	1581519	2.71632	SAMD11
chr1	878589	878759	4	254	82	2.38446	762079	1581519	2.71632	SAMD11
chr1	879075	879535	4	267	88	2.38446	762079	1581519	2.71632	SAMD11
chr1	880017	880182	4	244	78	2.38446	762079	1581519	2.71632	NOC2L
chr1	880421	880528	4	477	127	2.38446	762079	1581519	2.71632	NOC2L
chr1	880895	881035	4	650	239	2.38446	762079	1581519	2.71632	NOC2L
chr1	881550	881668	4	197	43	2.38446	762079	1581519	2.71632	NOC2L
chr1	881779	881927	4	465	134	2.38446	762079	1581519	2.71632	NOC2L
chr1	883508	883614	4	267	100	2.38446	762079	1581519	2.71632	NOC2L
chr1	883867	883985	4	430	128	2.38446	762079	1581519	2.71632	NOC2L
chr1	886504	886620	4	611	196	2.38446	762079	1581519	2.71632	NOC2L
chr1	887377	887521	4	476	112	2.38446	762079	1581519	2.71632	NOC2L
chr1	887789	887982	4	664	193	2.38446	762079	1581519	2.71632	NOC2L
chr1	888552	888670	4	422	105	2.38446	762079	1581519	2.71632	NOC2L
chr1	889159	889274	4	535	154	2.38446	762079	1581519	2.71632	NOC2L
chr1	889381	889551	4	73	21	2.38446	762079	1581519	2.71632	NOC2L
chr1	891298	891398	4	454	199	2.38446	762079	1581519	2.71632	NOC2L
chr1	891472	891597	4	629	260	1.85873	762079	1581519	2.71632	NOC2L
chr1	892271	892407	4	709	243	2.38446	762079	1581519	2.71632	NOC2L
chr1	892476	892655	4	455	207	2.38446	762079	1581519	2.71632	NOC2L
chr1	894010	894463	4	319	158	2.38446	762079	1581519	2.71632	NOC2L
chr1	894557	894657	4	510	138	2.38446	762079	1581519	2.71632	NOC2L
chr1	896020	896182	4	52	11	2.81724	762079	1581519	2.71632	KLHL17
chr1	896600	896940	4	292	73	2.81724	762079	1581519	2.71632	KLHL17
chr1	897006	897132	4	600	160	2.81724	762079	1581519	2.71632	KLHL17
chr1	897203	897652	4	538	113	2.81724	762079	1581519	2.71632	KLHL17
chr1	897732	897853	4	561	117	2.81724	762079	1581519	2.71632	KLHL17
chr1	898081	898299	4	125	36	2.81724	762079	1581519	2.71632	KLHL17
chr1	898411	898692	4	132	22	2.81724	762079	1581519	2.71632	KLHL17
chr1	898714	898886	4	154	43	2.81724	762079	1581519	2.71632	KLHL17
chr1	899294	899394	4	605	109	2.83496	762079	1581519	2.71632	KLHL17
chr1	899473	899573	4	453	86	2.83496	762079	1581519	2.71632	KLHL17
chr1	899706	899912	4	198	47	2.79953	762079	1581519	2.71632	KLHL17
chr1	900340	900573	4	350	125	2.79953	762079	1581519	2.71632	KLHL17
chr1	901903	902003	4	121	43	2.81724	762079	1581519	2.71632	PLEKHN1
chr1	902081	902185	4	159	34	2.81724	762079	1581519	2.71632	PLEKHN1
chr1	905654	905805	4	273	87	2.81724	762079	1581519	2.71632	PLEKHN1
chr1	905831	905991	4	308	64	2.81724	762079	1581519	2.71632	PLEKHN1
chr1	906063	906388	4	226	57	2.81724	762079	1581519	2.71632	PLEKHN1
chr1	906415	906590	4	351	82	2.81724	762079	1581519	2.71632	PLEKHN1
chr1	906694	906794	4	411	76	2.81724	762079	1581519	2.71632	PLEKHN1
chr1	907442	907542	4	167	44	2.81724	762079	1581519	2.71632	PLEKHN1
chr1	907665	907806	4	138	28	2.81724	762079	1581519	2.71632	PLEKHN1
chr1	908238	908392	4	207	64	2.81724	762079	1581519	2.71632	PLEKHN1
chr1	908563	908708	4	69	25	2.81724	762079	1581519	2.71632	PLEKHN1
chr1	908877	909022	4	236	60	2.81724	762079	1581519	2.71632	PLEKHN1
chr1	909210	909433	4	609	140	2.99086	762079	1581519	2.71632	PLEKHN1
chr1	909670	909770	4	623	142	2.99086	762079	1581519	2.71632	PLEKHN1
chr1	909819	909957	4	155	27	3.06588	762079	1581519	2.71632	PLEKHN1
chr1	911499	911650	4	145	21	3.06588	762079	1581519	2.71632	C1orf170
chr1	911877	912004	4	399	135	2.60612	762079	1581519	2.71632	C1orf170
chr1	914254	916037	4	363	101	2.60612	762079	1581519	2.71632	C1orf170
chr1	916425	916584	4	296	119	2.60612	762079	1581519	2.71632	C1orf170
chr1	917420	917520	4	220	43	2.60612	762079	1581519	2.71632	no_gene
chr1	934833	935052	4	354	106	2.95856	762079	1581519	2.71632	HES4
chr1	935059	935399	4	583	160	2.95856	762079	1581519	2.71632	HES4
chr1	948845	949005	4	358	176	2.95856	762079	1581519	2.71632	ISG15
chr1	949361	949860	4	328	117	2.95856	762079	1581519	2.71632	ISG15
chr1	955441	955861	4	245	45	3.1157	762079	1581519	2.71632	AGRN
chr1	957529	957893	4	543	193	3.1157	762079	1581519	2.71632	AGRN
chr1	970605	970755	4	757	224	3.1157	762079	1581519	2.71632	AGRN
chr1	975993	976311	4	368	61	3.1157	762079	1581519	2.71632	AGRN
chr1	976501	977133	4	399	85	3.1969	762079	1581519	2.71632	AGRN
chr1	977284	977593	4	367	79	3.1969	762079	1581519	2.71632	AGRN
chr1	978567	979870	4	549	124	3.1969	762079	1581519	2.71632	AGRN
chr1	980489	980954	4	281	61	3.1969	762079	1581519	2.71632	AGRN
chr1	981061	981696	4	690	152	3.1969	762079	1581519	2.71632	AGRN
chr1	981725	982388	4	230	39	3.1969	762079	1581519	2.71632	AGRN
chr1	982655	982885	4	128	23	3.1969	762079	1581519	2.71632	AGRN
chr1	982901	983326	4	696	195	3.1969	762079	1581519	2.71632	AGRN
chr1	983340	983796	4	111	21	3.18146	762079	1581519	2.71632	AGRN
chr1	984195	984490	4	182	25	3.18146	762079	1581519	2.71632	AGRN
chr1	984564	984882	4	424	97	3.18146	762079	1581519	2.71632	AGRN
chr1	984894	985226	4	197	40	3.18146	762079	1581519	2.71632	AGRN
chr1	985231	985468	4	338	80	3.05257	762079	1581519	2.71632	AGRN
chr1	985561	986022	4	260	62	3.05257	762079	1581519	2.71632	AGRN
chr1	986054	986268	4	135	30	3.05257	762079	1581519	2.71632	AGRN
chr1	986367	986467	4	363	112	3.05257	762079	1581519	2.71632	AGRN
chr1	986581	987246	4	413	94	3.11702	762079	1581519	2.71632	AGRN
chr1	987334	987434	4	500	112	3.11702	762079	1581519	2.71632	AGRN
chr1	988806	988906	4	125	35	3.11702	762079	1581519	2.71632	AGRN
chr1	989081	989408	4	590	133	3.11702	762079	1581519	2.71632	AGRN
chr1	989776	989982	4	685	114	3.11702	762079	1581519	2.71632	AGRN
chr1	990152	990412	4	407	83	3.11702	762079	1581519	2.71632	AGRN
chr1	1007184	1007954	4	152	25	3.11702	762079	1581519	2.71632	no_gene
chr1	1018209	1018369	4	344	83	3.11702	762079	1581519	2.71632	C1orf159
chr1	1019285	1019763	4	132	26	3.11702	762079	1581519	2.71632	C1orf159
chr1	1019809	1019962	4	320	68	3.11702	762079	1581519	2.71632	C1orf159
chr1	1020550	1020710	4	42	11	3.11702	762079	1581519	2.71632	no_gene
chr1	1021256	1021392	4	418	92	3.11702	762079	1581519	2.71632	C1orf159
chr1	1022441	1022601	4	283	67	3.11702	762079	1581519	2.71632	C1orf159
chr1	1022876	1022977	4	341	88	3.11702	762079	1581519	2.71632	C1orf159
chr1	1025720	1025820	4	617	150	3.11702	762079	1581519	2.71632	C1orf159
chr1	1026199	1026363	4	633	122	3.11702	762079	1581519	2.71632	C1orf159
chr1	1026656	1026756	4	43	11	3.11702	762079	1581519	2.71632	C1orf159
chr1	1026837	1026985	4	303	63	3.11702	762079	1581519	2.71632	C1orf159
chr1	1027335	1027435	4	219	39	3.11702	762079	1581519	2.71632	no_gene
chr1	1078122	1078536	4	193	35	3.11702	762079	1581519	2.71632	RP11
chr1	1102481	1102581	4	506	77	3.11702	762079	1581519	2.71632	MIR200B
chr1	1103177	1103337	4	587	133	3.11702	762079	1581519	2.71632	MIR200A
chr1	1104323	1104476	4	222	68	3.11702	762079	1581519	2.71632	MIR429
chr1	1111009	1111776	4	1551	420	2.83727	762079	1581519	2.71632	RP11
chr1	1114594	1114841	4	215	53	3.11702	762079	1581519	2.71632	RP11
chr1	1114974	1115126	4	306	94	3.11702	762079	1581519	2.71632	RP11
chr1	1115412	1115722	4	203	38	3.11702	762079	1581519	2.71632	TTLL10
chr1	1115860	1115983	4	450	82	3.11702	762079	1581519	2.71632	TTLL10
chr1	1116108	1116242	4	186	48	3.11702	762079	1581519	2.71632	TTLL10
chr1	1117108	1117208	4	313	64	3.11702	762079	1581519	2.71632	TTLL10
chr1	1117733	1117833	4	460	112	3.11702	762079	1581519	2.71632	TTLL10
chr1	1118253	1118429	4	190	43	3.11702	762079	1581519	2.71632	TTLL10
chr1	1119297	1119473	4	462	125	3.11702	762079	1581519	2.71632	TTLL10
chr1	1120326	1120524	4	336	83	3.04159	762079	1581519	2.71632	TTLL10
chr1	1131978	1132096	4	373	152	3.04159	762079	1581519	2.71632	TTLL10
chr1	1132469	1132569	4	289	82	2.87432	762079	1581519	2.71632	TTLL10
chr1	1132805	1133227	4	170	24	3.51057	762079	1581519	2.71632	TTLL10
chr1	1138968	1139350	4	118	32	3.11702	762079	1581519	2.71632	TNFRSF18
chr1	1139411	1139618	4	599	111	3.11702	762079	1581519	2.71632	TNFRSF18
chr1	1139772	1139872	4	299	68	3.11702	762079	1581519	2.71632	TNFRSF18
chr1	1140697	1140874	4	359	111	3.11702	762079	1581519	2.71632	TNFRSF18
chr1	1141742	1141953	4	209	70	2.73791	762079	1581519	2.71632	TNFRSF18
chr1	1146922	1147262	4	85	23	2.73791	762079	1581519	2.71632	TNFRSF4
chr1	1147308	1147579	4	370	58	2.96874	762079	1581519	2.71632	TNFRSF4
chr1	1147941	1148155	4	64	21	2.50708	762079	1581519	2.71632	TNFRSF4
chr1	1148358	1148878	4	141	28	2.73791	762079	1581519	2.71632	TNFRSF4
chr1	1149040	1149167	4	249	71	2.73791	762079	1581519	2.71632	TNFRSF4
chr1	1149360	1149509	4	163	27	2.73791	762079	1581519	2.71632	TNFRSF4
chr1	1152889	1153186	4	428	118	2.73791	762079	1581519	2.71632	SDF4
chr1	1153835	1154015	4	514	144	2.73791	762079	1581519	2.71632	SDF4
chr1	1154075	1154445	4	197	53	2.73791	762079	1581519	2.71632	SDF4
chr1	1156044	1156144	4	433	185	2.73791	762079	1581519	2.71632	no_gene
chr1	1158549	1158739	4	334	93	2.73791	762079	1581519	2.71632	SDF4
chr1	1159209	1159350	4	335	71	2.73791	762079	1581519	2.71632	SDF4
chr1	1163845	1164175	4	383	93	2.73791	762079	1581519	2.71632	SDF4
chr1	1167645	1168650	4	113	28	2.73791	762079	1581519	2.71632	B3GALT6
chr1	1177925	1178028	4	276	63	2.73791	762079	1581519	2.71632	FAM132A
chr1	1178204	1178304	4	417	74	2.80552	762079	1581519	2.71632	FAM132A
chr1	1178437	1178537	4	200	64	2.80552	762079	1581519	2.71632	FAM132A
chr1	1178821	1178934	4	237	65	2.80552	762079	1581519	2.71632	FAM132A
chr1	1179310	1179487	4	201	37	2.80552	762079	1581519	2.71632	FAM132A
chr1	1179758	1179879	4	379	82	2.80552	762079	1581519	2.71632	FAM132A
chr1	1190580	1190869	4	428	107	2.80552	762079	1581519	2.71632	UBE2J2
chr1	1191415	1191515	4	391	198	2.80552	762079	1581519	2.71632	UBE2J2
chr1	1192369	1192512	4	202	50	2.80552	762079	1581519	2.71632	UBE2J2
chr1	1192585	1192692	4	219	72	2.54529	762079	1581519	2.71632	UBE2J2
chr1	1197642	1197770	4	250	117	2.54529	762079	1581519	2.71632	UBE2J2
chr1	1198696	1198796	4	295	202	2.54529	762079	1581519	2.71632	UBE2J2
chr1	1200136	1200236	4	28	12	2.54529	762079	1581519	2.71632	no_gene
chr1	1201440	1201540	4	215	60	2.79533	762079	1581519	2.71632	UBE2J2
chr1	1203239	1203374	4	671	137	2.79533	762079	1581519	2.71632	UBE2J2
chr1	1215993	1216093	4	343	98	2.79533	762079	1581519	2.71632	SCNN1D
chr1	1216591	1216691	4	236	71	2.79533	762079	1581519	2.71632	SCNN1D
chr1	1216789	1216995	4	177	32	3.28662	762079	1581519	2.71632	SCNN1D
chr1	1217610	1217710	4	269	56	3.28662	762079	1581519	2.71632	SCNN1D
chr1	1219296	1219515	4	170	38	3.28662	762079	1581519	2.71632	SCNN1D
chr1	1220947	1221047	4	100	23	3.28662	762079	1581519	2.71632	SCNN1D
chr1	1221303	1221660	4	159	49	3.28662	762079	1581519	2.71632	SCNN1D
chr1	1222145	1222357	4	333	70	3.28662	762079	1581519	2.71632	SCNN1D
chr1	1222486	1222681	4	124	25	3.28662	762079	1581519	2.71632	SCNN1D
chr1	1222885	1223218	4	149	34	3.28662	762079	1581519	2.71632	SCNN1D
chr1	1225846	1225946	4	308	92	2.96938	762079	1581519	2.71632	SCNN1D
chr1	1225995	1226095	4	489	115	2.96938	762079	1581519	2.71632	SCNN1D
chr1	1226254	1226354	4	335	66	2.96938	762079	1581519	2.71632	SCNN1D
chr1	1226432	1226532	4	308	65	2.96938	762079	1581519	2.71632	SCNN1D
chr1	1226631	1226992	4	89	26	2.78347	762079	1581519	2.71632	SCNN1D
chr1	1228910	1229090	4	315	38	4.42425	762079	1581519	2.71632	ACAP3
chr1	1229148	1229315	4	343	54	3.60386	762079	1581519	2.71632	ACAP3
chr1	1229467	1229581	4	438	57	3.60386	762079	1581519	2.71632	ACAP3
chr1	1229749	1230010	4	186	22	4.20658	762079	1581519	2.71632	ACAP3
chr1	1230096	1230196	4	342	82	3.0134	762079	1581519	2.71632	ACAP3
chr1	1230824	1230936	4	347	60	3.60999	762079	1581519	2.71632	ACAP3
chr1	1231113	1231320	4	282	42	3.60999	762079	1581519	2.71632	ACAP3
chr1	1231392	1231492	4	619	108	3.47062	762079	1581519	2.71632	ACAP3
chr1	1231575	1231675	4	388	73	3.47062	762079	1581519	2.71632	ACAP3
chr1	1231802	1232015	4	393	88	3.47062	762079	1581519	2.71632	ACAP3
chr1	1233199	1233315	4	158	41	3.47062	762079	1581519	2.71632	ACAP3
chr1	1233390	1233495	4	255	59	3.03294	762079	1581519	2.71632	ACAP3
chr1	1233665	1233825	4	73	17	3.03294	762079	1581519	2.71632	ACAP3
chr1	1233893	1234104	4	352	129	3.03294	762079	1581519	2.71632	ACAP3
chr1	1234620	1234780	4	134	52	3.03294	762079	1581519	2.71632	ACAP3
chr1	1235054	1235287	4	78	14	3.03294	762079	1581519	2.71632	ACAP3
chr1	1235350	1235450	4	153	38	3.03294	762079	1581519	2.71632	ACAP3
chr1	1235510	1235610	4	86	18	3.03294	762079	1581519	2.71632	ACAP3
chr1	1235875	1236086	4	313	76	3.03294	762079	1581519	2.71632	ACAP3
chr1	1237295	1237447	4	50	12	2.87189	762079	1581519	2.71632	ACAP3
chr1	1238218	1238378	4	401	74	2.87189	762079	1581519	2.71632	ACAP3
chr1	1238539	1238661	4	314	71	2.87189	762079	1581519	2.71632	ACAP3
chr1	1239444	1239544	4	514	136	2.87189	762079	1581519	2.71632	ACAP3
chr1	1242444	1242544	4	466	166	2.10749	762079	1581519	2.71632	ACAP3
chr1	1242690	1242790	4	398	142	2.10749	762079	1581519	2.71632	ACAP3
chr1	1243061	1243221	4	21	18	2.10749	762079	1581519	2.71632	ACAP3
chr1	1243952	1244112	4	180	90	2.10749	762079	1581519	2.71632	ACAP3
chr1	1244452	1244655	4	71	29	2.3583	762079	1581519	2.71632	ACAP3
chr1	1244831	1244985	4	392	71	2.62108	762079	1581519	2.71632	ACAP3
chr1	1245058	1245233	4	125	38	2.48969	762079	1581519	2.71632	ACAP3
chr1	1245966	1246453	4	447	123	2.48969	762079	1581519	2.71632	PUSL1
chr1	1246707	1247040	4	278	77	2.48969	762079	1581519	2.71632	PUSL1
chr1	1247166	1247321	4	22	11	2.48969	762079	1581519	2.71632	CPSF3L
chr1	1247355	1247529	4	136	57	2.48969	762079	1581519	2.71632	CPSF3L
chr1	1247603	1247750	4	162	38	2.48969	762079	1581519	2.71632	CPSF3L
chr1	1247800	1247900	4	194	58	2.48969	762079	1581519	2.71632	CPSF3L
chr1	1248164	1248331	4	180	47	2.48969	762079	1581519	2.71632	CPSF3L
chr1	1248409	1248509	4	402	84	2.48969	762079	1581519	2.71632	CPSF3L
chr1	1248880	1248980	4	475	101	2.48969	762079	1581519	2.71632	CPSF3L
chr1	1249109	1249303	4	492	120	2.48969	762079	1581519	2.71632	CPSF3L
chr1	1249603	1249763	4	382	103	2.48969	762079	1581519	2.71632	CPSF3L
chr1	1250201	1250344	4	412	116	2.48969	762079	1581519	2.71632	CPSF3L
chr1	1250751	1250851	4	710	257	2.48969	762079	1581519	2.71632	CPSF3L
chr1	1250897	1251000	4	586	209	2.48969	762079	1581519	2.71632	CPSF3L
chr1	1254234	1254906	4	270	92	2.48969	762079	1581519	2.71632	CPSF3L
chr1	1255822	1255922	4	539	151	2.48969	762079	1581519	2.71632	CPSF3L
chr1	1255991	1256091	4	196	95	2.48969	762079	1581519	2.71632	no_gene
chr1	1256177	1256476	4	447	140	2.48969	762079	1581519	2.71632	CPSF3L
chr1	1257275	1257375	4	75	13	2.48969	762079	1581519	2.71632	CPSF3L
chr1	1258509	1258667	4	260	86	2.48969	762079	1581519	2.71632	CPSF3L
chr1	1259888	1260041	4	259	89	2.48969	762079	1581519	2.71632	CPSF3L
chr1	1262288	1262414	4	559	208	2.95353	762079	1581519	2.71632	GLTPD1
chr1	1262608	1263148	4	517	103	2.95353	762079	1581519	2.71632	GLTPD1
chr1	1266712	1266933	4	160	30	2.95353	762079	1581519	2.71632	TAS1R3
chr1	1267015	1267320	4	501	108	2.95353	762079	1581519	2.71632	TAS1R3
chr1	1267392	1268188	4	356	69	2.95353	762079	1581519	2.71632	TAS1R3
chr1	1268298	1268506	4	225	67	2.95353	762079	1581519	2.71632	TAS1R3
chr1	1268595	1268761	4	734	155	2.95353	762079	1581519	2.71632	TAS1R3
chr1	1268883	1269846	4	229	47	2.95353	762079	1581519	2.71632	TAS1R3
chr1	1271508	1271897	4	178	34	2.95353	762079	1581519	2.71632	DVL1
chr1	1273111	1273565	4	211	52	2.95353	762079	1581519	2.71632	DVL1
chr1	1273646	1273818	4	255	45	2.95353	762079	1581519	2.71632	DVL1
chr1	1273899	1274035	4	365	87	2.95353	762079	1581519	2.71632	DVL1
chr1	1274654	1275064	4	356	64	2.95353	762079	1581519	2.71632	DVL1
chr1	1275104	1275204	4	592	149	2.95353	762079	1581519	2.71632	DVL1
chr1	1275415	1275559	4	362	55	2.95353	762079	1581519	2.71632	DVL1
chr1	1275611	1275711	4	412	97	2.95353	762079	1581519	2.71632	DVL1
chr1	1275786	1275886	4	525	123	2.95353	762079	1581519	2.71632	DVL1
chr1	1277044	1277187	4	158	36	2.95353	762079	1581519	2.71632	DVL1
chr1	1277430	1277538	4	245	70	2.54164	762079	1581519	2.71632	DVL1
chr1	1277740	1277866	4	241	33	3.36543	762079	1581519	2.71632	DVL1
chr1	1278053	1278153	4	345	61	2.95353	762079	1581519	2.71632	DVL1
chr1	1284253	1284473	4	660	154	2.95353	762079	1581519	2.71632	DVL1
chr1	1288589	1288746	4	372	156	2.95353	762079	1581519	2.71632	MXRA8
chr1	1288946	1289046	4	221	45	2.95353	762079	1581519	2.71632	MXRA8
chr1	1289225	1289326	4	94	20	2.95353	762079	1581519	2.71632	MXRA8
chr1	1289398	1289498	4	252	97	2.95353	762079	1581519	2.71632	MXRA8
chr1	1289542	1289642	4	299	66	2.95353	762079	1581519	2.71632	MXRA8
chr1	1289701	1289891	4	592	139	2.95353	762079	1581519	2.71632	MXRA8
chr1	1290059	1290534	4	389	96	2.95353	762079	1581519	2.71632	MXRA8
chr1	1290564	1290781	4	440	122	2.95353	762079	1581519	2.71632	MXRA8
chr1	1290816	1291134	4	73	20	2.95353	762079	1581519	2.71632	MXRA8
chr1	1291962	1292122	4	37	13	2.95353	762079	1581519	2.71632	MXRA8
chr1	1293810	1293910	4	171	59	1.86926	762079	1581519	2.71632	MXRA8
chr1	1296582	1296682	4	804	330	1.87189	762079	1581519	2.71632	MXRA8
chr1	1309178	1309338	4	1106	333	2.55181	762079	1581519	2.71632	AURKAIP1
chr1	1309377	1309827	4	223	78	1.86926	762079	1581519	2.71632	AURKAIP1
chr1	1310000	1310160	4	346	156	1.86926	762079	1581519	2.71632	AURKAIP1
chr1	1322608	1322964	4	306	114	1.86926	762079	1581519	2.71632	CCNL2
chr1	1323153	1323253	4	347	150	1.86926	762079	1581519	2.71632	CCNL2
chr1	1323331	1323447	4	596	174	1.86926	762079	1581519	2.71632	CCNL2
chr1	1323830	1323930	4	303	113	1.86926	762079	1581519	2.71632	no_gene
chr1	1324004	1324123	4	65	28	1.86926	762079	1581519	2.71632	no_gene
chr1	1324152	1324252	4	86	30	1.86926	762079	1581519	2.71632	no_gene
chr1	1325607	1325753	4	193	93	1.86926	762079	1581519	2.71632	CCNL2
chr1	1325836	1325945	4	299	186	1.86926	762079	1581519	2.71632	CCNL2
chr1	1326143	1326247	4	605	244	1.86926	762079	1581519	2.71632	CCNL2
chr1	1326888	1326988	4	397	182	1.86926	762079	1581519	2.71632	CCNL2
chr1	1328122	1328222	4	427	253	1.86926	762079	1581519	2.71632	CCNL2
chr1	1328758	1328858	4	422	220	1.86926	762079	1581519	2.71632	CCNL2
chr1	1330771	1330896	4	418	258	1.86926	762079	1581519	2.71632	CCNL2
chr1	1333610	1333724	4	595	221	1.76599	762079	1581519	2.71632	CCNL2
chr1	1333964	1334064	4	461	249	1.76599	762079	1581519	2.71632	CCNL2
chr1	1334367	1334688	4	424	157	1.76599	762079	1581519	2.71632	CCNL2
chr1	1334891	1335069	4	519	187	1.76599	762079	1581519	2.71632	RP4
chr1	1335537	1335683	4	576	236	1.76599	762079	1581519	2.71632	RP4
chr1	1335984	1336114	4	355	200	1.76599	762079	1581519	2.71632	RP4
chr1	1337460	1337638	4	364	177	1.76599	762079	1581519	2.71632	MRPL20
chr1	1340996	1341268	4	499	325	1.17966	762079	1581519	2.71632	MRPL20
chr1	1342286	1342401	4	619	260	1.82918	762079	1581519	2.71632	MRPL20
chr1	1342504	1342604	4	201	74	1.76599	762079	1581519	2.71632	MRPL20
chr1	1354478	1354929	4	219	66	2.49857	762079	1581519	2.71632	RP4
chr1	1356175	1356385	4	338	111	2.49857	762079	1581519	2.71632	RP4
chr1	1361481	1361765	4	49	11	2.86635	762079	1581519	2.71632	RP4
chr1	1362861	1363231	4	125	19	2.86635	762079	1581519	2.71632	RP4
chr1	1372304	1372866	4	154	48	2.44396	762079	1581519	2.71632	VWA1
chr1	1374458	1375172	4	164	25	2.92096	762079	1581519	2.71632	VWA1
chr1	1386050	1386150	4	573	134	2.68246	762079	1581519	2.71632	ATAD3C
chr1	1387413	1387513	4	468	120	2.68246	762079	1581519	2.71632	ATAD3C
chr1	1387729	1387829	4	737	209	2.4791	762079	1581519	2.71632	ATAD3C
chr1	1389723	1389880	4	511	158	2.4791	762079	1581519	2.71632	ATAD3C
chr1	1390819	1390919	4	566	135	2.54248	762079	1581519	2.71632	ATAD3C
chr1	1391169	1391296	4	535	83	2.54248	762079	1581519	2.71632	ATAD3C
chr1	1391562	1391729	4	748	210	2.51079	762079	1581519	2.71632	ATAD3C
chr1	1392484	1392584	4	610	151	2.51079	762079	1581519	2.71632	ATAD3C
chr1	1394525	1394625	4	686	184	2.51079	762079	1581519	2.71632	ATAD3C
chr1	1396128	1396297	4	248	55	2.51079	762079	1581519	2.71632	ATAD3C
chr1	1397978	1398088	4	559	192	2.51079	762079	1581519	2.71632	ATAD3C
chr1	1403762	1404102	4	189	61	2.51079	762079	1581519	2.71632	ATAD3C
chr1	1412642	1412742	4	789	249	2.51079	762079	1581519	2.71632	ATAD3B
chr1	1413879	1414127	4	816	216	2.51079	762079	1581519	2.71632	ATAD3B
chr1	1414408	1414508	4	710	166	2.51079	762079	1581519	2.71632	ATAD3B
chr1	1416231	1416331	4	420	74	2.51079	762079	1581519	2.71632	ATAD3B
chr1	1417515	1417685	4	512	130	2.51079	762079	1581519	2.71632	ATAD3B
chr1	1417922	1418099	4	439	141	2.51079	762079	1581519	2.71632	ATAD3B
chr1	1418346	1418506	4	481	136	2.51079	762079	1581519	2.71632	no_gene
chr1	1420393	1420553	4	742	135	2.51079	762079	1581519	2.71632	ATAD3B
chr1	1421141	1421241	4	653	169	2.51079	762079	1581519	2.71632	ATAD3B
chr1	1421487	1421617	4	599	197	2.51079	762079	1581519	2.71632	ATAD3B
chr1	1421921	1422050	4	804	200	2.51079	762079	1581519	2.71632	ATAD3B
chr1	1423218	1423318	4	632	117	2.51079	762079	1581519	2.71632	ATAD3B
chr1	1424566	1424666	4	649	214	2.51079	762079	1581519	2.71632	ATAD3B
chr1	1425632	1425806	4	367	75	2.51079	762079	1581519	2.71632	ATAD3B
chr1	1425848	1426053	4	467	141	2.51079	762079	1581519	2.71632	ATAD3B
chr1	1430862	1431199	4	166	46	2.51079	762079	1581519	2.71632	ATAD3B
chr1	1444584	1444689	4	597	234	2.51079	762079	1581519	2.71632	N/A
chr1	1447575	1448070	4	53	23	2.51079	762079	1581519	2.71632	ATAD3A
chr1	1451380	1451480	4	944	238	2.51079	762079	1581519	2.71632	ATAD3A
chr1	1452544	1452794	4	817	238	2.51079	762079	1581519	2.71632	ATAD3A
chr1	1452994	1453161	4	694	187	2.51079	762079	1581519	2.71632	ATAD3A
chr1	1454285	1454385	4	1078	260	3.18554	762079	1581519	2.71632	ATAD3A
chr1	1455518	1455688	4	475	110	2.51079	762079	1581519	2.71632	ATAD3A
chr1	1455912	1456012	4	576	158	2.64997	762079	1581519	2.71632	ATAD3A
chr1	1458121	1458281	4	724	166	2.64997	762079	1581519	2.71632	ATAD3A
chr1	1458869	1458969	4	543	113	2.64997	762079	1581519	2.71632	ATAD3A
chr1	1459216	1459386	4	529	182	2.64997	762079	1581519	2.71632	ATAD3A
chr1	1459650	1459779	4	684	206	2.64997	762079	1581519	2.71632	ATAD3A
chr1	1460595	1460695	4	654	166	2.64997	762079	1581519	2.71632	ATAD3A
chr1	1461826	1461926	4	681	156	2.64997	762079	1581519	2.71632	ATAD3A
chr1	1462468	1462629	4	209	61	2.64997	762079	1581519	2.71632	ATAD3A
chr1	1463072	1463244	4	267	83	2.64997	762079	1581519	2.71632	ATAD3A
chr1	1464600	1464713	4	466	131	2.64997	762079	1581519	2.71632	ATAD3A
chr1	1469303	1469454	4	298	88	2.64997	762079	1581519	2.71632	ATAD3A
chr1	1470737	1470887	4	292	55	2.64997	762079	1581519	2.71632	C1orf70
chr1	1470967	1471177	4	688	125	2.68994	762079	1581519	2.71632	C1orf70
chr1	1475006	1475170	4	476	92	2.68994	762079	1581519	2.71632	C1orf70
chr1	1477443	1477549	4	669	201	2.61	762079	1581519	2.71632	SSU72
chr1	1479194	1479369	4	264	77	2.61	762079	1581519	2.71632	SSU72
chr1	1480116	1480384	4	503	169	2.39839	762079	1581519	2.71632	SSU72
chr1	1499913	1500298	4	343	159	2.39839	762079	1581519	2.71632	AL645728.2
chr1	1509787	1509947	4	446	167	2.39839	762079	1581519	2.71632	SSU72
chr1	1510355	1510659	4	539	247	2.39839	762079	1581519	2.71632	no_gene
chr1	1534713	1535395	4	166	22	3.83122	762079	1581519	2.71632	RP11
chr1	1550818	1551038	4	443	185	1.97188	762079	1581519	2.71632	MIB2
chr1	1551885	1552045	4	303	78	2.90155	762079	1581519	2.71632	MIB2
chr1	1558755	1559081	4	122	32	2.90155	762079	1581519	2.71632	MIB2
chr1	1559151	1559327	4	202	45	2.64997	762079	1581519	2.71632	MIB2
chr1	1560118	1560283	4	565	139	2.64997	762079	1581519	2.71632	MIB2
chr1	1560368	1560567	4	292	52	2.64997	762079	1581519	2.71632	MIB2
chr1	1560663	1560810	4	277	64	2.64997	762079	1581519	2.71632	MIB2
chr1	1560923	1561035	4	246	70	2.64997	762079	1581519	2.71632	MIB2
chr1	1562214	1562432	4	447	127	2.64997	762079	1581519	2.71632	MIB2
chr1	1562451	1562589	4	104	22	2.64997	762079	1581519	2.71632	MIB2
chr1	1562643	1562826	4	341	86	2.64997	762079	1581519	2.71632	MIB2
chr1	1563029	1563240	4	435	81	3.08726	762079	1581519	2.71632	MIB2
chr1	1563396	1563561	4	228	71	3.08726	762079	1581519	2.71632	MIB2
chr1	1563650	1563781	4	240	46	3.08726	762079	1581519	2.71632	MIB2
chr1	1563866	1564104	4	219	48	3.08726	762079	1581519	2.71632	MIB2
chr1	1564484	1564693	4	149	21	3.08726	762079	1581519	2.71632	MIB2
chr1	1564742	1565101	4	138	24	3.08726	762079	1581519	2.71632	MIB2
chr1	1565669	1565912	4	476	92	3.08726	762079	1581519	2.71632	MIB2
chr1	1568017	1568859	4	390	89	3.08726	762079	1581519	2.71632	MMP23B
chr1	1569113	1569480	4	551	126	2.55901	762079	1581519	2.71632	MMP23B
chr1	1569578	1569747	4	732	190	2.55901	762079	1581519	2.71632	MMP23B
chr1	1569813	1570003	4	589	133	2.55901	762079	1581519	2.71632	MMP23B
chr1	1571121	1571273	4	1292	331	2.99897	762079	1581519	2.71632	AL691432.2
chr1	1571286	1571488	4	281	99	2.55901	762079	1581519	2.71632	AL691432.2
chr1	1571693	1571843	4	584	221	2.55901	762079	1581519	2.71632	AL691432.2
chr1	1572042	1572160	4	583	157	2.55901	762079	1581519	2.71632	AL691432.2
chr1	1572257	1572366	4	29	11	2.55901	762079	1581519	2.71632	AL691432.2
chr1	1572441	1572564	4	925	232	2.55901	762079	1581519	2.71632	AL691432.2
chr1	1572768	1572875	4	830	272	2.34448	762079	1581519	2.71632	AL691432.2
chr1	1573122	1573245	4	518	159	2.38413	762079	1581519	2.71632	AL691432.2
chr1	1573799	1573956	4	878	229	2.38413	762079	1581519	2.71632	AL691432.2
chr1	1575625	1575813	4	1296	397	2.50814	762079	1581519	2.71632	AL691432.2
chr1	1576391	1576491	4	838	253	2.38413	762079	1581519	2.71632	AL691432.2
chr1	1577000	1577181	4	651	309	1.61868	762079	1581519	2.71632	AL691432.2
chr1	1577204	1577364	4	1691	717	1.81202	762079	1581519	2.71632	AL691432.2
chr1	1577636	1577869	4	1171	423	2.12694	762079	1581519	2.71632	AL691432.2
chr1	1580455	1580623	4	1950	723	2.07221	762079	1581519	2.71632	AL691432.2
chr1	1580642	1580742	4	2831	1452	1.498	762079	1581519	2.71632	AL691432.2
chr1	1581419	1581519	4	211	152	2.38413	762079	1581519	2.71632	AL691432.2
chr1	1581769	1581869	2	272	307	0.68072	1581769	1591618	0.936968	no_gene
chr1	1582085	1582185	2	1159	865	1.02945	1581769	1591618	0.936968	AL691432.2
chr1	1582264	1582364	2	713	546	1.00331	1581769	1591618	0.936968	AL691432.2
chr1	1585556	1585656	2	379	318	0.915693	1581769	1591618	0.936968	AL691432.2
chr1	1586812	1586938	2	547	382	1.10018	1581769	1591618	0.936968	AL691432.2
chr1	1588824	1588935	2	861	808	0.818709	1581769	1591618	0.936968	AL691432.2
chr1	1591518	1591618	2	984	748	1.01072	1581769	1591618	0.936968	N/A
chr1	1597185	1597458	4	400	133	2.38413	1597185	3698170	2.34068	SLC35E2B
chr1	1599764	1599911	4	1313	654	1.5425	1597185	3698170	2.34068	SLC35E2B
chr1	1601101	1601283	4	244	101	2.38413	1597185	3698170	2.34068	SLC35E2B
chr1	1601511	1601611	4	396	165	2.38413	1597185	3698170	2.34068	SLC35E2B
chr1	1602943	1603068	4	151	61	2.38413	1597185	3698170	2.34068	SLC35E2B
chr1	1606900	1607079	4	1481	499	2.2803	1597185	3698170	2.34068	SLC35E2B
chr1	1607450	1607638	4	270	119	2.56948	1597185	3698170	2.34068	SLC35E2B
chr1	1607804	1608144	4	2018	683	2.27007	1597185	3698170	2.34068	SLC35E2B
chr1	1632407	1632706	4	574	137	2.56948	1597185	3698170	2.34068	MMP23A
chr1	1632799	1632968	4	720	188	2.56948	1597185	3698170	2.34068	MMP23A
chr1	1633046	1633245	4	565	125	2.56948	1597185	3698170	2.34068	MMP23A
chr1	1634341	1634493	4	1254	364	2.64688	1597185	3698170	2.34068	CDK11A
chr1	1634506	1634708	4	303	78	2.56948	1597185	3698170	2.34068	CDK11A
chr1	1634913	1635063	4	484	91	2.56948	1597185	3698170	2.34068	CDK11A
chr1	1635261	1635379	4	546	150	2.56948	1597185	3698170	2.34068	CDK11A
chr1	1635660	1635783	4	297	94	2.56948	1597185	3698170	2.34068	no_gene
chr1	1635920	1636094	4	344	170	2.02657	1597185	3698170	2.34068	CDK11A
chr1	1636240	1636464	4	439	155	2.02657	1597185	3698170	2.34068	CDK11A
chr1	1637018	1637229	4	536	140	2.02657	1597185	3698170	2.34068	CDK11A
chr1	1638846	1639055	4	926	279	2.55003	1597185	3698170	2.34068	CDK11A
chr1	1639601	1639701	4	931	234	2.02657	1597185	3698170	2.34068	CDK11A
chr1	1640210	1640391	4	691	242	2.01556	1597185	3698170	2.34068	CDK11A
chr1	1640414	1640625	4	1401	602	1.78805	1597185	3698170	2.34068	CDK11A
chr1	1640845	1641079	4	1140	427	2.05123	1597185	3698170	2.34068	CDK11A
chr1	1643701	1643890	4	1349	477	2.17286	1597185	3698170	2.34068	CDK11A
chr1	1647783	1647917	4	1144	704	1.24851	1597185	3698170	2.34068	CDK11A
chr1	1650715	1650894	4	231	189	2.01556	1597185	3698170	2.34068	CDK11A
chr1	1653033	1653150	4	577	494	0.897402	1597185	3698170	2.34068	CDK11A
chr1	1653920	1654080	4	89	87	2.01556	1597185	3698170	2.34068	CDK11A
chr1	1654091	1654257	4	906	764	0.911114	1597185	3698170	2.34068	CDK11A
chr1	1656806	1656906	4	499	305	1.25701	1597185	3698170	2.34068	RP1
chr1	1663821	1663978	4	616	249	2.01556	1597185	3698170	2.34068	RP1
chr1	1666126	1666335	4	1081	433	1.91812	1597185	3698170	2.34068	RP1
chr1	1669757	1669937	4	1336	485	2.11642	1597185	3698170	2.34068	SLC35E2
chr1	1670307	1670498	4	2006	999	1.54278	1597185	3698170	2.34068	SLC35E2
chr1	1670661	1671001	4	2165	669	2.48639	1597185	3698170	2.34068	SLC35E2
chr1	1684340	1684501	4	235	76	2.17371	1597185	3698170	2.34068	NADK
chr1	1684997	1685097	4	335	52	2.64958	1597185	3698170	2.34068	NADK
chr1	1685466	1685677	4	131	37	2.41165	1597185	3698170	2.34068	NADK
chr1	1685690	1685824	4	363	98	2.41165	1597185	3698170	2.34068	NADK
chr1	1685980	1686139	4	233	58	2.41165	1597185	3698170	2.34068	NADK
chr1	1686810	1686917	4	486	156	2.41165	1597185	3698170	2.34068	NADK
chr1	1687689	1687789	4	785	200	2.41165	1597185	3698170	2.34068	NADK
chr1	1687939	1688096	4	404	124	2.41165	1597185	3698170	2.34068	NADK
chr1	1688249	1688349	4	705	164	2.21635	1597185	3698170	2.34068	NADK
chr1	1688544	1688751	4	435	134	2.21635	1597185	3698170	2.34068	NADK
chr1	1689802	1689970	4	229	75	2.21635	1597185	3698170	2.34068	NADK
chr1	1690538	1690682	4	208	64	2.21635	1597185	3698170	2.34068	NADK
chr1	1691171	1691341	4	426	84	2.53716	1597185	3698170	2.34068	NADK
chr1	1693382	1693482	4	324	74	2.53716	1597185	3698170	2.34068	NADK
chr1	1696664	1696847	4	407	214	1.89554	1597185	3698170	2.34068	NADK
chr1	1718767	1718878	4	394	182	1.89554	1597185	3698170	2.34068	GNB1
chr1	1720489	1720710	4	599	221	2.21635	1597185	3698170	2.34068	GNB1
chr1	1721831	1722037	4	718	317	1.74022	1597185	3698170	2.34068	GNB1
chr1	1724667	1724767	4	201	71	2.21635	1597185	3698170	2.34068	GNB1
chr1	1735826	1736022	4	532	339	1.20573	1597185	3698170	2.34068	GNB1
chr1	1737895	1737995	4	315	175	2.21635	1597185	3698170	2.34068	GNB1
chr1	1747192	1747303	4	597	274	1.67402	1597185	3698170	2.34068	GNB1
chr1	1749245	1749345	4	261	103	2.21635	1597185	3698170	2.34068	GNB1
chr1	1756814	1756914	4	297	170	2.21635	1597185	3698170	2.34068	GNB1
chr1	1846683	1846783	4	229	80	2.21635	1597185	3698170	2.34068	CALML6
chr1	1847099	1847199	4	395	103	2.21635	1597185	3698170	2.34068	CALML6
chr1	1847877	1848056	4	131	38	2.21635	1597185	3698170	2.34068	CALML6
chr1	1848188	1848337	4	487	118	2.21635	1597185	3698170	2.34068	CALML6
chr1	1848410	1848515	4	48	16	2.21635	1597185	3698170	2.34068	CALML6
chr1	1848559	1848659	4	265	73	2.21635	1597185	3698170	2.34068	CALML6
chr1	1849318	1849603	4	601	189	2.21635	1597185	3698170	2.34068	TMEM52
chr1	1849689	1849995	4	577	186	2.21635	1597185	3698170	2.34068	TMEM52
chr1	1850242	1850402	4	51	11	2.21635	1597185	3698170	2.34068	TMEM52
chr1	1853672	1853883	4	99	22	2.21635	1597185	3698170	2.34068	C1orf222
chr1	1854025	1854164	4	340	97	2.21635	1597185	3698170	2.34068	C1orf222
chr1	1854421	1854611	4	124	36	2.21635	1597185	3698170	2.34068	C1orf222
chr1	1854803	1854940	4	212	60	2.21635	1597185	3698170	2.34068	C1orf222
chr1	1855190	1855370	4	613	151	2.21635	1597185	3698170	2.34068	C1orf222
chr1	1855827	1855961	4	152	63	2.21635	1597185	3698170	2.34068	C1orf222
chr1	1857219	1857377	4	248	86	2.21635	1597185	3698170	2.34068	C1orf222
chr1	1857873	1857973	4	398	124	2.21635	1597185	3698170	2.34068	no_gene
chr1	1858090	1858200	4	334	101	2.21635	1597185	3698170	2.34068	C1orf222
chr1	1858332	1858467	4	378	80	2.21635	1597185	3698170	2.34068	C1orf222
chr1	1859045	1859185	4	296	55	2.37211	1597185	3698170	2.34068	C1orf222
chr1	1860222	1860322	4	223	50	2.37211	1597185	3698170	2.34068	C1orf222
chr1	1861498	1861775	4	179	79	2.06059	1597185	3698170	2.34068	C1orf222
chr1	1870293	1870427	4	351	115	2.06059	1597185	3698170	2.34068	C1orf222
chr1	1871032	1871206	4	347	83	2.21635	1597185	3698170	2.34068	C1orf222
chr1	1871688	1871848	4	284	94	2.21635	1597185	3698170	2.34068	C1orf222
chr1	1873466	1873595	4	155	67	2.21635	1597185	3698170	2.34068	C1orf222
chr1	1875769	1875891	4	294	77	2.21635	1597185	3698170	2.34068	C1orf222
chr1	1877755	1877878	4	149	53	2.21635	1597185	3698170	2.34068	C1orf222
chr1	1878411	1878511	4	288	103	2.21635	1597185	3698170	2.34068	C1orf222
chr1	1886575	1886965	4	656	181	2.21635	1597185	3698170	2.34068	C1orf222
chr1	1887014	1887291	4	255	112	2.21635	1597185	3698170	2.34068	C1orf222
chr1	1888056	1888225	4	448	121	2.21635	1597185	3698170	2.34068	C1orf222
chr1	1890553	1890653	4	266	147	2.21635	1597185	3698170	2.34068	C1orf222
chr1	1891369	1891580	4	205	47	2.21635	1597185	3698170	2.34068	C1orf222
chr1	1895185	1895355	4	454	197	2.21635	1597185	3698170	2.34068	C1orf222
chr1	1896304	1896502	4	338	82	2.39979	1597185	3698170	2.34068	C1orf222
chr1	1897807	1897967	4	164	49	2.39979	1597185	3698170	2.34068	C1orf222
chr1	1900071	1900274	4	392	100	2.39979	1597185	3698170	2.34068	C1orf222
chr1	1902095	1902257	4	372	88	2.39979	1597185	3698170	2.34068	C1orf222
chr1	1903416	1903523	4	340	75	2.39979	1597185	3698170	2.34068	C1orf222
chr1	1904323	1904488	4	699	268	2.00392	1597185	3698170	2.34068	C1orf222
chr1	1905461	1905639	4	124	24	2.39979	1597185	3698170	2.34068	C1orf222
chr1	1916820	1916931	4	303	53	2.53742	1597185	3698170	2.34068	C1orf222
chr1	1918373	1918476	4	113	43	2.26217	1597185	3698170	2.34068	C1orf222
chr1	1919517	1919617	4	627	215	1.93568	1597185	3698170	2.34068	C1orf222
chr1	1919948	1920096	4	404	151	1.93568	1597185	3698170	2.34068	C1orf222
chr1	1920265	1920420	4	211	106	1.93568	1597185	3698170	2.34068	C1orf222
chr1	1922312	1922412	4	225	142	1.93568	1597185	3698170	2.34068	C1orf222
chr1	1956378	1956495	4	121	26	2.86391	1597185	3698170	2.34068	GABRD
chr1	1956756	1956856	4	280	57	2.86391	1597185	3698170	2.34068	GABRD
chr1	1956954	1957179	4	484	94	2.86391	1597185	3698170	2.34068	GABRD
chr1	1958952	1959107	4	889	206	2.86391	1597185	3698170	2.34068	GABRD
chr1	1959591	1959733	4	196	38	2.58804	1597185	3698170	2.34068	GABRD
chr1	1960517	1960707	4	354	69	2.58804	1597185	3698170	2.34068	GABRD
chr1	1960987	1961203	4	814	193	2.58804	1597185	3698170	2.34068	GABRD
chr1	1961408	1961728	4	125	25	2.58804	1597185	3698170	2.34068	GABRD
chr1	1986877	1987003	4	287	109	2.49245	1597185	3698170	2.34068	PRKCZ
chr1	1987917	1988017	4	308	63	2.49245	1597185	3698170	2.34068	PRKCZ
chr1	1990955	1991055	4	754	214	2.49245	1597185	3698170	2.34068	PRKCZ
chr1	2002718	2002818	4	129	44	2.49245	1597185	3698170	2.34068	PRKCZ
chr1	2005653	2005753	4	564	91	2.49313	1597185	3698170	2.34068	PRKCZ
chr1	2013759	2013899	4	303	88	2.47485	1597185	3698170	2.34068	no_gene
chr1	2066693	2066793	4	287	130	2.0548	1597185	3698170	2.34068	PRKCZ
chr1	2075646	2075782	4	328	126	2.0548	1597185	3698170	2.34068	PRKCZ
chr1	2077456	2077556	4	573	295	1.49235	1597185	3698170	2.34068	PRKCZ
chr1	2080287	2080387	4	492	249	2.24929	1597185	3698170	2.34068	PRKCZ
chr1	2082226	2082419	4	410	200	2.24929	1597185	3698170	2.34068	PRKCZ
chr1	2087431	2087535	4	399	258	2.24929	1597185	3698170	2.34068	PRKCZ
chr1	2100438	2101045	4	146	39	2.24929	1597185	3698170	2.34068	PRKCZ
chr1	2103491	2103631	4	150	50	2.1056	1597185	3698170	2.34068	PRKCZ
chr1	2103673	2103833	4	455	165	2.1056	1597185	3698170	2.34068	PRKCZ
chr1	2105333	2105457	4	174	73	2.1056	1597185	3698170	2.34068	PRKCZ
chr1	2106182	2106282	4	374	166	2.1056	1597185	3698170	2.34068	PRKCZ
chr1	2106657	2106757	4	280	136	2.1056	1597185	3698170	2.34068	PRKCZ
chr1	2113234	2113334	4	419	169	2.1056	1597185	3698170	2.34068	PRKCZ
chr1	2116019	2116139	4	358	164	2.1056	1597185	3698170	2.34068	C1orf86
chr1	2116354	2116454	4	513	167	2.1056	1597185	3698170	2.34068	C1orf86
chr1	2116715	2116952	4	928	314	2.27068	1597185	3698170	2.34068	C1orf86
chr1	2117441	2117650	4	133	33	2.1056	1597185	3698170	2.34068	C1orf86
chr1	2118572	2118672	4	507	172	2.1056	1597185	3698170	2.34068	C1orf86
chr1	2121134	2121234	4	448	178	2.1056	1597185	3698170	2.34068	C1orf86
chr1	2121489	2122032	4	210	83	2.1056	1597185	3698170	2.34068	no_gene
chr1	2124295	2124414	4	638	304	1.61245	1597185	3698170	2.34068	C1orf86
chr1	2125005	2125355	4	208	68	2.1056	1597185	3698170	2.34068	C1orf86
chr1	2125434	2125574	4	388	134	2.1056	1597185	3698170	2.34068	C1orf86
chr1	2129444	2129581	4	186	94	2.1056	1597185	3698170	2.34068	C1orf86
chr1	2130191	2130427	4	311	118	2.1056	1597185	3698170	2.34068	C1orf86
chr1	2132462	2132562	4	257	88	2.29037	1597185	3698170	2.34068	C1orf86
chr1	2144364	2145019	4	223	96	2.29037	1597185	3698170	2.34068	no_gene
chr1	2160154	2161225	4	587	197	2.29037	1597185	3698170	2.34068	SKI
chr1	2234365	2234593	4	501	198	2.29037	1597185	3698170	2.34068	SKI
chr1	2234672	2234890	4	477	142	2.29037	1597185	3698170	2.34068	SKI
chr1	2235227	2235592	4	546	153	2.29037	1597185	3698170	2.34068	SKI
chr1	2235680	2236075	4	726	239	2.29037	1597185	3698170	2.34068	SKI
chr1	2237407	2237740	4	643	171	2.29037	1597185	3698170	2.34068	SKI
chr1	2237964	2238255	4	305	66	2.36061	1597185	3698170	2.34068	SKI
chr1	2252808	2253028	4	109	28	2.36061	1597185	3698170	2.34068	MORN1
chr1	2255509	2255609	4	315	90	2.36061	1597185	3698170	2.34068	MORN1
chr1	2263978	2264192	4	381	115	2.36061	1597185	3698170	2.34068	MORN1
chr1	2267897	2267997	4	126	26	2.36061	1597185	3698170	2.34068	MORN1
chr1	2268153	2268291	4	99	22	2.36061	1597185	3698170	2.34068	MORN1
chr1	2286844	2286944	4	278	97	2.36061	1597185	3698170	2.34068	MORN1
chr1	2288868	2289039	4	116	26	2.36061	1597185	3698170	2.34068	MORN1
chr1	2290028	2290156	4	427	174	2.13913	1597185	3698170	2.34068	MORN1
chr1	2303192	2303344	4	35	17	2.13913	1597185	3698170	2.34068	no_gene
chr1	2303917	2304032	4	233	71	2.13913	1597185	3698170	2.34068	MORN1
chr1	2305897	2305998	4	323	93	2.13913	1597185	3698170	2.34068	MORN1
chr1	2310359	2310459	4	421	139	2.13913	1597185	3698170	2.34068	MORN1
chr1	2310500	2310666	4	210	107	2.13913	1597185	3698170	2.34068	MORN1
chr1	2316414	2316560	4	297	98	2.13913	1597185	3698170	2.34068	MORN1
chr1	2317241	2317341	4	378	113	2.13913	1597185	3698170	2.34068	AL513477.1
chr1	2318855	2318970	4	586	199	2.13913	1597185	3698170	2.34068	AL513477.1
chr1	2319675	2319778	4	560	289	1.48877	1597185	3698170	2.34068	AL513477.1
chr1	2321349	2321449	4	613	349	1.3495	1597185	3698170	2.34068	MORN1
chr1	2327220	2327320	4	535	367	1.12002	1597185	3698170	2.34068	MORN1
chr1	2328552	2328661	4	334	162	2.13913	1597185	3698170	2.34068	MORN1
chr1	2330851	2330955	4	432	225	2.13913	1597185	3698170	2.34068	MORN1
chr1	2332285	2332385	4	417	217	2.13913	1597185	3698170	2.34068	MORN1
chr1	2333534	2333783	4	727	276	2.02378	1597185	3698170	2.34068	MORN1
chr1	2334471	2334618	4	482	197	2.13913	1597185	3698170	2.34068	MORN1
chr1	2337093	2337324	4	1405	486	2.22115	1597185	3698170	2.34068	MORN1
chr1	2337871	2338445	4	385	100	2.13913	1597185	3698170	2.34068	MORN1
chr1	2339839	2340348	4	396	100	2.13913	1597185	3698170	2.34068	MORN1
chr1	2341758	2341941	4	670	249	2.13913	1597185	3698170	2.34068	MORN1
chr1	2342200	2342307	4	303	212	2.13913	1597185	3698170	2.34068	no_gene
chr1	2343778	2343992	4	58	18	2.13913	1597185	3698170	2.34068	MORN1
chr1	2408026	2408151	4	126	55	2.13913	1597185	3698170	2.34068	PLCH2
chr1	2409913	2410061	4	314	78	2.13913	1597185	3698170	2.34068	PLCH2
chr1	2411171	2411417	4	220	54	2.13913	1597185	3698170	2.34068	PLCH2
chr1	2411619	2411751	4	178	52	2.13913	1597185	3698170	2.34068	PLCH2
chr1	2415885	2416057	4	391	100	2.13913	1597185	3698170	2.34068	PLCH2
chr1	2418342	2418442	4	322	124	2.13913	1597185	3698170	2.34068	PLCH2
chr1	2418610	2418815	4	454	155	2.13913	1597185	3698170	2.34068	PLCH2
chr1	2419035	2419157	4	163	65	2.13913	1597185	3698170	2.34068	PLCH2
chr1	2420644	2420817	4	265	118	2.13913	1597185	3698170	2.34068	PLCH2
chr1	2421197	2421306	4	438	120	2.13913	1597185	3698170	2.34068	PLCH2
chr1	2422629	2422774	4	284	87	2.13913	1597185	3698170	2.34068	PLCH2
chr1	2426230	2426390	4	296	71	2.13913	1597185	3698170	2.34068	PLCH2
chr1	2426857	2427017	4	183	59	2.13913	1597185	3698170	2.34068	PLCH2
chr1	2428044	2428144	4	277	63	2.13913	1597185	3698170	2.34068	PLCH2
chr1	2428265	2428449	4	229	56	2.71237	1597185	3698170	2.34068	PLCH2
chr1	2428939	2429048	4	116	30	2.71237	1597185	3698170	2.34068	PLCH2
chr1	2429910	2430086	4	148	31	2.71237	1597185	3698170	2.34068	PLCH2
chr1	2430174	2430274	4	264	64	2.71237	1597185	3698170	2.34068	PLCH2
chr1	2430521	2430669	4	208	55	2.71237	1597185	3698170	2.34068	PLCH2
chr1	2431069	2431169	4	321	58	2.71237	1597185	3698170	2.34068	PLCH2
chr1	2433549	2434525	4	229	46	2.71237	1597185	3698170	2.34068	PLCH2
chr1	2434950	2435110	4	76	13	2.71237	1597185	3698170	2.34068	PLCH2
chr1	2435359	2436653	4	164	37	2.71237	1597185	3698170	2.34068	PLCH2
chr1	2440283	2440501	4	328	82	2.71237	1597185	3698170	2.34068	PANK4
chr1	2441285	2441385	4	303	85	2.71237	1597185	3698170	2.34068	PANK4
chr1	2441493	2441598	4	616	105	2.71237	1597185	3698170	2.34068	PANK4
chr1	2442114	2442223	4	379	105	2.71237	1597185	3698170	2.34068	PANK4
chr1	2442751	2442851	4	430	116	2.71237	1597185	3698170	2.34068	PANK4
chr1	2443044	2443144	4	279	131	2.71237	1597185	3698170	2.34068	PANK4
chr1	2444294	2444480	4	311	78	2.71237	1597185	3698170	2.34068	PANK4
chr1	2445434	2445534	4	566	153	2.71237	1597185	3698170	2.34068	PANK4
chr1	2445790	2445907	4	349	91	2.71237	1597185	3698170	2.34068	PANK4
chr1	2446751	2446851	4	313	78	2.71237	1597185	3698170	2.34068	no_gene
chr1	2446998	2447158	4	412	100	2.71237	1597185	3698170	2.34068	PANK4
chr1	2449600	2449705	4	213	57	2.71237	1597185	3698170	2.34068	PANK4
chr1	2449945	2450045	4	413	104	2.71237	1597185	3698170	2.34068	PANK4
chr1	2450579	2450765	4	238	78	2.71237	1597185	3698170	2.34068	PANK4
chr1	2451237	2451395	4	256	67	2.71237	1597185	3698170	2.34068	PANK4
chr1	2451757	2451857	4	433	98	2.51243	1597185	3698170	2.34068	PANK4
chr1	2452148	2452347	4	118	40	2.51243	1597185	3698170	2.34068	PANK4
chr1	2452537	2452756	4	790	288	2.10752	1597185	3698170	2.34068	PANK4
chr1	2453051	2453380	4	215	78	2.51243	1597185	3698170	2.34068	PANK4
chr1	2457850	2458070	4	625	215	2.51243	1597185	3698170	2.34068	PANK4
chr1	2460904	2461190	4	61	16	2.91231	1597185	3698170	2.34068	HES5
chr1	2461282	2461452	4	238	37	2.91231	1597185	3698170	2.34068	HES5
chr1	2461526	2461626	4	149	21	3.51152	1597185	3698170	2.34068	HES5
chr1	2487650	2488061	4	244	87	2.31309	1597185	3698170	2.34068	RP3
chr1	2488088	2488188	4	45	31	2.40188	1597185	3698170	2.34068	RP3
chr1	2489162	2489275	4	144	39	2.40188	1597185	3698170	2.34068	TNFRSF14
chr1	2489779	2489949	4	290	82	2.40188	1597185	3698170	2.34068	TNFRSF14
chr1	2490318	2491419	4	173	53	2.40188	1597185	3698170	2.34068	TNFRSF14
chr1	2492059	2492159	4	209	128	2.39218	1597185	3698170	2.34068	TNFRSF14
chr1	2492931	2493060	4	79	18	2.41158	1597185	3698170	2.34068	TNFRSF14
chr1	2493109	2493256	4	324	123	2.40188	1597185	3698170	2.34068	TNFRSF14
chr1	2494209	2494369	4	451	217	2.40188	1597185	3698170	2.34068	TNFRSF14
chr1	2494584	2494714	4	303	119	2.50314	1597185	3698170	2.34068	TNFRSF14
chr1	2518487	2518797	4	266	65	2.50314	1597185	3698170	2.34068	C1orf93
chr1	2519095	2519255	4	339	89	2.50314	1597185	3698170	2.34068	C1orf93
chr1	2519773	2519894	4	445	143	2.50314	1597185	3698170	2.34068	C1orf93
chr1	2519967	2520067	4	158	46	2.50314	1597185	3698170	2.34068	C1orf93
chr1	2520358	2520481	4	407	70	2.50314	1597185	3698170	2.34068	C1orf93
chr1	2520832	2520932	4	223	59	2.50314	1597185	3698170	2.34068	C1orf93
chr1	2522368	2522530	4	122	31	2.50314	1597185	3698170	2.34068	C1orf93
chr1	2522984	2523084	4	667	153	2.52211	1597185	3698170	2.34068	C1orf93
chr1	2523368	2523468	4	342	63	2.52211	1597185	3698170	2.34068	MMEL1
chr1	2524076	2524176	4	112	26	2.52211	1597185	3698170	2.34068	MMEL1
chr1	2524269	2524407	4	330	88	2.52211	1597185	3698170	2.34068	MMEL1
chr1	2525250	2525401	4	101	32	2.38291	1597185	3698170	2.34068	MMEL1
chr1	2525803	2525903	4	634	231	2.38291	1597185	3698170	2.34068	MMEL1
chr1	2526226	2526334	4	266	86	2.38291	1597185	3698170	2.34068	MMEL1
chr1	2526651	2526806	4	387	125	2.38291	1597185	3698170	2.34068	MMEL1
chr1	2527445	2527548	4	184	50	2.45795	1597185	3698170	2.34068	MMEL1
chr1	2527997	2528130	4	372	75	2.45795	1597185	3698170	2.34068	MMEL1
chr1	2529642	2529742	4	286	91	2.44707	1597185	3698170	2.34068	MMEL1
chr1	2530090	2530231	4	223	127	2.44707	1597185	3698170	2.34068	MMEL1
chr1	2535317	2535417	4	315	79	2.45251	1597185	3698170	2.34068	MMEL1
chr1	2535583	2535722	4	187	31	2.45251	1597185	3698170	2.34068	MMEL1
chr1	2536979	2537079	4	90	23	2.45251	1597185	3698170	2.34068	MMEL1
chr1	2537684	2537807	4	247	61	2.45251	1597185	3698170	2.34068	MMEL1
chr1	2538410	2538510	4	321	99	2.59516	1597185	3698170	2.34068	MMEL1
chr1	2540768	2540868	4	254	53	2.59516	1597185	3698170	2.34068	MMEL1
chr1	2541106	2541272	4	158	50	2.59516	1597185	3698170	2.34068	MMEL1
chr1	2542639	2542799	4	132	25	2.59516	1597185	3698170	2.34068	MMEL1
chr1	2543554	2543654	4	460	103	2.59516	1597185	3698170	2.34068	MMEL1
chr1	2560737	2560923	4	166	36	2.59516	1597185	3698170	2.34068	MMEL1
chr1	2572805	2573334	4	169	41	2.59516	1597185	3698170	2.34068	TTC34
chr1	2575701	2575917	4	312	61	2.59516	1597185	3698170	2.34068	TTC34
chr1	2576730	2577002	4	131	42	2.59516	1597185	3698170	2.34068	TTC34
chr1	2700152	2700320	4	62	17	2.59516	1597185	3698170	2.34068	TTC34
chr1	2702342	2702588	4	89	22	2.59516	1597185	3698170	2.34068	TTC34
chr1	2704044	2704271	4	76	17	2.59516	1597185	3698170	2.34068	TTC34
chr1	2706001	2706161	4	108	14	3.80803	1597185	3698170	2.34068	TTC34
chr1	2938248	2939386	4	278	109	1.93873	1597185	3698170	2.34068	ACTRT2
chr1	2980614	2980866	4	225	78	2.31693	1597185	3698170	2.34068	RP1
chr1	2983900	2984165	4	213	96	2.31693	1597185	3698170	2.34068	RP1
chr1	2985741	2985892	4	648	187	2.30986	1597185	3698170	2.34068	PRDM16
chr1	3102674	3103040	4	199	50	2.30986	1597185	3698170	2.34068	PRDM16
chr1	3160626	3160726	4	286	100	2.30986	1597185	3698170	2.34068	PRDM16
chr1	3301711	3301852	4	399	121	2.30986	1597185	3698170	2.34068	PRDM16
chr1	3310946	3311106	4	138	40	2.30986	1597185	3698170	2.34068	PRDM16
chr1	3312843	3312943	4	430	227	2.30986	1597185	3698170	2.34068	no_gene
chr1	3312996	3313159	4	431	196	2.30986	1597185	3698170	2.34068	PRDM16
chr1	3319352	3319564	4	319	93	2.30986	1597185	3698170	2.34068	PRDM16
chr1	3321270	3321452	4	378	110	2.30986	1597185	3698170	2.34068	PRDM16
chr1	3322056	3322214	4	115	31	2.30986	1597185	3698170	2.34068	PRDM16
chr1	3327945	3329366	4	122	40	2.30986	1597185	3698170	2.34068	PRDM16
chr1	3331118	3331218	4	196	63	2.30986	1597185	3698170	2.34068	PRDM16
chr1	3334329	3334580	4	283	108	2.30986	1597185	3698170	2.34068	PRDM16
chr1	3335219	3335319	4	400	108	2.30986	1597185	3698170	2.34068	PRDM16
chr1	3342142	3342316	4	374	115	2.30986	1597185	3698170	2.34068	PRDM16
chr1	3342612	3342791	4	286	98	2.30986	1597185	3698170	2.34068	PRDM16
chr1	3347433	3347674	4	398	68	2.78366	1597185	3698170	2.34068	PRDM16
chr1	3348527	3348706	4	202	48	2.78366	1597185	3698170	2.34068	PRDM16
chr1	3350238	3350377	4	310	62	2.78366	1597185	3698170	2.34068	PRDM16
chr1	3379647	3380236	4	100	20	2.78366	1597185	3698170	2.34068	ARHGEF16
chr1	3382630	3382784	4	400	104	2.78366	1597185	3698170	2.34068	ARHGEF16
chr1	3383730	3383901	4	228	58	2.78366	1597185	3698170	2.34068	ARHGEF16
chr1	3385421	3385521	4	542	184	2.78366	1597185	3698170	2.34068	ARHGEF16
chr1	3385995	3386159	4	445	94	2.78366	1597185	3698170	2.34068	ARHGEF16
chr1	3388189	3388355	4	76	16	2.78366	1597185	3698170	2.34068	ARHGEF16
chr1	3389639	3389796	4	455	99	2.78366	1597185	3698170	2.34068	ARHGEF16
chr1	3389954	3390212	4	206	64	2.78366	1597185	3698170	2.34068	ARHGEF16
chr1	3391259	3391359	4	390	99	2.78366	1597185	3698170	2.34068	ARHGEF16
chr1	3392530	3392630	4	163	50	2.78366	1597185	3698170	2.34068	ARHGEF16
chr1	3394436	3394592	4	514	157	2.78366	1597185	3698170	2.34068	ARHGEF16
chr1	3394985	3395178	4	148	45	2.78366	1597185	3698170	2.34068	ARHGEF16
chr1	3396067	3396167	4	289	58	2.78366	1597185	3698170	2.34068	ARHGEF16
chr1	3396373	3396479	4	388	103	2.55327	1597185	3698170	2.34068	ARHGEF16
chr1	3397009	3397153	4	304	78	2.55327	1597185	3698170	2.34068	ARHGEF16
chr1	3407019	3407172	4	495	143	2.55327	1597185	3698170	2.34068	MEGF6
chr1	3407389	3407549	4	264	110	2.55327	1597185	3698170	2.34068	MEGF6
chr1	3409200	3409333	4	232	69	2.55327	1597185	3698170	2.34068	MEGF6
chr1	3410332	3410465	4	260	70	2.55327	1597185	3698170	2.34068	MEGF6
chr1	3410517	3410690	4	112	35	2.55327	1597185	3698170	2.34068	MEGF6
chr1	3410932	3411065	4	209	48	2.55327	1597185	3698170	2.34068	MEGF6
chr1	3411143	3411307	4	196	42	3.01405	1597185	3698170	2.34068	MEGF6
chr1	3412420	3412584	4	145	39	3.01405	1597185	3698170	2.34068	MEGF6
chr1	3413176	3413349	4	339	65	3.01405	1597185	3698170	2.34068	MEGF6
chr1	3413509	3413685	4	130	28	3.01405	1597185	3698170	2.34068	MEGF6
chr1	3414054	3414223	4	117	13	4.03656	1597185	3698170	2.34068	MEGF6
chr1	3414892	3415065	4	144	35	2.38093	1597185	3698170	2.34068	MEGF6
chr1	3415259	3415392	4	201	49	2.81935	1597185	3698170	2.34068	MEGF6
chr1	3415659	3415832	4	300	70	2.81935	1597185	3698170	2.34068	MEGF6
chr1	3416149	3416282	4	370	93	2.75319	1597185	3698170	2.34068	MEGF6
chr1	3416357	3416490	4	117	54	2.75319	1597185	3698170	2.34068	MEGF6
chr1	3417194	3417330	4	206	51	2.75319	1597185	3698170	2.34068	MEGF6
chr1	3417496	3417660	4	220	60	2.75319	1597185	3698170	2.34068	MEGF6
chr1	3417698	3417874	4	605	144	2.75319	1597185	3698170	2.34068	MEGF6
chr1	3418307	3418527	4	175	26	2.75319	1597185	3698170	2.34068	MEGF6
chr1	3421769	3421908	4	300	87	2.75319	1597185	3698170	2.34068	MEGF6
chr1	3421983	3422122	4	164	38	2.75319	1597185	3698170	2.34068	MEGF6
chr1	3422669	3422802	4	392	105	2.54899	1597185	3698170	2.34068	MEGF6
chr1	3424316	3424489	4	339	164	2.54899	1597185	3698170	2.34068	MEGF6
chr1	3425119	3425255	4	192	56	2.54899	1597185	3698170	2.34068	MEGF6
chr1	3425625	3425836	4	88	25	2.54899	1597185	3698170	2.34068	MEGF6
chr1	3426431	3426601	4	204	50	2.95738	1597185	3698170	2.34068	MEGF6
chr1	3427344	3427468	4	169	27	2.95738	1597185	3698170	2.34068	MEGF6
chr1	3428111	3428253	4	119	25	2.95738	1597185	3698170	2.34068	MEGF6
chr1	3428517	3428694	4	274	57	2.95738	1597185	3698170	2.34068	MEGF6
chr1	3431111	3431238	4	166	53	2.6075	1597185	3698170	2.34068	MEGF6
chr1	3431963	3432093	4	232	76	2.6075	1597185	3698170	2.34068	MEGF6
chr1	3440685	3440812	4	196	75	2.6075	1597185	3698170	2.34068	MEGF6
chr1	3447612	3447809	4	281	60	2.6075	1597185	3698170	2.34068	MEGF6
chr1	3477197	3477408	4	223	58	2.6075	1597185	3698170	2.34068	MEGF6
chr1	3496335	3496546	4	83	35	2.6075	1597185	3698170	2.34068	MEGF6
chr1	3511899	3512013	4	180	48	2.6075	1597185	3698170	2.34068	MEGF6
chr1	3518987	3519166	4	344	81	2.6075	1597185	3698170	2.34068	MEGF6
chr1	3527668	3527834	4	107	15	3.649	1597185	3698170	2.34068	MEGF6
chr1	3541923	3542083	4	634	216	2.52164	1597185	3698170	2.34068	TPRG1L
chr1	3542274	3542455	4	286	162	2.12969	1597185	3698170	2.34068	TPRG1L
chr1	3544061	3544219	4	410	195	2.12969	1597185	3698170	2.34068	TPRG1L
chr1	3544970	3545169	4	288	129	2.6075	1597185	3698170	2.34068	TPRG1L
chr1	3547536	3547683	4	336	132	2.6075	1597185	3698170	2.34068	WRAP73
chr1	3547960	3548223	4	258	63	2.6075	1597185	3698170	2.34068	WRAP73
chr1	3548774	3548943	4	486	191	2.6075	1597185	3698170	2.34068	WRAP73
chr1	3549904	3550069	4	514	171	1.90353	1597185	3698170	2.34068	WRAP73
chr1	3551549	3551649	4	591	268	1.6943	1597185	3698170	2.34068	WRAP73
chr1	3551721	3551860	4	414	142	1.90353	1597185	3698170	2.34068	WRAP73
chr1	3552501	3552601	4	368	196	1.90353	1597185	3698170	2.34068	WRAP73
chr1	3553435	3553664	4	648	293	1.6992	1597185	3698170	2.34068	WRAP73
chr1	3555241	3555400	4	563	243	1.90353	1597185	3698170	2.34068	WRAP73
chr1	3563227	3563397	4	341	179	1.83568	1597185	3698170	2.34068	WRAP73
chr1	3563969	3564126	4	427	256	1.83568	1597185	3698170	2.34068	WRAP73
chr1	3566422	3566579	4	315	115	1.97138	1597185	3698170	2.34068	WRAP73
chr1	3598912	3599012	4	98	20	1.97138	1597185	3698170	2.34068	TP73
chr1	3599621	3599746	4	106	40	2.23233	1597185	3698170	2.34068	TP73
chr1	3607438	3607538	4	469	119	2.23233	1597185	3698170	2.34068	TP73
chr1	3624110	3624376	4	459	108	2.23233	1597185	3698170	2.34068	TP73
chr1	3638582	3638782	4	285	84	2.23233	1597185	3698170	2.34068	TP73
chr1	3639915	3640035	4	395	79	2.23233	1597185	3698170	2.34068	TP73
chr1	3643676	3643790	4	233	60	2.23233	1597185	3698170	2.34068	TP73
chr1	3644149	3644336	4	239	66	2.23233	1597185	3698170	2.34068	TP73
chr1	3644687	3644787	4	293	61	2.23233	1597185	3698170	2.34068	TP73
chr1	3645888	3646016	4	356	138	2.06793	1597185	3698170	2.34068	TP73
chr1	3646140	3646240	4	219	87	2.06793	1597185	3698170	2.34068	TP73
chr1	3646561	3646714	4	85	25	2.06793	1597185	3698170	2.34068	TP73
chr1	3647488	3647631	4	142	41	2.06793	1597185	3698170	2.34068	TP73
chr1	3648023	3648123	4	599	181	2.06793	1597185	3698170	2.34068	TP73
chr1	3649308	3649645	4	309	66	2.06793	1597185	3698170	2.34068	TP73
chr1	3659700	3659800	4	253	98	2.06793	1597185	3698170	2.34068	TP73
chr1	3662170	3662767	4	499	154	2.06793	1597185	3698170	2.34068	TP73
chr1	3669043	3669365	4	548	202	2.06793	1597185	3698170	2.34068	CCDC27
chr1	3670679	3670807	4	217	84	2.06793	1597185	3698170	2.34068	CCDC27
chr1	3672018	3672133	4	408	139	2.06793	1597185	3698170	2.34068	CCDC27
chr1	3673294	3673456	4	295	89	2.06793	1597185	3698170	2.34068	CCDC27
chr1	3677842	3677996	4	328	157	1.53779	1597185	3698170	2.34068	CCDC27
chr1	3679180	3679280	4	279	45	2.59807	1597185	3698170	2.34068	CCDC27
chr1	3679669	3680040	4	205	74	2.06793	1597185	3698170	2.34068	CCDC27
chr1	3680267	3680402	4	311	96	2.06793	1597185	3698170	2.34068	CCDC27
chr1	3683087	3683187	4	332	168	1.88152	1597185	3698170	2.34068	CCDC27
chr1	3683794	3684011	4	305	117	1.88152	1597185	3698170	2.34068	CCDC27
chr1	3686344	3686453	4	505	247	1.88152	1597185	3698170	2.34068	CCDC27
chr1	3687962	3688089	4	589	180	1.88152	1597185	3698170	2.34068	CCDC27
chr1	3691936	3692051	4	191	68	1.88152	1597185	3698170	2.34068	RP1
chr1	3692357	3692485	4	276	77	1.88152	1597185	3698170	2.34068	RP1
chr1	3697649	3697902	4	560	220	1.88152	1597185	3698170	2.34068	LRRC47
chr1	3698070	3698170	4	413	233	1.88152	1597185	3698170	2.34068	LRRC47
chr1	3699222	3699329	3	600	323	1.42721	3699222	3768973	1.45428	LRRC47
chr1	3700557	3700677	3	352	95	1.88152	3699222	3768973	1.45428	LRRC47
chr1	3701598	3701769	3	133	38	1.88152	3699222	3768973	1.45428	LRRC47
chr1	3703410	3703876	3	437	152	1.88152	3699222	3768973	1.45428	LRRC47
chr1	3712423	3713042	3	244	62	1.88152	3699222	3768973	1.45428	LRRC47
chr1	3731922	3732083	3	220	65	1.89618	3699222	3768973	1.45428	CEP104
chr1	3732826	3732936	3	213	51	1.89618	3699222	3768973	1.45428	CEP104
chr1	3739721	3739821	3	292	150	1.86685	3699222	3768973	1.45428	CEP104
chr1	3739985	3740128	3	574	266	1.65794	3699222	3768973	1.45428	CEP104
chr1	3742319	3742432	3	261	143	1.86685	3699222	3768973	1.45428	CEP104
chr1	3742917	3743017	3	167	181	1.47754	3699222	3768973	1.45428	CEP104
chr1	3743240	3743340	3	407	199	1.47754	3699222	3768973	1.45428	CEP104
chr1	3745823	3745976	3	357	276	0.993796	3699222	3768973	1.45428	CEP104
chr1	3746352	3746563	3	555	426	1.00097	3699222	3768973	1.45428	CEP104
chr1	3747607	3747788	3	300	146	1.47754	3699222	3768973	1.45428	CEP104
chr1	3750419	3750601	3	333	363	0.704816	3699222	3768973	1.45428	CEP104
chr1	3751486	3751658	3	277	249	1.47754	3699222	3768973	1.45428	CEP104
chr1	3753056	3753258	3	741	400	1.4233	3699222	3768973	1.45428	CEP104
chr1	3753853	3754085	3	566	368	1.1817	3699222	3768973	1.45428	CEP104
chr1	3755525	3755685	3	570	347	1.26207	3699222	3768973	1.45428	CEP104
chr1	3756169	3756342	3	278	289	0.739069	3699222	3768973	1.45428	CEP104
chr1	3759717	3759887	3	245	164	1.47754	3699222	3768973	1.45428	CEP104
chr1	3761459	3761559	3	483	345	1.07564	3699222	3768973	1.45428	CEP104
chr1	3761834	3761934	3	246	252	1.47754	3699222	3768973	1.45428	CEP104
chr1	3764036	3764215	3	298	236	1.47754	3699222	3768973	1.45428	CEP104
chr1	3765149	3765347	3	369	306	0.926495	3699222	3768973	1.45428	CEP104
chr1	3768856	3768973	3	376	206	1.47754	3699222	3768973	1.45428	CEP104
chr1	3774165	3774283	4	107	25	2.28549	3774165	6557401	2.18994	DFFB
chr1	3775279	3775430	4	370	171	2.28549	3774165	6557401	2.18994	DFFB
chr1	3776968	3777068	4	196	66	2.28549	3774165	6557401	2.18994	no_gene
chr1	3782205	3782566	4	250	74	2.28549	3774165	6557401	2.18994	DFFB
chr1	3782747	3782907	4	132	64	2.10923	3774165	6557401	2.18994	DFFB
chr1	3784527	3784627	4	643	287	1.72134	3774165	6557401	2.18994	DFFB
chr1	3786146	3786341	4	115	43	2.10923	3774165	6557401	2.18994	DFFB
chr1	3789033	3789138	4	352	103	2.46175	3774165	6557401	2.18994	DFFB
chr1	3789542	3789642	4	119	20	2.46175	3774165	6557401	2.18994	DFFB
chr1	3800068	3800307	4	455	353	0.990318	3774165	6557401	2.18994	DFFB
chr1	3806521	3806639	4	460	278	1.27131	3774165	6557401	2.18994	C1orf174
chr1	3807130	3807623	4	702	404	1.33504	3774165	6557401	2.18994	C1orf174
chr1	3809444	3809562	4	425	219	1.89443	3774165	6557401	2.18994	C1orf174
chr1	3816633	3816793	4	186	56	1.89443	3774165	6557401	2.18994	C1orf174
chr1	4715393	4715550	4	302	64	1.89443	3774165	6557401	2.18994	AJAP1
chr1	4771957	4772761	4	91	26	1.89443	3774165	6557401	2.18994	AJAP1
chr1	4829906	4830006	4	465	235	1.89443	3774165	6557401	2.18994	AJAP1
chr1	4832337	4832587	4	503	239	1.89443	3774165	6557401	2.18994	AJAP1
chr1	4834473	4834573	4	489	289	1.30002	3774165	6557401	2.18994	AJAP1
chr1	4847565	4847994	4	83	58	1.89443	3774165	6557401	2.18994	no_gene
chr1	5923313	5923465	4	395	118	1.89443	3774165	6557401	2.18994	NPHP4
chr1	5923928	5924093	4	871	266	2.51579	3774165	6557401	2.18994	NPHP4
chr1	5924396	5924577	4	89	37	1.89443	3774165	6557401	2.18994	NPHP4
chr1	5925150	5925333	4	235	76	1.89443	3774165	6557401	2.18994	NPHP4
chr1	5926380	5926518	4	566	193	1.89443	3774165	6557401	2.18994	NPHP4
chr1	5927072	5927175	4	398	155	1.89443	3774165	6557401	2.18994	NPHP4
chr1	5927798	5928097	4	369	137	1.89443	3774165	6557401	2.18994	NPHP4
chr1	5933263	5933423	4	614	216	1.89443	3774165	6557401	2.18994	NPHP4
chr1	5934518	5934769	4	234	72	1.89443	3774165	6557401	2.18994	NPHP4
chr1	5934932	5935211	4	245	73	1.89443	3774165	6557401	2.18994	NPHP4
chr1	5937151	5937358	4	168	33	1.89443	3774165	6557401	2.18994	NPHP4
chr1	5939564	5939692	4	325	132	1.89443	3774165	6557401	2.18994	NPHP4
chr1	5940172	5940299	4	473	226	1.89443	3774165	6557401	2.18994	NPHP4
chr1	5947344	5947526	4	277	102	1.89443	3774165	6557401	2.18994	NPHP4
chr1	5948603	5948703	4	281	139	1.89443	3774165	6557401	2.18994	NPHP4
chr1	5950916	5951088	4	170	74	1.89443	3774165	6557401	2.18994	NPHP4
chr1	5964675	5964864	4	257	128	1.89443	3774165	6557401	2.18994	NPHP4
chr1	5965350	5965543	4	288	161	1.89443	3774165	6557401	2.18994	NPHP4
chr1	5965690	5965843	4	402	165	1.89443	3774165	6557401	2.18994	NPHP4
chr1	5967173	5967298	4	94	31	1.89443	3774165	6557401	2.18994	NPHP4
chr1	5969092	5969329	4	568	179	1.89443	3774165	6557401	2.18994	NPHP4
chr1	5987707	5987847	4	196	114	1.89443	3774165	6557401	2.18994	NPHP4
chr1	5993205	5993389	4	205	123	1.89443	3774165	6557401	2.18994	NPHP4
chr1	6007122	6007290	4	797	391	1.5661	3774165	6557401	2.18994	NPHP4
chr1	6008128	6008311	4	308	162	1.89443	3774165	6557401	2.18994	NPHP4
chr1	6012728	6012896	4	281	86	1.89443	3774165	6557401	2.18994	NPHP4
chr1	6021842	6022009	4	439	201	1.89443	3774165	6557401	2.18994	NPHP4
chr1	6027357	6027460	4	379	121	1.97589	3774165	6557401	2.18994	NPHP4
chr1	6029135	6029319	4	187	96	1.97589	3774165	6557401	2.18994	NPHP4
chr1	6038328	6038473	4	445	191	1.97589	3774165	6557401	2.18994	NPHP4
chr1	6046163	6046349	4	716	412	1.33522	3774165	6557401	2.18994	NPHP4
chr1	6100617	6100717	4	348	82	1.97589	3774165	6557401	2.18994	KCNAB2
chr1	6101861	6101961	4	562	180	1.97589	3774165	6557401	2.18994	KCNAB2
chr1	6111595	6111814	4	243	80	1.97589	3774165	6557401	2.18994	KCNAB2
chr1	6132786	6132886	4	152	50	1.97589	3774165	6557401	2.18994	KCNAB2
chr1	6133761	6133861	4	430	146	1.97589	3774165	6557401	2.18994	KCNAB2
chr1	6142244	6142344	4	640	260	1.89123	3774165	6557401	2.18994	KCNAB2
chr1	6145236	6145336	4	377	125	1.97589	3774165	6557401	2.18994	KCNAB2
chr1	6147499	6147599	4	413	143	1.97589	3774165	6557401	2.18994	KCNAB2
chr1	6148979	6149195	4	499	167	1.97589	3774165	6557401	2.18994	KCNAB2
chr1	6150442	6150542	4	240	76	1.97589	3774165	6557401	2.18994	KCNAB2
chr1	6151234	6151394	4	514	245	1.97589	3774165	6557401	2.18994	KCNAB2
chr1	6154452	6154552	4	308	93	1.97589	3774165	6557401	2.18994	KCNAB2
chr1	6155380	6155505	4	358	91	1.97589	3774165	6557401	2.18994	KCNAB2
chr1	6155587	6155687	4	335	129	1.97589	3774165	6557401	2.18994	KCNAB2
chr1	6156133	6156233	4	222	60	1.97589	3774165	6557401	2.18994	KCNAB2
chr1	6156693	6156818	4	179	52	1.97589	3774165	6557401	2.18994	KCNAB2
chr1	6157326	6157591	4	145	36	1.97589	3774165	6557401	2.18994	KCNAB2
chr1	6158539	6158639	4	476	156	1.97589	3774165	6557401	2.18994	KCNAB2
chr1	6159881	6160078	4	137	38	1.97589	3774165	6557401	2.18994	KCNAB2
chr1	6161967	6162178	4	84	31	1.97589	3774165	6557401	2.18994	CHD5
chr1	6165407	6165507	4	309	88	1.97589	3774165	6557401	2.18994	CHD5
chr1	6166271	6166371	4	252	70	1.97589	3774165	6557401	2.18994	CHD5
chr1	6166452	6166571	4	323	117	1.97589	3774165	6557401	2.18994	CHD5
chr1	6166673	6166841	4	165	39	1.97589	3774165	6557401	2.18994	CHD5
chr1	6169851	6170052	4	175	57	1.97589	3774165	6557401	2.18994	CHD5
chr1	6170451	6170588	4	424	130	1.97589	3774165	6557401	2.18994	CHD5
chr1	6171832	6171945	4	179	76	1.97589	3774165	6557401	2.18994	CHD5
chr1	6172197	6172339	4	299	149	1.97589	3774165	6557401	2.18994	CHD5
chr1	6172963	6173116	4	342	124	1.97589	3774165	6557401	2.18994	CHD5
chr1	6181162	6181299	4	181	36	1.97589	3774165	6557401	2.18994	CHD5
chr1	6181483	6181643	4	383	135	2.38216	3774165	6557401	2.18994	CHD5
chr1	6184005	6184195	4	201	63	2.38216	3774165	6557401	2.18994	CHD5
chr1	6184534	6184723	4	542	134	2.38216	3774165	6557401	2.18994	CHD5
chr1	6185157	6185295	4	226	42	2.38216	3774165	6557401	2.18994	CHD5
chr1	6185578	6185678	4	308	69	2.38216	3774165	6557401	2.18994	CHD5
chr1	6185822	6185922	4	351	95	2.38216	3774165	6557401	2.18994	CHD5
chr1	6186608	6186808	4	627	170	2.38216	3774165	6557401	2.18994	CHD5
chr1	6188103	6188280	4	350	103	2.38216	3774165	6557401	2.18994	CHD5
chr1	6188556	6188671	4	548	108	2.38216	3774165	6557401	2.18994	CHD5
chr1	6188895	6189131	4	280	63	2.38216	3774165	6557401	2.18994	CHD5
chr1	6190261	6190390	4	407	99	2.38216	3774165	6557401	2.18994	CHD5
chr1	6191688	6191810	4	283	66	2.38216	3774165	6557401	2.18994	CHD5
chr1	6194185	6194321	4	330	93	2.38216	3774165	6557401	2.18994	CHD5
chr1	6194775	6194921	4	426	139	2.38216	3774165	6557401	2.18994	CHD5
chr1	6195267	6195465	4	408	118	2.38216	3774165	6557401	2.18994	CHD5
chr1	6196574	6196700	4	195	51	2.38216	3774165	6557401	2.18994	CHD5
chr1	6196785	6196927	4	152	53	2.38216	3774165	6557401	2.18994	CHD5
chr1	6202185	6202390	4	394	127	2.38216	3774165	6557401	2.18994	CHD5
chr1	6202471	6202667	4	159	47	2.38216	3774165	6557401	2.18994	CHD5
chr1	6203880	6203993	4	450	91	2.38216	3774165	6557401	2.18994	CHD5
chr1	6204081	6204217	4	203	79	2.38216	3774165	6557401	2.18994	CHD5
chr1	6206269	6206485	4	417	136	2.38216	3774165	6557401	2.18994	CHD5
chr1	6206651	6207001	4	131	34	2.38216	3774165	6557401	2.18994	CHD5
chr1	6208881	6209137	4	61	18	2.38216	3774165	6557401	2.18994	CHD5
chr1	6209303	6209474	4	167	67	2.38216	3774165	6557401	2.18994	CHD5
chr1	6211089	6211217	4	161	59	2.38216	3774165	6557401	2.18994	CHD5
chr1	6212469	6212598	4	564	201	2.38216	3774165	6557401	2.18994	CHD5
chr1	6214717	6214960	4	185	45	2.38216	3774165	6557401	2.18994	CHD5
chr1	6215656	6215779	4	339	116	2.38216	3774165	6557401	2.18994	CHD5
chr1	6219393	6219577	4	563	226	2.38216	3774165	6557401	2.18994	CHD5
chr1	6228207	6228339	4	267	94	2.10769	3774165	6557401	2.18994	CHD5
chr1	6239934	6240094	4	132	21	2.65662	3774165	6557401	2.18994	CHD5
chr1	6246729	6246929	4	494	437	0.868527	3774165	6557401	2.18994	RPL22
chr1	6252987	6253116	4	541	230	2.38216	3774165	6557401	2.18994	RPL22
chr1	6257709	6257818	4	509	414	0.944616	3774165	6557401	2.18994	RPL22
chr1	6259577	6259677	4	259	78	2.38216	3774165	6557401	2.18994	RPL22
chr1	6266583	6266788	4	526	146	2.38216	3774165	6557401	2.18994	RNF207
chr1	6267436	6267982	4	127	35	2.38216	3774165	6557401	2.18994	RNF207
chr1	6268907	6269118	4	246	46	2.38216	3774165	6557401	2.18994	RNF207
chr1	6269165	6269265	4	420	97	2.38216	3774165	6557401	2.18994	RNF207
chr1	6269320	6269601	4	185	40	2.38216	3774165	6557401	2.18994	RNF207
chr1	6269901	6270057	4	50	15	2.38216	3774165	6557401	2.18994	RNF207
chr1	6270269	6270369	4	203	63	2.38216	3774165	6557401	2.18994	RNF207
chr1	6270414	6270514	4	184	65	2.38216	3774165	6557401	2.18994	RNF207
chr1	6270914	6271014	4	435	125	2.38216	3774165	6557401	2.18994	RNF207
chr1	6271078	6271180	4	197	52	2.38216	3774165	6557401	2.18994	RNF207
chr1	6271924	6272115	4	224	59	2.38216	3774165	6557401	2.18994	RNF207
chr1	6272288	6272478	4	232	81	2.38216	3774165	6557401	2.18994	RNF207
chr1	6272717	6272817	4	324	110	2.38216	3774165	6557401	2.18994	RNF207
chr1	6273123	6273245	4	267	91	2.38216	3774165	6557401	2.18994	RNF207
chr1	6278339	6278439	4	444	151	2.26394	3774165	6557401	2.18994	RNF207
chr1	6279293	6279469	4	176	92	2.26394	3774165	6557401	2.18994	RNF207
chr1	6285137	6285324	4	394	164	2.26394	3774165	6557401	2.18994	ICMT
chr1	6291959	6292181	4	244	184	2.26394	3774165	6557401	2.18994	ICMT
chr1	6293531	6293705	4	296	215	1.20995	3774165	6557401	2.18994	ICMT
chr1	6294487	6294587	4	395	317	0.957361	3774165	6557401	2.18994	ICMT
chr1	6294940	6295040	4	630	285	1.69838	3774165	6557401	2.18994	ICMT
chr1	6295763	6295973	4	112	15	3.79079	3774165	6557401	2.18994	ICMT
chr1	6304416	6304516	4	314	90	2.50037	3774165	6557401	2.18994	HES3
chr1	6304598	6304698	4	535	213	2.50037	3774165	6557401	2.18994	HES3
chr1	6305156	6305576	4	112	32	2.45488	3774165	6557401	2.18994	HES3
chr1	6310497	6310686	4	229	56	2.45488	3774165	6557401	2.18994	GPR153
chr1	6311395	6311592	4	167	39	2.45488	3774165	6557401	2.18994	GPR153
chr1	6313775	6314209	4	255	50	2.45488	3774165	6557401	2.18994	GPR153
chr1	6314607	6314967	4	156	50	2.30943	3774165	6557401	2.18994	GPR153
chr1	6324654	6324757	4	367	137	2.30943	3774165	6557401	2.18994	ACOT7
chr1	6341131	6341348	4	603	220	2.30943	3774165	6557401	2.18994	ACOT7
chr1	6342770	6342870	4	600	227	2.30943	3774165	6557401	2.18994	ACOT7
chr1	6342896	6342996	4	354	142	2.24983	3774165	6557401	2.18994	ACOT7
chr1	6354921	6355042	4	360	136	2.24983	3774165	6557401	2.18994	ACOT7
chr1	6366882	6366982	4	356	151	2.24983	3774165	6557401	2.18994	no_gene
chr1	6378545	6378645	4	630	271	1.78611	3774165	6557401	2.18994	ACOT7
chr1	6387356	6387475	4	500	151	2.24983	3774165	6557401	2.18994	ACOT7
chr1	6393532	6393632	4	536	226	2.24983	3774165	6557401	2.18994	ACOT7
chr1	6399460	6399651	4	657	145	2.24983	3774165	6557401	2.18994	ACOT7
chr1	6409806	6409928	4	410	135	2.24983	3774165	6557401	2.18994	ACOT7
chr1	6418845	6418945	4	325	152	2.24983	3774165	6557401	2.18994	ACOT7
chr1	6420621	6420721	4	396	199	1.90942	3774165	6557401	2.18994	ACOT7
chr1	6445551	6445728	4	197	94	1.90942	3774165	6557401	2.18994	ACOT7
chr1	6473247	6473400	4	273	205	1.49807	3774165	6557401	2.18994	HES2
chr1	6478919	6479219	4	77	15	2.32078	3774165	6557401	2.18994	HES2
chr1	6479298	6479402	4	433	76	2.9342	3774165	6557401	2.18994	HES2
chr1	6479604	6479908	4	241	58	2.9342	3774165	6557401	2.18994	HES2
chr1	6484964	6485360	4	532	73	3.23382	3774165	6557401	2.18994	ESPN
chr1	6488234	6488530	4	491	130	2.63459	3774165	6557401	2.18994	ESPN
chr1	6500262	6500551	4	459	129	2.33582	3774165	6557401	2.18994	ESPN
chr1	6500634	6500919	4	254	44	2.33582	3774165	6557401	2.18994	ESPN
chr1	6500942	6501176	4	613	125	2.33582	3774165	6557401	2.18994	ESPN
chr1	6504489	6504793	4	1239	345	2.75924	3774165	6557401	2.18994	ESPN
chr1	6505672	6506046	4	517	151	2.33582	3774165	6557401	2.18994	ESPN
chr1	6508589	6509202	4	267	53	2.33582	3774165	6557401	2.18994	ESPN
chr1	6511611	6512207	4	571	132	2.33582	3774165	6557401	2.18994	ESPN
chr1	6517192	6517483	4	806	296	2.09209	3774165	6557401	2.18994	ESPN
chr1	6520007	6520257	4	391	149	2.33582	3774165	6557401	2.18994	ESPN
chr1	6521191	6521291	4	539	150	2.33582	3774165	6557401	2.18994	ESPN
chr1	6521491	6521824	4	227	54	2.33582	3774165	6557401	2.18994	ESPN
chr1	6522051	6522236	4	223	86	2.33582	3774165	6557401	2.18994	TNFRSF25
chr1	6522657	6522757	4	181	39	2.33582	3774165	6557401	2.18994	TNFRSF25
chr1	6522920	6523209	4	559	200	2.33582	3774165	6557401	2.18994	TNFRSF25
chr1	6524422	6524522	4	610	174	2.33582	3774165	6557401	2.18994	TNFRSF25
chr1	6524609	6524781	4	427	150	2.33582	3774165	6557401	2.18994	TNFRSF25
chr1	6525145	6525284	4	286	76	2.33582	3774165	6557401	2.18994	TNFRSF25
chr1	6525497	6525622	4	292	73	2.33582	3774165	6557401	2.18994	TNFRSF25
chr1	6526038	6526198	4	248	55	2.51245	3774165	6557401	2.18994	PLEKHG5
chr1	6527507	6527725	4	297	120	2.51245	3774165	6557401	2.18994	PLEKHG5
chr1	6527833	6528697	4	338	91	2.51245	3774165	6557401	2.18994	PLEKHG5
chr1	6529050	6529787	4	635	207	2.51245	3774165	6557401	2.18994	PLEKHG5
chr1	6530244	6530466	4	213	60	2.51245	3774165	6557401	2.18994	PLEKHG5
chr1	6530514	6530995	4	413	89	2.51245	3774165	6557401	2.18994	PLEKHG5
chr1	6530998	6531211	4	693	132	2.51245	3774165	6557401	2.18994	PLEKHG5
chr1	6531496	6531748	4	207	57	2.51245	3774165	6557401	2.18994	PLEKHG5
chr1	6531766	6531919	4	534	131	2.51245	3774165	6557401	2.18994	PLEKHG5
chr1	6532535	6532733	4	649	166	2.51245	3774165	6557401	2.18994	PLEKHG5
chr1	6532994	6533565	4	469	143	2.51245	3774165	6557401	2.18994	PLEKHG5
chr1	6534021	6534275	4	524	181	2.51245	3774165	6557401	2.18994	PLEKHG5
chr1	6534459	6534698	4	999	234	2.51245	3774165	6557401	2.18994	PLEKHG5
chr1	6535055	6535249	4	718	227	2.51245	3774165	6557401	2.18994	PLEKHG5
chr1	6535470	6535633	4	553	134	2.51245	3774165	6557401	2.18994	PLEKHG5
chr1	6535939	6536147	4	1126	381	2.27066	3774165	6557401	2.18994	PLEKHG5
chr1	6537537	6537769	4	556	156	2.51245	3774165	6557401	2.18994	PLEKHG5
chr1	6545341	6545503	4	78	11	3.37361	3774165	6557401	2.18994	no_gene
chr1	6556441	6556680	4	176	51	2.67513	3774165	6557401	2.18994	PLEKHG5
chr1	6556944	6557104	4	94	23	3.02437	3774165	6557401	2.18994	no_gene
chr1	6557241	6557401	4	200	40	3.02437	3774165	6557401	2.18994	PLEKHG5
chr1	6579447	6579622	3	1017	456	1.71354	6579447	7805084	1.48872	PLEKHG5
chr1	6585911	6586065	3	470	256	1.67002	6579447	7805084	1.48872	NOL9
chr1	6586753	6586891	3	186	85	1.67002	6579447	7805084	1.48872	NOL9
chr1	6589051	6589233	3	361	173	1.67002	6579447	7805084	1.48872	NOL9
chr1	6592025	6592141	3	313	218	1.67002	6579447	7805084	1.48872	NOL9
chr1	6592520	6592822	3	376	279	1.03543	6579447	7805084	1.48872	NOL9
chr1	6593337	6593503	3	208	157	1.82151	6579447	7805084	1.48872	NOL9
chr1	6601887	6601989	3	206	150	1.82151	6579447	7805084	1.48872	NOL9
chr1	6604883	6604984	3	579	449	0.990764	6579447	7805084	1.48872	NOL9
chr1	6605102	6605242	3	219	194	1.82151	6579447	7805084	1.48872	NOL9
chr1	6609628	6609760	3	246	221	1.82151	6579447	7805084	1.48872	NOL9
chr1	6610453	6610677	3	595	414	1.10422	6579447	7805084	1.48872	NOL9
chr1	6614153	6614573	3	155	40	2.11526	6579447	7805084	1.48872	NOL9
chr1	6615431	6615626	3	219	105	2.11526	6579447	7805084	1.48872	TAS1R1
chr1	6630966	6631277	3	166	65	2.11526	6579447	7805084	1.48872	TAS1R1
chr1	6634688	6635454	3	215	72	2.11526	6579447	7805084	1.48872	TAS1R1
chr1	6636472	6636689	3	394	197	1.50289	6579447	7805084	1.48872	TAS1R1
chr1	6637007	6637132	3	428	200	1.50289	6579447	7805084	1.48872	TAS1R1
chr1	6638710	6639646	3	387	157	1.50289	6579447	7805084	1.48872	TAS1R1
chr1	6640667	6641361	3	372	144	1.50289	6579447	7805084	1.48872	ZBTB48
chr1	6642115	6642361	3	505	244	1.50289	6579447	7805084	1.48872	ZBTB48
chr1	6645976	6646092	3	579	200	1.50289	6579447	7805084	1.48872	ZBTB48
chr1	6646752	6647201	3	329	101	1.50289	6579447	7805084	1.48872	ZBTB48
chr1	6647258	6647358	3	452	168	1.50289	6579447	7805084	1.48872	ZBTB48
chr1	6647535	6647694	3	412	159	1.50289	6579447	7805084	1.48872	ZBTB48
chr1	6648117	6648258	3	334	117	1.50289	6579447	7805084	1.48872	ZBTB48
chr1	6648335	6648504	3	35	18	1.50289	6579447	7805084	1.48872	ZBTB48
chr1	6648810	6648910	3	635	223	1.50289	6579447	7805084	1.48872	ZBTB48
chr1	6648973	6649274	3	72	22	1.50289	6579447	7805084	1.48872	ZBTB48
chr1	6653422	6653720	3	176	60	1.50289	6579447	7805084	1.48872	KLHL21
chr1	6655423	6655619	3	351	161	1.50289	6579447	7805084	1.48872	KLHL21
chr1	6659104	6659514	3	283	100	1.50289	6579447	7805084	1.48872	KLHL21
chr1	6661854	6662879	3	195	67	1.50289	6579447	7805084	1.48872	KLHL21
chr1	6674036	6674196	3	422	148	1.50289	6579447	7805084	1.48872	KLHL21
chr1	6676814	6676920	3	549	305	1.38296	6579447	7805084	1.48872	PHF13
chr1	6679860	6680399	3	400	174	1.50289	6579447	7805084	1.48872	PHF13
chr1	6681468	6681699	3	1164	594	1.50558	6579447	7805084	1.48872	PHF13
chr1	6685205	6685365	3	485	188	1.50289	6579447	7805084	1.48872	THAP3
chr1	6688556	6688753	3	463	155	1.50289	6579447	7805084	1.48872	THAP3
chr1	6690330	6690430	3	478	233	1.50289	6579447	7805084	1.48872	THAP3
chr1	6692427	6692557	3	311	89	1.50289	6579447	7805084	1.48872	THAP3
chr1	6692854	6693137	3	724	285	1.95178	6579447	7805084	1.48872	THAP3
chr1	6694064	6694164	3	418	244	1.50289	6579447	7805084	1.48872	DNAJC11
chr1	6694584	6694844	3	286	90	1.50289	6579447	7805084	1.48872	DNAJC11
chr1	6695697	6695797	3	342	226	1.50289	6579447	7805084	1.48872	DNAJC11
chr1	6696174	6696308	3	422	190	1.50289	6579447	7805084	1.48872	DNAJC11
chr1	6697255	6697402	3	450	190	1.50289	6579447	7805084	1.48872	DNAJC11
chr1	6697485	6697585	3	624	255	1.50289	6579447	7805084	1.48872	DNAJC11
chr1	6698339	6698439	3	151	69	1.50289	6579447	7805084	1.48872	DNAJC11
chr1	6699959	6700119	3	428	193	1.50289	6579447	7805084	1.48872	DNAJC11
chr1	6704615	6704736	3	700	279	1.92767	6579447	7805084	1.48872	DNAJC11
chr1	6705093	6705193	3	664	281	1.81551	6579447	7805084	1.48872	DNAJC11
chr1	6705846	6706040	3	593	317	1.43725	6579447	7805084	1.48872	DNAJC11
chr1	6711076	6711240	3	220	98	1.50289	6579447	7805084	1.48872	DNAJC11
chr1	6711575	6711675	3	222	204	1.44055	6579447	7805084	1.48872	DNAJC11
chr1	6712886	6713013	3	426	325	1.00708	6579447	7805084	1.48872	DNAJC11
chr1	6713968	6714101	3	419	268	1.20121	6579447	7805084	1.48872	DNAJC11
chr1	6727766	6727872	3	404	239	1.44055	6579447	7805084	1.48872	DNAJC11
chr1	6738380	6738540	3	597	440	1.04246	6579447	7805084	1.48872	DNAJC11
chr1	6740965	6741099	3	408	322	0.973514	6579447	7805084	1.48872	DNAJC11
chr1	6761716	6761874	3	511	175	1.44055	6579447	7805084	1.48872	DNAJC11
chr1	6845503	6845663	3	60	27	1.44055	6579447	7805084	1.48872	CAMTA1
chr1	6867041	6867148	3	108	76	1.44055	6579447	7805084	1.48872	no_gene
chr1	6880225	6880325	3	714	506	1.08414	6579447	7805084	1.48872	CAMTA1
chr1	6885149	6885272	3	353	445	0.609471	6579447	7805084	1.48872	CAMTA1
chr1	6931770	6931870	3	441	385	0.880067	6579447	7805084	1.48872	CAMTA1
chr1	6946257	6946357	3	334	390	0.657991	6579447	7805084	1.48872	no_gene
chr1	6947699	6947799	3	480	377	0.978223	6579447	7805084	1.48872	no_gene
chr1	7151291	7151447	3	458	474	0.742378	6579447	7805084	1.48872	CAMTA1
chr1	7202140	7202240	3	292	129	1.44055	6579447	7805084	1.48872	CAMTA1
chr1	7309548	7309688	3	178	192	1.44055	6579447	7805084	1.48872	CAMTA1
chr1	7527815	7527975	3	739	258	1.44055	6579447	7805084	1.48872	CAMTA1
chr1	7700457	7700615	3	454	108	1.92053	6579447	7805084	1.48872	CAMTA1
chr1	7721783	7721928	3	234	51	1.92053	6579447	7805084	1.48872	CAMTA1
chr1	7723410	7725261	3	218	62	1.92053	6579447	7805084	1.48872	CAMTA1
chr1	7730968	7731099	3	342	90	1.92053	6579447	7805084	1.48872	CAMTA1
chr1	7732034	7732194	3	331	136	1.65295	6579447	7805084	1.48872	no_gene
chr1	7737656	7737795	3	295	135	1.65295	6579447	7805084	1.48872	CAMTA1
chr1	7740144	7740304	3	44	14	1.65295	6579447	7805084	1.48872	CAMTA1
chr1	7792484	7792661	3	394	205	1.65295	6579447	7805084	1.48872	CAMTA1
chr1	7796401	7796602	3	506	209	1.23236	6579447	7805084	1.48872	CAMTA1
chr1	7796980	7797080	3	394	212	1.23236	6579447	7805084	1.48872	CAMTA1
chr1	7797312	7797632	3	437	243	1.23236	6579447	7805084	1.48872	CAMTA1
chr1	7798016	7798544	3	227	191	1.23236	6579447	7805084	1.48872	CAMTA1
chr1	7804892	7805084	3	248	152	1.23236	6579447	7805084	1.48872	CAMTA1
chr1	7805902	7806153	2	516	439	0.903074	7805902	8075681	1.00028	CAMTA1
chr1	7807755	7807855	2	226	204	1.23236	7805902	8075681	1.00028	CAMTA1
chr1	7809791	7809891	2	317	260	0.93675	7805902	8075681	1.00028	CAMTA1
chr1	7810991	7811091	2	186	226	1.23236	7805902	8075681	1.00028	no_gene
chr1	7811256	7811454	2	202	148	1.23236	7805902	8075681	1.00028	CAMTA1
chr1	7812445	7812606	2	203	277	0.563059	7805902	8075681	1.00028	CAMTA1
chr1	7815663	7815763	2	383	285	1.0325	7805902	8075681	1.00028	CAMTA1
chr1	7826499	7826599	2	274	253	1.23236	7805902	8075681	1.00028	CAMTA1
chr1	7831334	7831494	2	361	144	1.23236	7805902	8075681	1.00028	VAMP3
chr1	7833486	7833586	2	282	342	0.633521	7805902	8075681	1.00028	VAMP3
chr1	7837217	7837380	2	221	203	1.23236	7805902	8075681	1.00028	VAMP3
chr1	7838153	7838253	2	434	376	0.886829	7805902	8075681	1.00028	VAMP3
chr1	7839645	7839745	2	555	453	0.94131	7805902	8075681	1.00028	VAMP3
chr1	7844904	7845115	2	207	117	1.23236	7805902	8075681	1.00028	PER3
chr1	7845498	7845648	2	202	168	1.23236	7805902	8075681	1.00028	PER3
chr1	7846778	7846898	2	316	269	0.902553	7805902	8075681	1.00028	PER3
chr1	7847475	7847575	2	185	264	0.538401	7805902	8075681	1.00028	PER3
chr1	7848102	7848308	2	477	505	0.725713	7805902	8075681	1.00028	PER3
chr1	7853993	7854093	2	308	254	1.23236	7805902	8075681	1.00028	PER3
chr1	7858582	7858735	2	257	210	1.23236	7805902	8075681	1.00028	PER3
chr1	7861100	7861262	2	647	690	0.720432	7805902	8075681	1.00028	PER3
chr1	7863104	7863215	2	618	567	0.83742	7805902	8075681	1.00028	PER3
chr1	7863749	7863912	2	274	301	0.699394	7805902	8075681	1.00028	PER3
chr1	7868890	7869060	2	409	684	0.459415	7805902	8075681	1.00028	PER3
chr1	7869950	7870083	2	427	231	1.23236	7805902	8075681	1.00028	PER3
chr1	7870495	7870648	2	325	220	1.39686	7805902	8075681	1.00028	PER3
chr1	7879342	7879482	2	265	298	0.683231	7805902	8075681	1.00028	PER3
chr1	7880172	7880301	2	332	358	0.712513	7805902	8075681	1.00028	PER3
chr1	7880524	7880702	2	362	260	1.06973	7805902	8075681	1.00028	PER3
chr1	7886537	7886772	2	750	576	1.00041	7805902	8075681	1.00028	PER3
chr1	7887175	7887877	2	395	209	1.39686	7805902	8075681	1.00028	PER3
chr1	7889892	7890223	2	564	380	1.14034	7805902	8075681	1.00028	PER3
chr1	7895819	7896007	2	233	222	1.39686	7805902	8075681	1.00028	PER3
chr1	7897056	7897211	2	213	248	1.39686	7805902	8075681	1.00028	PER3
chr1	7902723	7902823	2	346	311	0.854779	7805902	8075681	1.00028	PER3
chr1	7903956	7904056	2	210	187	1.39686	7805902	8075681	1.00028	PER3
chr1	7906409	7906509	2	444	205	1.39686	7805902	8075681	1.00028	UTS2
chr1	7906738	7906838	2	162	116	1.39686	7805902	8075681	1.00028	UTS2
chr1	7907823	7907944	2	358	290	0.948469	7805902	8075681	1.00028	UTS2
chr1	7909617	7909771	2	338	295	0.880304	7805902	8075681	1.00028	UTS2
chr1	7910869	7910984	2	479	278	1.32382	7805902	8075681	1.00028	UTS2
chr1	7912958	7913065	2	250	253	1.39686	7805902	8075681	1.00028	UTS2
chr1	7913314	7913493	2	419	355	0.906825	7805902	8075681	1.00028	UTS2
chr1	7980889	7980989	2	419	363	0.88684	7805902	8075681	1.00028	TNFRSF9
chr1	7993219	7993358	2	294	206	1.65935	7805902	8075681	1.00028	TNFRSF9
chr1	7995070	7995205	2	333	306	0.836105	7805902	8075681	1.00028	TNFRSF9
chr1	7997733	7997833	2	331	330	0.770641	7805902	8075681	1.00028	TNFRSF9
chr1	7998250	7998392	2	227	270	0.645952	7805902	8075681	1.00028	TNFRSF9
chr1	7998778	7998890	2	211	268	0.604903	7805902	8075681	1.00028	TNFRSF9
chr1	7999952	8000056	2	267	272	0.754189	7805902	8075681	1.00028	TNFRSF9
chr1	8022794	8022986	2	914	796	0.882208	7805902	8075681	1.00028	PARK7
chr1	8025332	8025536	2	1145	1129	0.779201	7805902	8075681	1.00028	PARK7
chr1	8029353	8029505	2	417	532	0.60223	7805902	8075681	1.00028	PARK7
chr1	8030902	8031074	2	1284	836	1.18004	7805902	8075681	1.00028	PARK7
chr1	8037660	8037839	2	878	665	1.0144	7805902	8075681	1.00028	PARK7
chr1	8044902	8045165	2	1150	818	1.08015	7805902	8075681	1.00028	PARK7
chr1	8073267	8074458	2	525	432	0.933713	7805902	8075681	1.00028	ERRFI1
chr1	8075356	8075456	2	281	293	0.736846	7805902	8075681	1.00028	ERRFI1
chr1	8075552	8075681	2	345	429	0.617874	7805902	8075681	1.00028	ERRFI1
chr1	8378096	8378257	3	32	11	1.65935	8378096	10075915	1.5678	SLC45A1
chr1	8384364	8384788	3	444	149	1.65935	8378096	10075915	1.5678	SLC45A1
chr1	8385354	8385454	3	289	201	1.65935	8378096	10075915	1.5678	SLC45A1
chr1	8385875	8386104	3	928	367	1.94276	8378096	10075915	1.5678	SLC45A1
chr1	8390266	8390998	3	339	103	1.65935	8378096	10075915	1.5678	SLC45A1
chr1	8395494	8395652	3	194	55	1.65935	8378096	10075915	1.5678	SLC45A1
chr1	8397873	8398054	3	444	170	1.65935	8378096	10075915	1.5678	SLC45A1
chr1	8399550	8399760	3	804	272	2.27104	8378096	10075915	1.5678	SLC45A1
chr1	8403804	8404075	3	476	208	1.65935	8378096	10075915	1.5678	SLC45A1
chr1	8415113	8415213	3	492	209	1.83253	8378096	10075915	1.5678	RERE
chr1	8415465	8415661	3	188	61	1.83253	8378096	10075915	1.5678	RERE
chr1	8416126	8416337	3	143	37	1.83253	8378096	10075915	1.5678	RERE
chr1	8418253	8418978	3	165	41	1.83253	8378096	10075915	1.5678	RERE
chr1	8419821	8420048	3	782	236	1.83253	8378096	10075915	1.5678	RERE
chr1	8420169	8421559	3	157	41	1.83253	8378096	10075915	1.5678	RERE
chr1	8421820	8421938	3	240	83	1.83253	8378096	10075915	1.5678	RERE
chr1	8422710	8422906	3	744	275	2.07864	8378096	10075915	1.5678	RERE
chr1	8424113	8424317	3	1211	434	2.14384	8378096	10075915	1.5678	RERE
chr1	8424802	8424902	3	657	189	1.83253	8378096	10075915	1.5678	RERE
chr1	8425869	8426036	3	521	166	1.42852	8378096	10075915	1.5678	RERE
chr1	8440782	8441145	3	393	191	1.42852	8378096	10075915	1.5678	RERE
chr1	8482777	8482877	3	348	427	0.626166	8378096	10075915	1.5678	RERE
chr1	8525720	8526085	3	253	191	1.42852	8378096	10075915	1.5678	RERE
chr1	8555120	8555224	3	620	327	1.45674	8378096	10075915	1.5678	RERE
chr1	8557462	8557591	3	303	326	0.714107	8378096	10075915	1.5678	RERE
chr1	8568660	8568760	3	362	346	0.803842	8378096	10075915	1.5678	RERE
chr1	8585780	8585880	3	195	149	1.42852	8378096	10075915	1.5678	RERE
chr1	8601270	8601379	3	264	329	0.616518	8378096	10075915	1.5678	RERE
chr1	8616531	8616632	3	402	366	0.843884	8378096	10075915	1.5678	RERE
chr1	8617474	8617634	3	656	709	0.710879	8378096	10075915	1.5678	RERE
chr1	8674617	8674747	3	335	200	1.42852	8378096	10075915	1.5678	RERE
chr1	8684354	8684454	3	526	489	0.826447	8378096	10075915	1.5678	RERE
chr1	8716029	8716358	3	571	509	0.861899	8378096	10075915	1.5678	RERE
chr1	8921403	8921503	3	247	172	1.42852	8378096	10075915	1.5678	ENO1
chr1	8922925	8923025	3	297	121	1.42852	8378096	10075915	1.5678	ENO1
chr1	8923260	8923404	3	391	160	1.42852	8378096	10075915	1.5678	ENO1
chr1	8923947	8924153	3	1102	546	1.5507	8378096	10075915	1.5678	ENO1
chr1	8925341	8925543	3	647	396	1.2553	8378096	10075915	1.5678	ENO1
chr1	8926335	8926562	3	628	347	1.39049	8378096	10075915	1.5678	ENO1
chr1	8927173	8927311	3	445	230	1.51487	8378096	10075915	1.5678	ENO1
chr1	8928031	8928131	3	397	264	1.15538	8378096	10075915	1.5678	ENO1
chr1	8930490	8930590	3	429	275	1.19857	8378096	10075915	1.5678	ENO1
chr1	8931947	8932047	3	377	272	1.0649	8378096	10075915	1.5678	ENO1
chr1	8934878	8934978	3	458	354	0.994032	8378096	10075915	1.5678	ENO1
chr1	8938638	8938862	3	553	325	1.30731	8378096	10075915	1.5678	no_gene
chr1	9005875	9006035	3	502	220	1.51487	8378096	10075915	1.5678	CA6
chr1	9009319	9009519	3	202	124	1.51487	8378096	10075915	1.5678	CA6
chr1	9011480	9011762	3	446	189	1.51487	8378096	10075915	1.5678	CA6
chr1	9017193	9017346	3	286	106	1.51487	8378096	10075915	1.5678	CA6
chr1	9018965	9019065	3	220	149	1.51487	8378096	10075915	1.5678	CA6
chr1	9022630	9022730	3	552	396	1.07098	8378096	10075915	1.5678	CA6
chr1	9027715	9027877	3	365	198	1.51487	8378096	10075915	1.5678	CA6
chr1	9030923	9031042	3	409	316	0.99443	8378096	10075915	1.5678	CA6
chr1	9034404	9034504	3	89	62	1.51487	8378096	10075915	1.5678	CA6
chr1	9034618	9034772	3	269	229	1.51487	8378096	10075915	1.5678	CA6
chr1	9063356	9063579	3	853	461	1.42163	8378096	10075915	1.5678	SLC2A7
chr1	9064808	9064940	3	190	112	1.51487	8378096	10075915	1.5678	SLC2A7
chr1	9067356	9067456	3	576	212	1.51487	8378096	10075915	1.5678	SLC2A7
chr1	9070199	9070305	3	393	119	1.51487	8378096	10075915	1.5678	SLC2A7
chr1	9073581	9073696	3	337	104	1.51487	8378096	10075915	1.5678	SLC2A7
chr1	9074727	9074929	3	328	111	1.51487	8378096	10075915	1.5678	SLC2A7
chr1	9075132	9075303	3	355	156	1.51487	8378096	10075915	1.5678	SLC2A7
chr1	9078279	9078436	3	340	213	1.51487	8378096	10075915	1.5678	SLC2A7
chr1	9079265	9079394	3	302	174	1.6346	8378096	10075915	1.5678	SLC2A7
chr1	9082974	9083139	3	379	175	1.6346	8378096	10075915	1.5678	SLC2A7
chr1	9085032	9085135	3	340	93	1.6346	8378096	10075915	1.5678	SLC2A7
chr1	9086269	9086429	3	381	169	1.6346	8378096	10075915	1.5678	SLC2A7
chr1	9097642	9097850	3	692	359	1.48098	8378096	10075915	1.5678	SLC2A5
chr1	9097953	9098085	3	254	105	1.65293	8378096	10075915	1.5678	SLC2A5
chr1	9098477	9098577	3	276	79	1.65293	8378096	10075915	1.5678	SLC2A5
chr1	9098884	9098990	3	243	53	1.65293	8378096	10075915	1.5678	SLC2A5
chr1	9099608	9099723	3	262	59	1.65293	8378096	10075915	1.5678	SLC2A5
chr1	9099856	9100048	3	190	25	3.15627	8378096	10075915	1.5678	SLC2A5
chr1	9100120	9100282	3	160	40	2.48847	8378096	10075915	1.5678	SLC2A5
chr1	9101678	9101998	3	189	95	1.13443	8378096	10075915	1.5678	SLC2A5
chr1	9107666	9107795	3	200	133	1.13443	8378096	10075915	1.5678	SLC2A5
chr1	9109157	9109274	3	262	149	1.30912	8378096	10075915	1.5678	no_gene
chr1	9117504	9117694	3	189	149	1.30912	8378096	10075915	1.5678	SLC2A5
chr1	9118208	9118311	3	396	201	1.30912	8378096	10075915	1.5678	SLC2A5
chr1	9129529	9129629	3	245	155	1.30912	8378096	10075915	1.5678	SLC2A5
chr1	9164475	9164695	3	234	70	1.85447	8378096	10075915	1.5678	GPR157
chr1	9165542	9165741	3	246	78	1.85447	8378096	10075915	1.5678	GPR157
chr1	9171214	9171550	3	526	219	1.85447	8378096	10075915	1.5678	GPR157
chr1	9188322	9189253	3	130	44	1.85447	8378096	10075915	1.5678	GPR157
chr1	9211696	9211894	3	627	310	1.55397	8378096	10075915	1.5678	MIR34A
chr1	9242065	9242345	3	306	122	1.85447	8378096	10075915	1.5678	RP3
chr1	9304942	9305671	3	821	351	1.79711	8378096	10075915	1.5678	H6PD
chr1	9306973	9307193	3	1179	500	1.81168	8378096	10075915	1.5678	H6PD
chr1	9322066	9322438	3	1129	368	2.35713	8378096	10075915	1.5678	H6PD
chr1	9323516	9324979	3	915	295	2.38307	8378096	10075915	1.5678	H6PD
chr1	9415948	9416646	3	264	124	1.85447	8378096	10075915	1.5678	SPSB1
chr1	9427454	9427636	3	635	216	1.85447	8378096	10075915	1.5678	SPSB1
chr1	9599668	9599828	3	160	61	1.85447	8378096	10075915	1.5678	SLC25A33
chr1	9613681	9613865	3	497	389	0.981623	8378096	10075915	1.5678	SLC25A33
chr1	9627330	9627430	3	219	220	1.82841	8378096	10075915	1.5678	SLC25A33
chr1	9630313	9630418	3	362	300	0.927097	8378096	10075915	1.5678	SLC25A33
chr1	9633387	9633487	3	305	321	0.730017	8378096	10075915	1.5678	SLC25A33
chr1	9640009	9640294	3	371	368	0.774576	8378096	10075915	1.5678	SLC25A33
chr1	9642354	9642561	3	751	547	1.05485	8378096	10075915	1.5678	SLC25A33
chr1	9648935	9649103	3	129	34	1.88053	8378096	10075915	1.5678	TMEM201
chr1	9655945	9656070	3	476	165	1.85447	8378096	10075915	1.5678	TMEM201
chr1	9656914	9657113	3	186	52	1.85447	8378096	10075915	1.5678	TMEM201
chr1	9658504	9658685	3	284	70	1.85447	8378096	10075915	1.5678	TMEM201
chr1	9661160	9661514	3	175	53	1.85447	8378096	10075915	1.5678	TMEM201
chr1	9662124	9662351	3	382	96	1.85447	8378096	10075915	1.5678	TMEM201
chr1	9667613	9667847	3	361	121	1.85447	8378096	10075915	1.5678	TMEM201
chr1	9669883	9669983	3	484	113	1.85447	8378096	10075915	1.5678	TMEM201
chr1	9670562	9670863	3	178	81	1.85447	8378096	10075915	1.5678	TMEM201
chr1	9671052	9671152	3	177	72	1.85447	8378096	10075915	1.5678	no_gene
chr1	9671769	9671948	3	415	110	1.85447	8378096	10075915	1.5678	TMEM201
chr1	9673042	9673142	3	331	58	2.12551	8378096	10075915	1.5678	TMEM201
chr1	9713835	9714101	3	470	207	1.58343	8378096	10075915	1.5678	C1orf200
chr1	9714203	9714503	3	919	373	1.89297	8378096	10075915	1.5678	C1orf200
chr1	9770462	9770705	3	997	468	1.63677	8378096	10075915	1.5678	PIK3CD
chr1	9775547	9776187	3	459	139	1.85447	8378096	10075915	1.5678	PIK3CD
chr1	9776446	9776728	3	335	123	1.85447	8378096	10075915	1.5678	PIK3CD
chr1	9776965	9777217	3	403	145	1.85447	8378096	10075915	1.5678	PIK3CD
chr1	9777543	9777735	3	591	204	1.85447	8378096	10075915	1.5678	PIK3CD
chr1	9778155	9778255	3	272	144	1.85447	8378096	10075915	1.5678	no_gene
chr1	9778700	9779024	3	988	350	2.16884	8378096	10075915	1.5678	PIK3CD
chr1	9779927	9780351	3	329	110	1.85447	8378096	10075915	1.5678	PIK3CD
chr1	9780490	9781018	3	154	60	1.85447	8378096	10075915	1.5678	PIK3CD
chr1	9781133	9781357	3	858	264	2.49702	8378096	10075915	1.5678	PIK3CD
chr1	9781450	9781697	3	436	186	1.85447	8378096	10075915	1.5678	PIK3CD
chr1	9781767	9781969	3	278	93	1.85447	8378096	10075915	1.5678	PIK3CD
chr1	9781981	9782465	3	646	235	1.85447	8378096	10075915	1.5678	PIK3CD
chr1	9782524	9782715	3	849	293	2.22627	8378096	10075915	1.5678	PIK3CD
chr1	9783131	9783401	3	878	377	1.78933	8378096	10075915	1.5678	PIK3CD
chr1	9783975	9784201	3	816	311	2.01589	8378096	10075915	1.5678	PIK3CD
chr1	9784282	9784530	3	521	252	1.50529	8378096	10075915	1.5678	PIK3CD
chr1	9784810	9785045	3	833	242	1.50529	8378096	10075915	1.5678	PIK3CD
chr1	9786915	9787155	3	639	277	1.77239	8378096	10075915	1.5678	PIK3CD
chr1	9790563	9790765	3	570	205	1.50529	8378096	10075915	1.5678	CLSTN1
chr1	9791179	9791450	3	389	158	1.50529	8378096	10075915	1.5678	CLSTN1
chr1	9791816	9791956	3	441	121	1.50529	8378096	10075915	1.5678	CLSTN1
chr1	9793456	9793606	3	459	150	1.50529	8378096	10075915	1.5678	CLSTN1
chr1	9794027	9794202	3	338	118	1.50529	8378096	10075915	1.5678	CLSTN1
chr1	9795003	9795234	3	610	278	1.68587	8378096	10075915	1.5678	CLSTN1
chr1	9795522	9795675	3	403	218	1.50529	8378096	10075915	1.5678	CLSTN1
chr1	9795940	9796102	3	558	286	1.49902	8378096	10075915	1.5678	CLSTN1
chr1	9797534	9797634	3	435	283	1.18098	8378096	10075915	1.5678	CLSTN1
chr1	9801149	9801316	3	305	178	1.49972	8378096	10075915	1.5678	CLSTN1
chr1	9803939	9804065	3	256	155	1.49972	8378096	10075915	1.5678	CLSTN1
chr1	9804450	9804703	3	330	123	1.49972	8378096	10075915	1.5678	CLSTN1
chr1	9809516	9809706	3	250	138	1.49972	8378096	10075915	1.5678	CLSTN1
chr1	9809819	9809973	3	277	215	1.49972	8378096	10075915	1.5678	CLSTN1
chr1	9811528	9811741	3	717	298	1.84859	8378096	10075915	1.5678	CLSTN1
chr1	9815169	9815369	3	229	127	1.49972	8378096	10075915	1.5678	CLSTN1
chr1	9816503	9816603	3	267	214	1.49972	8378096	10075915	1.5678	CLSTN1
chr1	9833277	9833454	3	530	387	1.05221	8378096	10075915	1.5678	CLSTN1
chr1	9910755	9910855	3	331	106	1.49972	8378096	10075915	1.5678	CTNNBIP1
chr1	9931240	9931392	3	443	129	1.50251	8378096	10075915	1.5678	CTNNBIP1
chr1	9932024	9932124	3	281	99	1.50251	8378096	10075915	1.5678	CTNNBIP1
chr1	9990436	9990536	3	360	304	0.909844	8378096	10075915	1.5678	LZIC
chr1	9991939	9992039	3	268	160	1.50251	8378096	10075915	1.5678	LZIC
chr1	9992858	9992958	3	283	209	1.50251	8378096	10075915	1.5678	LZIC
chr1	9994817	9994920	3	220	185	1.50251	8378096	10075915	1.5678	LZIC
chr1	9995547	9995687	3	227	232	1.50251	8378096	10075915	1.5678	LZIC
chr1	9996574	9996685	3	306	315	0.746361	8378096	10075915	1.5678	LZIC
chr1	10002715	10002815	3	330	323	0.784963	8378096	10075915	1.5678	no_gene
chr1	10032129	10032248	3	310	209	1.50251	8378096	10075915	1.5678	NMNAT1
chr1	10035647	10035835	3	146	115	1.50251	8378096	10075915	1.5678	NMNAT1
chr1	10041086	10041230	3	294	127	1.50251	8378096	10075915	1.5678	NMNAT1
chr1	10041285	10041385	3	31	23	1.50251	8378096	10075915	1.5678	no_gene
chr1	10042356	10042761	3	231	127	1.50251	8378096	10075915	1.5678	NMNAT1
chr1	10057244	10057403	3	387	104	1.50251	8378096	10075915	1.5678	RBP7
chr1	10066953	10067239	3	106	44	1.50251	8378096	10075915	1.5678	no_gene
chr1	10067625	10067808	3	369	197	1.50251	8378096	10075915	1.5678	RBP7
chr1	10068228	10068334	3	262	129	1.50251	8378096	10075915	1.5678	RBP7
chr1	10075815	10075915	3	381	257	1.50251	8378096	10075915	1.5678	RBP7
chr1	10093690	10093790	2	100	71	1.05125	10093690	10478984	0.962006	UBE4B
chr1	10132083	10132283	2	286	218	1.05125	10093690	10478984	0.962006	UBE4B
chr1	10132507	10132607	2	188	183	1.05125	10093690	10478984	0.962006	UBE4B
chr1	10155516	10155656	2	546	416	1.00841	10093690	10478984	0.962006	UBE4B
chr1	10161159	10161259	2	302	297	0.781247	10093690	10478984	0.962006	UBE4B
chr1	10163003	10163152	2	212	177	1.05125	10093690	10478984	0.962006	UBE4B
chr1	10165571	10165804	2	702	671	0.803808	10093690	10478984	0.962006	UBE4B
chr1	10166252	10166643	2	198	119	1.05125	10093690	10478984	0.962006	UBE4B
chr1	10167249	10167432	2	442	325	1.04491	10093690	10478984	0.962006	UBE4B
chr1	10177464	10177660	2	315	309	0.783231	10093690	10478984	0.962006	UBE4B
chr1	10179568	10179673	2	496	302	1.26186	10093690	10478984	0.962006	UBE4B
chr1	10182017	10182136	2	182	176	1.05125	10093690	10478984	0.962006	UBE4B
chr1	10186843	10186943	2	388	367	0.812276	10093690	10478984	0.962006	UBE4B
chr1	10189428	10189528	2	167	155	1.05125	10093690	10478984	0.962006	UBE4B
chr1	10190555	10190676	2	391	206	1.05125	10093690	10478984	0.962006	UBE4B
chr1	10190770	10190873	2	241	201	1.05125	10093690	10478984	0.962006	UBE4B
chr1	10192424	10192542	2	318	175	1.05125	10093690	10478984	0.962006	UBE4B
chr1	10195043	10195246	2	575	444	0.995	10093690	10478984	0.962006	UBE4B
chr1	10197122	10197265	2	572	362	1.21402	10093690	10478984	0.962006	UBE4B
chr1	10204995	10205099	2	118	113	1.05125	10093690	10478984	0.962006	UBE4B
chr1	10207018	10207150	2	291	145	1.05125	10093690	10478984	0.962006	UBE4B
chr1	10209239	10209342	2	154	219	1.05125	10093690	10478984	0.962006	UBE4B
chr1	10211381	10211621	2	392	262	1.14954	10093690	10478984	0.962006	UBE4B
chr1	10218411	10218542	2	295	157	1.05125	10093690	10478984	0.962006	UBE4B
chr1	10221197	10221346	2	287	217	1.05125	10093690	10478984	0.962006	UBE4B
chr1	10228191	10228330	2	334	139	1.05125	10093690	10478984	0.962006	UBE4B
chr1	10231193	10231389	2	233	169	1.05125	10093690	10478984	0.962006	UBE4B
chr1	10238699	10238888	2	241	209	1.05125	10093690	10478984	0.962006	UBE4B
chr1	10239471	10239622	2	417	248	1.05125	10093690	10478984	0.962006	UBE4B
chr1	10239933	10240033	2	445	255	1.05125	10093690	10478984	0.962006	UBE4B
chr1	10292335	10292543	2	450	524	0.659811	10093690	10478984	0.962006	KIF1B
chr1	10316253	10316432	2	547	576	0.72963	10093690	10478984	0.962006	KIF1B
chr1	10318499	10318781	2	433	385	0.864102	10093690	10478984	0.962006	KIF1B
chr1	10321911	10322079	2	731	677	0.829596	10093690	10478984	0.962006	KIF1B
chr1	10327386	10327667	2	439	387	0.871548	10093690	10478984	0.962006	KIF1B
chr1	10328158	10328372	2	676	602	0.862756	10093690	10478984	0.962006	KIF1B
chr1	10331508	10331688	2	558	669	0.640835	10093690	10478984	0.962006	KIF1B
chr1	10332247	10332415	2	496	594	0.641554	10093690	10478984	0.962006	KIF1B
chr1	10332461	10332561	2	200	292	0.526242	10093690	10478984	0.962006	KIF1B
chr1	10333030	10333130	2	382	380	0.772356	10093690	10478984	0.962006	KIF1B
chr1	10334927	10335027	2	129	193	1.05125	10093690	10478984	0.962006	KIF1B
chr1	10335434	10335612	2	665	687	0.743709	10093690	10478984	0.962006	KIF1B
chr1	10336327	10336508	2	595	555	0.823687	10093690	10478984	0.962006	KIF1B
chr1	10337992	10338237	2	496	535	0.712305	10093690	10478984	0.962006	KIF1B
chr1	10339125	10339225	2	321	355	0.694728	10093690	10478984	0.962006	KIF1B
chr1	10342368	10342642	2	637	665	0.735963	10093690	10478984	0.962006	KIF1B
chr1	10351088	10351270	2	687	530	0.995907	10093690	10478984	0.962006	KIF1B
chr1	10352052	10352231	2	538	555	0.744779	10093690	10478984	0.962006	KIF1B
chr1	10355092	10355274	2	675	701	0.739816	10093690	10478984	0.962006	KIF1B
chr1	10355666	10355875	2	604	511	0.908143	10093690	10478984	0.962006	KIF1B
chr1	10356588	10356774	2	685	691	0.761641	10093690	10478984	0.962006	KIF1B
chr1	10356903	10357355	2	511	539	0.7284	10093690	10478984	0.962006	KIF1B
chr1	10363169	10364756	2	471	421	0.859561	10093690	10478984	0.962006	KIF1B
chr1	10380049	10380245	2	632	526	0.923144	10093690	10478984	0.962006	KIF1B
chr1	10381715	10381966	2	429	496	0.664529	10093690	10478984	0.962006	KIF1B
chr1	10383890	10384171	2	310	236	1.05125	10093690	10478984	0.962006	KIF1B
chr1	10384764	10385004	2	847	834	0.780289	10093690	10478984	0.962006	KIF1B
chr1	10386117	10386468	2	909	533	1.31031	10093690	10478984	0.962006	KIF1B
chr1	10394526	10394747	2	974	626	1.19543	10093690	10478984	0.962006	KIF1B
chr1	10396663	10396851	2	419	384	0.838341	10093690	10478984	0.962006	KIF1B
chr1	10397080	10397312	2	602	574	0.805791	10093690	10478984	0.962006	KIF1B
chr1	10397377	10397642	2	477	422	0.868448	10093690	10478984	0.962006	KIF1B
chr1	10399775	10399968	2	674	642	0.806609	10093690	10478984	0.962006	KIF1B
chr1	10402056	10402277	2	704	578	0.9358	10093690	10478984	0.962006	KIF1B
chr1	10403227	10403396	2	1624	1034	1.20671	10093690	10478984	0.962006	KIF1B
chr1	10405851	10406062	2	471	498	0.726657	10093690	10478984	0.962006	KIF1B
chr1	10407761	10407936	2	576	619	0.71494	10093690	10478984	0.962006	KIF1B
chr1	10408655	10408842	2	877	598	1.12677	10093690	10478984	0.962006	KIF1B
chr1	10412637	10412845	2	589	480	0.942784	10093690	10478984	0.962006	KIF1B
chr1	10420935	10421152	2	843	591	1.09592	10093690	10478984	0.962006	KIF1B
chr1	10421698	10421934	2	704	522	1.03619	10093690	10478984	0.962006	KIF1B
chr1	10423289	10423453	2	410	332	0.94882	10093690	10478984	0.962006	KIF1B
chr1	10425106	10425354	2	601	325	1.42079	10093690	10478984	0.962006	KIF1B
chr1	10425415	10425757	2	779	403	1.48515	10093690	10478984	0.962006	KIF1B
chr1	10428470	10428647	2	895	645	1.06611	10093690	10478984	0.962006	KIF1B
chr1	10431147	10431371	2	820	654	0.963328	10093690	10478984	0.962006	KIF1B
chr1	10434322	10434574	2	430	381	0.867125	10093690	10478984	0.962006	KIF1B
chr1	10434860	10435155	2	493	424	0.893345	10093690	10478984	0.962006	KIF1B
chr1	10435261	10435482	2	768	464	1.27169	10093690	10478984	0.962006	KIF1B
chr1	10436551	10436696	2	987	594	1.27664	10093690	10478984	0.962006	KIF1B
chr1	10438378	10438478	2	463	323	1.10133	10093690	10478984	0.962006	KIF1B
chr1	10459068	10459228	2	265	103	1.05125	10093690	10478984	0.962006	PGD
chr1	10459673	10459773	2	484	179	1.05125	10093690	10478984	0.962006	PGD
chr1	10460447	10460631	2	264	215	1.05125	10093690	10478984	0.962006	PGD
chr1	10463110	10463210	2	394	340	0.890339	10093690	10478984	0.962006	PGD
chr1	10464215	10464338	2	308	168	1.05125	10093690	10478984	0.962006	PGD
chr1	10468112	10468212	2	293	193	1.05125	10093690	10478984	0.962006	PGD
chr1	10471472	10471611	2	460	229	1.05125	10093690	10478984	0.962006	PGD
chr1	10473116	10473310	2	295	199	1.05125	10093690	10478984	0.962006	PGD
chr1	10477041	10477176	2	226	239	1.05125	10093690	10478984	0.962006	PGD
chr1	10477430	10477568	2	164	93	1.05125	10093690	10478984	0.962006	PGD
chr1	10478880	10478984	2	472	224	1.05125	10093690	10478984	0.962006	PGD
chr1	10479471	10479598	3	260	144	1.31787	10479471	11167599	1.633	PGD
chr1	10479684	10479808	3	374	235	1.31787	10479471	11167599	1.633	PGD
chr1	10490490	10490650	3	296	125	1.31787	10479471	11167599	1.633	APITD1
chr1	10491345	10491458	3	440	250	1.31787	10479471	11167599	1.633	no_gene
chr1	10493896	10494024	3	450	196	1.31787	10479471	11167599	1.633	APITD1
chr1	10494621	10494780	3	217	177	1.31787	10479471	11167599	1.633	APITD1
chr1	10500387	10500487	3	244	173	1.31787	10479471	11167599	1.633	APITD1
chr1	10502279	10502464	3	307	258	1.31787	10479471	11167599	1.633	APITD1
chr1	10510128	10510381	3	58	31	1.31787	10479471	11167599	1.633	APITD1
chr1	10511431	10511654	3	289	107	1.31787	10479471	11167599	1.633	APITD1
chr1	10521544	10521761	3	446	149	1.31787	10479471	11167599	1.633	DFFA
chr1	10523088	10523268	3	393	167	1.31787	10479471	11167599	1.633	DFFA
chr1	10523485	10523679	3	296	100	1.31787	10479471	11167599	1.633	DFFA
chr1	10527244	10527391	3	450	224	1.31787	10479471	11167599	1.633	DFFA
chr1	10529231	10529397	3	252	189	1.31787	10479471	11167599	1.633	DFFA
chr1	10532377	10532517	3	162	92	1.31787	10479471	11167599	1.633	DFFA
chr1	10534972	10535110	3	606	293	1.58907	10479471	11167599	1.633	PEX14
chr1	10555264	10555429	3	687	556	0.949336	10479471	11167599	1.633	PEX14
chr1	10596218	10596405	3	904	429	1.61901	10479471	11167599	1.633	PEX14
chr1	10659243	10659474	3	1067	536	1.52946	10479471	11167599	1.633	PEX14
chr1	10678337	10678525	3	596	248	2.08867	10479471	11167599	1.633	PEX14
chr1	10683024	10683233	3	1068	492	1.6678	10479471	11167599	1.633	PEX14
chr1	10684345	10684545	3	759	214	2.08867	10479471	11167599	1.633	PEX14
chr1	10687277	10687471	3	725	221	2.08867	10479471	11167599	1.633	PEX14
chr1	10689536	10690095	3	339	92	2.08867	10479471	11167599	1.633	PEX14
chr1	10698985	10700118	3	208	44	2.08867	10479471	11167599	1.633	CASZ1
chr1	10702913	10703059	3	191	41	2.08867	10479471	11167599	1.633	CASZ1
chr1	10703214	10703370	3	302	85	2.08867	10479471	11167599	1.633	CASZ1
chr1	10704971	10705147	3	293	110	2.08867	10479471	11167599	1.633	CASZ1
chr1	10706182	10706385	3	942	315	2.29762	10479471	11167599	1.633	CASZ1
chr1	10707840	10708198	3	218	70	2.08867	10479471	11167599	1.633	CASZ1
chr1	10709124	10709251	3	190	68	2.08867	10479471	11167599	1.633	CASZ1
chr1	10709337	10709496	3	102	34	2.08867	10479471	11167599	1.633	CASZ1
chr1	10710730	10710830	3	493	95	2.08867	10479471	11167599	1.633	CASZ1
chr1	10710945	10711174	3	80	27	2.08867	10479471	11167599	1.633	CASZ1
chr1	10713092	10714277	3	147	43	2.08867	10479471	11167599	1.633	CASZ1
chr1	10714473	10714650	3	328	111	2.08867	10479471	11167599	1.633	CASZ1
chr1	10715703	10715872	3	320	66	2.08867	10479471	11167599	1.633	CASZ1
chr1	10716698	10716798	3	280	91	1.725	10479471	11167599	1.633	CASZ1
chr1	10718548	10718648	3	367	103	1.725	10479471	11167599	1.633	CASZ1
chr1	10719756	10720675	3	403	97	1.725	10479471	11167599	1.633	CASZ1
chr1	10725137	10725630	3	101	25	1.725	10479471	11167599	1.633	CASZ1
chr1	10753839	10753999	3	964	334	2.21753	10479471	11167599	1.633	CASZ1
chr1	10754328	10754428	3	205	78	1.725	10479471	11167599	1.633	CASZ1
chr1	11007717	11008903	3	157	42	1.725	10479471	11167599	1.633	C1orf127
chr1	11009666	11009873	3	315	99	1.725	10479471	11167599	1.633	C1orf127
chr1	11014073	11014201	3	266	106	1.725	10479471	11167599	1.633	C1orf127
chr1	11015044	11015245	3	313	104	1.725	10479471	11167599	1.633	C1orf127
chr1	11017071	11017171	3	228	50	1.725	10479471	11167599	1.633	C1orf127
chr1	11017639	11017812	3	280	96	1.725	10479471	11167599	1.633	C1orf127
chr1	11018680	11018840	3	522	184	1.725	10479471	11167599	1.633	C1orf127
chr1	11024182	11024328	3	361	145	1.725	10479471	11167599	1.633	C1orf127
chr1	11026413	11026539	3	157	95	1.725	10479471	11167599	1.633	C1orf127
chr1	11030025	11030146	3	231	80	1.725	10479471	11167599	1.633	C1orf127
chr1	11036211	11036313	3	356	162	1.725	10479471	11167599	1.633	C1orf127
chr1	11042031	11042131	3	373	129	1.39592	10479471	11167599	1.633	C1orf127
chr1	11073733	11074073	3	870	731	0.914408	10479471	11167599	1.633	TARDBP
chr1	11076849	11077115	3	582	489	0.914433	10479471	11167599	1.633	TARDBP
chr1	11078738	11078981	3	797	763	0.802549	10479471	11167599	1.633	TARDBP
chr1	11080434	11080707	3	736	489	1.1564	10479471	11167599	1.633	TARDBP
chr1	11082129	11082762	3	255	178	1.39592	10479471	11167599	1.633	TARDBP
chr1	11083227	11083327	3	366	246	1.39592	10479471	11167599	1.633	TARDBP
chr1	11086939	11087707	3	183	157	1.39592	10479471	11167599	1.633	MASP2
chr1	11090220	11090320	3	246	187	1.39592	10479471	11167599	1.633	MASP2
chr1	11090802	11090941	3	209	138	1.39592	10479471	11167599	1.633	MASP2
chr1	11094874	11094974	3	239	104	1.39592	10479471	11167599	1.633	MASP2
chr1	11097747	11097870	3	195	158	1.39592	10479471	11167599	1.633	MASP2
chr1	11102929	11103081	3	133	72	1.91696	10479471	11167599	1.633	MASP2
chr1	11103393	11103594	3	269	81	1.91696	10479471	11167599	1.633	MASP2
chr1	11104893	11105053	3	344	87	1.91696	10479471	11167599	1.633	MASP2
chr1	11105264	11105598	3	264	84	1.91696	10479471	11167599	1.633	MASP2
chr1	11106556	11106792	3	383	124	1.91696	10479471	11167599	1.633	MASP2
chr1	11106945	11107178	3	233	59	1.91696	10479471	11167599	1.633	MASP2
chr1	11107212	11107312	3	55	24	1.91696	10479471	11167599	1.633	MASP2
chr1	11114822	11115143	3	202	51	1.91696	10479471	11167599	1.633	SRM
chr1	11115795	11115985	3	242	61	2.22374	10479471	11167599	1.633	SRM
chr1	11116059	11116159	3	131	35	2.22374	10479471	11167599	1.633	SRM
chr1	11116658	11116816	3	395	130	1.78937	10479471	11167599	1.633	SRM
chr1	11118853	11118953	3	207	30	2.65811	10479471	11167599	1.633	SRM
chr1	11119279	11119404	3	355	144	1.87748	10479471	11167599	1.633	SRM
chr1	11119810	11120002	3	155	46	1.87748	10479471	11167599	1.633	SRM
chr1	11126740	11126840	3	324	192	1.87748	10479471	11167599	1.633	EXOSC10
chr1	11128053	11128153	3	214	65	1.87748	10479471	11167599	1.633	EXOSC10
chr1	11128682	11128782	3	378	227	1.69186	10479471	11167599	1.633	EXOSC10
chr1	11129613	11129789	3	458	195	1.69186	10479471	11167599	1.633	EXOSC10
chr1	11130943	11131043	3	258	64	1.69186	10479471	11167599	1.633	EXOSC10
chr1	11132136	11132236	3	283	143	1.69186	10479471	11167599	1.633	EXOSC10
chr1	11133978	11134078	3	481	218	1.69186	10479471	11167599	1.633	EXOSC10
chr1	11134285	11134385	3	302	198	1.69186	10479471	11167599	1.633	EXOSC10
chr1	11136896	11137007	3	278	154	1.69186	10479471	11167599	1.633	EXOSC10
chr1	11137416	11137710	3	221	93	1.69186	10479471	11167599	1.633	EXOSC10
chr1	11139765	11139881	3	462	129	1.30516	10479471	11167599	1.633	EXOSC10
chr1	11140531	11140631	3	158	109	1.30516	10479471	11167599	1.633	EXOSC10
chr1	11140786	11140971	3	243	171	1.30516	10479471	11167599	1.633	EXOSC10
chr1	11141136	11141297	3	311	154	1.30516	10479471	11167599	1.633	EXOSC10
chr1	11142742	11142937	3	269	156	1.30516	10479471	11167599	1.633	EXOSC10
chr1	11147502	11147650	3	380	308	0.947918	10479471	11167599	1.633	EXOSC10
chr1	11147854	11147969	3	308	252	1.30516	10479471	11167599	1.633	EXOSC10
chr1	11148167	11148267	3	230	205	1.30516	10479471	11167599	1.633	EXOSC10
chr1	11150538	11150727	3	352	164	1.30516	10479471	11167599	1.633	EXOSC10
chr1	11151068	11151238	3	222	187	1.30516	10479471	11167599	1.633	EXOSC10
chr1	11151547	11151656	3	241	180	1.30516	10479471	11167599	1.633	EXOSC10
chr1	11155812	11155940	3	241	152	1.30516	10479471	11167599	1.633	EXOSC10
chr1	11158074	11158215	3	243	254	1.30516	10479471	11167599	1.633	EXOSC10
chr1	11159775	11159890	3	144	87	1.30516	10479471	11167599	1.633	EXOSC10
chr1	11166995	11167181	3	229	184	1.30516	10479471	11167599	1.633	MTOR
chr1	11167499	11167599	3	235	188	1.30516	10479471	11167599	1.633	MTOR
chr1	11168235	11168345	2	400	305	1.00762	11168235	11346239	1.12668	MTOR
chr1	11169337	11169437	2	262	165	1.30516	11168235	11346239	1.12668	MTOR
chr1	11169696	11169796	2	314	306	0.788399	11168235	11346239	1.12668	MTOR
chr1	11171136	11171236	2	301	162	1.06033	11168235	11346239	1.12668	no_gene
chr1	11172836	11172991	2	547	346	1.21464	11168235	11346239	1.12668	MTOR
chr1	11174372	11174512	2	247	145	1.06033	11168235	11346239	1.12668	MTOR
chr1	11174857	11174957	2	369	354	0.800868	11168235	11346239	1.12668	MTOR
chr1	11175439	11175539	2	376	217	1.06033	11168235	11346239	1.12668	MTOR
chr1	11177052	11177152	2	232	172	1.06033	11168235	11346239	1.12668	MTOR
chr1	11181300	11181427	2	418	222	1.06033	11168235	11346239	1.12668	MTOR
chr1	11182033	11182185	2	206	121	1.06033	11168235	11346239	1.12668	MTOR
chr1	11184552	11184692	2	175	138	1.06033	11168235	11346239	1.12668	MTOR
chr1	11186676	11186855	2	235	206	1.06033	11168235	11346239	1.12668	MTOR
chr1	11187064	11187203	2	296	187	1.06033	11168235	11346239	1.12668	MTOR
chr1	11187678	11187865	2	276	194	1.06033	11168235	11346239	1.12668	MTOR
chr1	11188058	11188185	2	323	233	1.06033	11168235	11346239	1.12668	MTOR
chr1	11188508	11188611	2	249	134	1.06033	11168235	11346239	1.12668	MTOR
chr1	11188909	11189010	2	184	179	1.06033	11168235	11346239	1.12668	MTOR
chr1	11189792	11189897	2	393	220	1.06033	11168235	11346239	1.12668	MTOR
chr1	11190583	11190836	2	641	262	1.87973	11168235	11346239	1.12668	MTOR
chr1	11193134	11193256	2	498	272	1.40669	11168235	11346239	1.12668	MTOR
chr1	11194405	11194525	2	422	226	1.06033	11168235	11346239	1.12668	MTOR
chr1	11199358	11199538	2	247	143	1.06033	11168235	11346239	1.12668	MTOR
chr1	11199587	11199717	2	352	159	1.06033	11168235	11346239	1.12668	MTOR
chr1	11204702	11204814	2	261	198	1.06033	11168235	11346239	1.12668	MTOR
chr1	11205013	11205113	2	227	183	1.06033	11168235	11346239	1.12668	MTOR
chr1	11206730	11206850	2	226	152	1.06033	11168235	11346239	1.12668	MTOR
chr1	11210180	11210285	2	245	179	1.06033	11168235	11346239	1.12668	MTOR
chr1	11217206	11217350	2	238	145	1.06033	11168235	11346239	1.12668	MTOR
chr1	11227486	11227586	2	160	151	1.06033	11168235	11346239	1.12668	MTOR
chr1	11249634	11250014	2	374	186	1.06033	11168235	11346239	1.12668	ANGPTL7
chr1	11252324	11252429	2	305	185	1.06033	11168235	11346239	1.12668	ANGPTL7
chr1	11253634	11253840	2	305	162	1.06033	11168235	11346239	1.12668	ANGPTL7
chr1	11254515	11254718	2	585	406	1.10705	11168235	11346239	1.12668	ANGPTL7
chr1	11254908	11255082	2	269	252	1.06033	11168235	11346239	1.12668	ANGPTL7
chr1	11259312	11259462	2	424	250	1.06033	11168235	11346239	1.12668	MTOR
chr1	11259595	11259762	2	305	224	1.06033	11168235	11346239	1.12668	MTOR
chr1	11264615	11264762	2	302	179	1.06033	11168235	11346239	1.12668	MTOR
chr1	11269366	11269517	2	354	249	1.06033	11168235	11346239	1.12668	MTOR
chr1	11270867	11270967	2	267	201	1.06033	11168235	11346239	1.12668	MTOR
chr1	11272366	11272533	2	340	187	1.1674	11168235	11346239	1.12668	MTOR
chr1	11272850	11272967	2	290	283	0.787317	11168235	11346239	1.12668	MTOR
chr1	11273453	11273625	2	315	240	1.1674	11168235	11346239	1.12668	MTOR
chr1	11276198	11276298	2	177	121	1.1674	11168235	11346239	1.12668	MTOR
chr1	11288722	11288977	2	415	221	1.1674	11168235	11346239	1.12668	MTOR
chr1	11290979	11291113	2	358	231	1.1674	11168235	11346239	1.12668	MTOR
chr1	11291354	11291493	2	272	202	1.1674	11168235	11346239	1.12668	MTOR
chr1	11292489	11292589	2	267	212	1.1674	11168235	11346239	1.12668	MTOR
chr1	11293449	11293549	2	340	313	0.834589	11168235	11346239	1.12668	MTOR
chr1	11294147	11294324	2	419	268	1.20121	11168235	11346239	1.12668	MTOR
chr1	11297897	11298107	2	676	322	1.61298	11168235	11346239	1.12668	MTOR
chr1	11298456	11298676	2	532	271	1.50827	11168235	11346239	1.12668	MTOR
chr1	11300357	11300606	2	295	114	1.1674	11168235	11346239	1.12668	MTOR
chr1	11301607	11301740	2	204	93	1.1674	11168235	11346239	1.12668	MTOR
chr1	11303158	11303359	2	482	320	1.15727	11168235	11346239	1.12668	MTOR
chr1	11307679	11307792	2	315	164	1.1674	11168235	11346239	1.12668	MTOR
chr1	11307873	11308153	2	140	77	1.1674	11168235	11346239	1.12668	MTOR
chr1	11313893	11314032	2	425	220	1.1674	11168235	11346239	1.12668	MTOR
chr1	11316046	11316251	2	324	138	1.1674	11168235	11346239	1.12668	MTOR
chr1	11316987	11317224	2	535	252	1.1674	11168235	11346239	1.12668	MTOR
chr1	11318539	11318652	2	213	142	1.1674	11168235	11346239	1.12668	MTOR
chr1	11319281	11319468	2	316	201	1.1674	11168235	11346239	1.12668	MTOR
chr1	11333537	11334168	2	624	350	1.36979	11168235	11346239	1.12668	UBIAD1
chr1	11345649	11346239	2	908	460	1.51658	11168235	11346239	1.12668	UBIAD1
chr1	11354884	11354984	4	408	161	1.82187	11354884	11851006	2.12612	UBIAD1
chr1	11561036	11562147	4	167	41	1.82187	11354884	11851006	2.12612	PTCHD2
chr1	11562732	11562956	4	320	118	1.82187	11354884	11851006	2.12612	PTCHD2
chr1	11574444	11574585	4	327	143	1.82187	11354884	11851006	2.12612	PTCHD2
chr1	11575392	11575562	4	290	151	1.82187	11354884	11851006	2.12612	PTCHD2
chr1	11576055	11576220	4	265	85	1.82187	11354884	11851006	2.12612	PTCHD2
chr1	11577517	11577661	4	267	131	1.82187	11354884	11851006	2.12612	PTCHD2
chr1	11579409	11579562	4	267	74	1.82187	11354884	11851006	2.12612	PTCHD2
chr1	11579773	11579939	4	247	68	2.04449	11354884	11851006	2.12612	PTCHD2
chr1	11580741	11580907	4	184	65	2.04449	11354884	11851006	2.12612	PTCHD2
chr1	11583996	11584114	4	246	76	2.04449	11354884	11851006	2.12612	PTCHD2
chr1	11585230	11585371	4	282	63	2.04449	11354884	11851006	2.12612	PTCHD2
chr1	11586705	11586896	4	280	51	2.04449	11354884	11851006	2.12612	PTCHD2
chr1	11589610	11589745	4	83	22	2.04449	11354884	11851006	2.12612	PTCHD2
chr1	11589841	11590018	4	242	54	2.04449	11354884	11851006	2.12612	PTCHD2
chr1	11590961	11591092	4	320	92	2.04449	11354884	11851006	2.12612	PTCHD2
chr1	11591579	11591769	4	269	70	2.18746	11354884	11851006	2.12612	PTCHD2
chr1	11593817	11593917	4	234	90	2.18746	11354884	11851006	2.12612	PTCHD2
chr1	11594414	11594599	4	304	89	2.18746	11354884	11851006	2.12612	PTCHD2
chr1	11594878	11594978	4	169	54	2.18746	11354884	11851006	2.12612	PTCHD2
chr1	11595065	11595183	4	155	44	2.18746	11354884	11851006	2.12612	PTCHD2
chr1	11595532	11595703	4	160	41	2.18746	11354884	11851006	2.12612	PTCHD2
chr1	11596378	11596745	4	283	82	2.18746	11354884	11851006	2.12612	PTCHD2
chr1	11708748	11708887	4	374	74	2.18746	11354884	11851006	2.12612	FBXO2
chr1	11709141	11709284	4	204	61	2.18746	11354884	11851006	2.12612	FBXO2
chr1	11709828	11709946	4	207	63	2.18746	11354884	11851006	2.12612	FBXO2
chr1	11709999	11710133	4	295	118	2.18746	11354884	11851006	2.12612	FBXO2
chr1	11710509	11710899	4	337	81	2.18746	11354884	11851006	2.12612	FBXO2
chr1	11714276	11714436	4	136	34	2.18746	11354884	11851006	2.12612	FBXO2
chr1	11715890	11716159	4	522	192	2.18746	11354884	11851006	2.12612	FBXO2
chr1	11718271	11718500	4	293	163	2.18746	11354884	11851006	2.12612	FBXO44
chr1	11718587	11718687	4	200	55	2.18746	11354884	11851006	2.12612	FBXO44
chr1	11718790	11718930	4	421	122	2.18746	11354884	11851006	2.12612	FBXO44
chr1	11721184	11721364	4	211	68	2.18746	11354884	11851006	2.12612	FBXO44
chr1	11728713	11729003	4	617	164	2.18746	11354884	11851006	2.12612	FBXO6
chr1	11731320	11731451	4	232	153	2.18746	11354884	11851006	2.12612	FBXO6
chr1	11731922	11732082	4	421	132	2.18746	11354884	11851006	2.12612	FBXO6
chr1	11733331	11733471	4	220	70	2.18746	11354884	11851006	2.12612	FBXO6
chr1	11733669	11733910	4	472	121	2.18746	11354884	11851006	2.12612	FBXO6
chr1	11734802	11734902	4	283	103	2.18746	11354884	11851006	2.12612	MAD2L2
chr1	11735135	11735235	4	69	49	2.18746	11354884	11851006	2.12612	MAD2L2
chr1	11735701	11735801	4	448	112	2.18746	11354884	11851006	2.12612	MAD2L2
chr1	11735925	11736199	4	290	146	2.18746	11354884	11851006	2.12612	MAD2L2
chr1	11736864	11737044	4	738	289	1.96199	11354884	11851006	2.12612	MAD2L2
chr1	11737511	11737701	4	302	102	2.18746	11354884	11851006	2.12612	MAD2L2
chr1	11740407	11740660	4	208	43	2.18746	11354884	11851006	2.12612	MAD2L2
chr1	11766313	11766768	4	158	44	2.18746	11354884	11851006	2.12612	C1orf187
chr1	11769329	11769524	4	253	88	2.18746	11354884	11851006	2.12612	C1orf187
chr1	11771905	11772024	4	399	166	2.18746	11354884	11851006	2.12612	C1orf187
chr1	11772391	11772491	4	343	157	2.0365	11354884	11851006	2.12612	C1orf187
chr1	11775170	11775270	4	617	154	2.0365	11354884	11851006	2.12612	C1orf187
chr1	11779638	11779755	4	186	115	2.0365	11354884	11851006	2.12612	C1orf187
chr1	11796169	11796329	4	495	262	1.45158	11354884	11851006	2.12612	AGTRAP
chr1	11804557	11804657	4	196	82	2.0365	11354884	11851006	2.12612	AGTRAP
chr1	11805827	11805927	4	343	156	2.0365	11354884	11851006	2.12612	AGTRAP
chr1	11806044	11806171	4	103	46	2.0365	11354884	11851006	2.12612	AGTRAP
chr1	11806181	11806282	4	162	86	2.0365	11354884	11851006	2.12612	AGTRAP
chr1	11807494	11807604	4	262	110	2.0365	11354884	11851006	2.12612	AGTRAP
chr1	11808469	11808669	4	261	66	2.33841	11354884	11851006	2.12612	AGTRAP
chr1	11810131	11810343	4	645	192	2.33841	11354884	11851006	2.12612	AGTRAP
chr1	11821842	11822331	4	151	46	2.33841	11354884	11851006	2.12612	C1orf167
chr1	11824386	11824539	4	293	88	2.33841	11354884	11851006	2.12612	no_gene
chr1	11825912	11826633	4	135	30	2.33841	11354884	11851006	2.12612	C1orf167
chr1	11826746	11826846	4	371	109	2.33841	11354884	11851006	2.12612	C1orf167
chr1	11827249	11827349	4	285	60	2.33841	11354884	11851006	2.12612	C1orf167
chr1	11828132	11828376	4	176	78	2.33841	11354884	11851006	2.12612	C1orf167
chr1	11831579	11831693	4	461	188	1.7397	11354884	11851006	2.12612	C1orf167
chr1	11832137	11832316	4	298	106	1.7397	11354884	11851006	2.12612	C1orf167
chr1	11835490	11835667	4	210	79	1.38279	11354884	11851006	2.12612	C1orf167
chr1	11836508	11836695	4	138	14	4.81568	11354884	11851006	2.12612	C1orf167
chr1	11838715	11838873	4	148	25	2.51104	11354884	11851006	2.12612	C1orf167
chr1	11838960	11839137	4	186	46	2.51104	11354884	11851006	2.12612	C1orf167
chr1	11839857	11840067	4	124	42	2.32789	11354884	11851006	2.12612	C1orf167
chr1	11842244	11842390	4	79	28	2.32789	11354884	11851006	2.12612	C1orf167
chr1	11844229	11844650	4	153	46	1.95545	11354884	11851006	2.12612	C1orf167
chr1	11845203	11845346	4	175	56	1.95545	11354884	11851006	2.12612	C1orf167
chr1	11847443	11847550	4	152	55	1.95545	11354884	11851006	2.12612	C1orf167
chr1	11847928	11848104	4	112	61	1.95545	11354884	11851006	2.12612	C1orf167
chr1	11848204	11848435	4	210	73	1.95545	11354884	11851006	2.12612	C1orf167
chr1	11848705	11848805	4	370	142	1.95545	11354884	11851006	2.12612	C1orf167
chr1	11849325	11849516	4	334	106	1.95545	11354884	11851006	2.12612	C1orf167
chr1	11850685	11851006	4	568	257	1.95545	11354884	11851006	2.12612	MTHFR
chr1	11851212	11851434	3	244	108	1.53102	11851212	12091462	1.56037	MTHFR
chr1	11852283	11852487	3	565	327	1.32751	11851212	12091462	1.56037	MTHFR
chr1	11853912	11854197	3	109	41	1.53102	11851212	12091462	1.56037	MTHFR
chr1	11854363	11854646	3	354	235	1.53102	11851212	12091462	1.56037	MTHFR
chr1	11854734	11854971	3	300	183	1.53102	11851212	12091462	1.56037	MTHFR
chr1	11855103	11855456	3	330	193	1.53102	11851212	12091462	1.56037	MTHFR
chr1	11856211	11856507	3	374	181	1.53102	11851212	12091462	1.56037	MTHFR
chr1	11860217	11860430	3	1131	671	1.29502	11851212	12091462	1.56037	MTHFR
chr1	11861166	11861507	3	556	288	1.48327	11851212	12091462	1.56037	MTHFR
chr1	11862886	11863257	3	569	261	1.67498	11851212	12091462	1.56037	MTHFR
chr1	11863400	11863619	3	550	225	1.53102	11851212	12091462	1.56037	MTHFR
chr1	11866256	11866467	3	103	38	1.53102	11851212	12091462	1.56037	CLCN6
chr1	11867167	11867267	3	339	357	0.729574	11851212	12091462	1.56037	CLCN6
chr1	11875900	11876013	3	355	277	0.984661	11851212	12091462	1.56037	CLCN6
chr1	11876599	11876754	3	486	411	0.908516	11851212	12091462	1.56037	CLCN6
chr1	11879528	11879628	3	301	258	1.53102	11851212	12091462	1.56037	CLCN6
chr1	11880379	11880479	3	212	198	1.53102	11851212	12091462	1.56037	CLCN6
chr1	11882749	11882860	3	345	200	1.53102	11851212	12091462	1.56037	CLCN6
chr1	11883761	11883892	3	436	205	1.53102	11851212	12091462	1.56037	CLCN6
chr1	11884526	11884626	3	134	66	1.53102	11851212	12091462	1.56037	CLCN6
chr1	11886197	11886297	3	373	209	1.53102	11851212	12091462	1.56037	CLCN6
chr1	11887103	11887280	3	283	148	1.53102	11851212	12091462	1.56037	CLCN6
chr1	11888160	11888278	3	311	166	1.53102	11851212	12091462	1.56037	CLCN6
chr1	11888482	11888683	3	399	210	1.53102	11851212	12091462	1.56037	CLCN6
chr1	11889250	11889381	3	320	164	1.53102	11851212	12091462	1.56037	CLCN6
chr1	11893569	11893697	3	369	208	1.53102	11851212	12091462	1.56037	CLCN6
chr1	11893931	11894121	3	469	202	1.53102	11851212	12091462	1.56037	CLCN6
chr1	11894290	11894454	3	173	94	1.53102	11851212	12091462	1.56037	CLCN6
chr1	11894538	11894649	3	304	170	1.53102	11851212	12091462	1.56037	CLCN6
chr1	11896021	11896212	3	330	112	1.53102	11851212	12091462	1.56037	CLCN6
chr1	11897053	11897215	3	476	155	1.53102	11851212	12091462	1.56037	CLCN6
chr1	11897397	11897558	3	300	112	1.53102	11851212	12091462	1.56037	CLCN6
chr1	11898339	11898501	3	392	160	1.53102	11851212	12091462	1.56037	CLCN6
chr1	11898589	11899050	3	298	98	1.53102	11851212	12091462	1.56037	CLCN6
chr1	11900190	11900290	3	575	176	1.53102	11851212	12091462	1.56037	CLCN6
chr1	11906014	11906138	3	609	304	1.53915	11851212	12091462	1.56037	NPPA
chr1	11907118	11907547	3	199	81	1.53102	11851212	12091462	1.56037	NPPA
chr1	11907567	11907792	3	1114	422	2.0282	11851212	12091462	1.56037	NPPA
chr1	11917670	11917770	3	472	171	1.53102	11851212	12091462	1.56037	NPPB
chr1	11918268	11918528	3	106	45	1.53102	11851212	12091462	1.56037	NPPB
chr1	11918716	11918892	3	395	189	1.53102	11851212	12091462	1.56037	NPPB
chr1	11980330	11980430	3	530	240	1.6292	11851212	12091462	1.56037	KIAA2013
chr1	11982574	11983548	3	252	89	1.6292	11851212	12091462	1.56037	KIAA2013
chr1	11985259	11986302	3	344	117	1.6292	11851212	12091462	1.56037	KIAA2013
chr1	11994785	11994963	3	268	97	1.6292	11851212	12091462	1.56037	PLOD1
chr1	12004546	12004719	3	356	126	1.6292	11851212	12091462	1.56037	PLOD1
chr1	12007981	12008175	3	485	241	1.6292	11851212	12091462	1.56037	PLOD1
chr1	12009778	12010014	3	760	316	1.84784	11851212	12091462	1.56037	PLOD1
chr1	12010362	12010628	3	300	96	1.6292	11851212	12091462	1.56037	PLOD1
chr1	12012628	12012843	3	617	239	1.6292	11851212	12091462	1.56037	PLOD1
chr1	12014590	12014690	3	284	177	1.6292	11851212	12091462	1.56037	PLOD1
chr1	12014835	12015001	3	243	87	1.6292	11851212	12091462	1.56037	PLOD1
chr1	12016922	12017122	3	259	71	1.6292	11851212	12091462	1.56037	PLOD1
chr1	12017146	12017250	3	305	130	1.6292	11851212	12091462	1.56037	PLOD1
chr1	12017847	12018051	3	838	246	1.6292	11851212	12091462	1.56037	PLOD1
chr1	12018521	12018755	3	949	338	2.15719	11851212	12091462	1.56037	PLOD1
chr1	12020651	12020875	3	454	152	1.6292	11851212	12091462	1.56037	PLOD1
chr1	12023537	12023744	3	678	224	1.6292	11851212	12091462	1.56037	PLOD1
chr1	12024180	12024408	3	632	263	1.84629	11851212	12091462	1.56037	PLOD1
chr1	12024649	12024893	3	428	201	1.6292	11851212	12091462	1.56037	PLOD1
chr1	12025485	12025701	3	322	124	1.58232	11851212	12091462	1.56037	PLOD1
chr1	12026250	12026424	3	810	337	1.84669	11851212	12091462	1.56037	PLOD1
chr1	12026992	12027199	3	293	138	1.58232	11851212	12091462	1.56037	PLOD1
chr1	12030675	12030924	3	1046	424	1.89541	11851212	12091462	1.56037	PLOD1
chr1	12032877	12033105	3	666	322	1.58912	11851212	12091462	1.56037	PLOD1
chr1	12034658	12034916	3	857	302	2.18028	11851212	12091462	1.56037	PLOD1
chr1	12049174	12049451	3	434	268	1.24421	11851212	12091462	1.56037	MFN2
chr1	12052560	12052798	3	1045	666	1.20554	11851212	12091462	1.56037	MFN2
chr1	12056161	12056426	3	548	341	1.23471	11851212	12091462	1.56037	MFN2
chr1	12057302	12057529	3	740	382	1.48835	11851212	12091462	1.56037	MFN2
chr1	12058775	12058986	3	510	230	1.58232	11851212	12091462	1.56037	MFN2
chr1	12058993	12059203	3	614	277	1.70305	11851212	12091462	1.56037	MFN2
chr1	12061406	12061662	3	789	376	1.61223	11851212	12091462	1.56037	MFN2
chr1	12061774	12061944	3	647	369	1.34715	11851212	12091462	1.56037	MFN2
chr1	12061987	12062211	3	1111	512	1.66718	11851212	12091462	1.56037	MFN2
chr1	12063997	12064226	3	808	549	1.13078	11851212	12091462	1.56037	MFN2
chr1	12064514	12064721	3	1029	574	1.37734	11851212	12091462	1.56037	MFN2
chr1	12064830	12065035	3	516	227	1.58232	11851212	12091462	1.56037	MFN2
chr1	12065716	12066039	3	776	388	1.53663	11851212	12091462	1.56037	MFN2
chr1	12066543	12066801	3	411	200	1.58232	11851212	12091462	1.56037	MFN2
chr1	12067058	12067357	3	404	146	1.58232	11851212	12091462	1.56037	MFN2
chr1	12069597	12069834	3	791	393	1.5464	11851212	12091462	1.56037	MFN2
chr1	12071501	12071673	3	534	238	1.58232	11851212	12091462	1.56037	MFN2
chr1	12073361	12073467	3	157	150	1.58232	11851212	12091462	1.56037	MFN2
chr1	12081730	12081899	3	274	92	1.67608	11851212	12091462	1.56037	MIIP
chr1	12082144	12082501	3	156	52	1.67608	11851212	12091462	1.56037	MIIP
chr1	12082882	12082982	3	228	108	1.67608	11851212	12091462	1.56037	MIIP
chr1	12089087	12089200	3	329	94	1.67608	11851212	12091462	1.56037	MIIP
chr1	12089259	12089359	3	293	98	1.67608	11851212	12091462	1.56037	MIIP
chr1	12089819	12089953	3	198	64	1.67608	11851212	12091462	1.56037	MIIP
chr1	12090082	12090183	3	223	71	1.67608	11851212	12091462	1.56037	MIIP
chr1	12091320	12091462	3	248	58	1.67608	11851212	12091462	1.56037	MIIP
chr1	12091714	12091874	2	357	133	1.02679	12091714	12815765	1.02148	MIIP
chr1	12144514	12144614	2	401	219	1.02679	12091714	12815765	1.02148	TNFRSF8
chr1	12157155	12157276	2	288	159	1.02679	12091714	12815765	1.02148	TNFRSF8
chr1	12164433	12164590	2	672	208	1.02679	12091714	12815765	1.02148	TNFRSF8
chr1	12169618	12169718	2	111	53	1.02679	12091714	12815765	1.02148	TNFRSF8
chr1	12170065	12170263	2	146	59	1.02679	12091714	12815765	1.02148	TNFRSF8
chr1	12171902	12172073	2	459	187	1.02679	12091714	12815765	1.02148	TNFRSF8
chr1	12175581	12175788	2	665	334	1.52972	12091714	12815765	1.02148	TNFRSF8
chr1	12183337	12183437	2	178	55	1.02679	12091714	12815765	1.02148	TNFRSF8
chr1	12183769	12183886	2	177	70	1.02679	12091714	12815765	1.02148	TNFRSF8
chr1	12186005	12186111	2	405	229	1.02679	12091714	12815765	1.02148	TNFRSF8
chr1	12186216	12186316	2	328	166	1.02679	12091714	12815765	1.02148	TNFRSF8
chr1	12195607	12195707	2	281	177	1.02679	12091714	12815765	1.02148	TNFRSF8
chr1	12198283	12198495	2	224	157	1.02679	12091714	12815765	1.02148	TNFRSF8
chr1	12202341	12202590	2	251	132	1.02679	12091714	12815765	1.02148	TNFRSF8
chr1	12248850	12248954	2	259	127	1.02679	12091714	12815765	1.02148	TNFRSF1B
chr1	12251011	12251144	2	233	148	1.02679	12091714	12815765	1.02148	TNFRSF1B
chr1	12251798	12251982	2	329	138	1.00649	12091714	12815765	1.02148	TNFRSF1B
chr1	12252359	12252459	2	690	353	1.5018	12091714	12815765	1.02148	TNFRSF1B
chr1	12252484	12252584	2	828	276	2.30494	12091714	12815765	1.02148	TNFRSF1B
chr1	12252917	12253157	2	344	203	1.00649	12091714	12815765	1.02148	TNFRSF1B
chr1	12253166	12253266	2	494	333	1.13978	12091714	12815765	1.02148	TNFRSF1B
chr1	12254000	12254100	2	249	154	1.00649	12091714	12815765	1.02148	TNFRSF1B
chr1	12254608	12254708	2	291	170	1.00649	12091714	12815765	1.02148	TNFRSF1B
chr1	12262021	12262230	2	322	107	1.00649	12091714	12815765	1.02148	TNFRSF1B
chr1	12266794	12267079	2	137	60	1.00649	12091714	12815765	1.02148	TNFRSF1B
chr1	12294321	12294422	2	199	244	1.00649	12091714	12815765	1.02148	VPS13D
chr1	12302558	12302658	2	385	349	0.847566	12091714	12815765	1.02148	VPS13D
chr1	12304300	12304495	2	252	198	1.00649	12091714	12815765	1.02148	VPS13D
chr1	12304584	12304684	2	309	247	1.00649	12091714	12815765	1.02148	VPS13D
chr1	12309277	12309398	2	316	207	1.00649	12091714	12815765	1.02148	VPS13D
chr1	12313776	12313885	2	314	273	0.8837	12091714	12815765	1.02148	VPS13D
chr1	12316387	12316562	2	347	208	1.00649	12091714	12815765	1.02148	VPS13D
chr1	12317041	12317146	2	383	328	0.897146	12091714	12815765	1.02148	VPS13D
chr1	12317989	12318162	2	244	256	1.00649	12091714	12815765	1.02148	VPS13D
chr1	12320747	12320853	2	515	351	1.1273	12091714	12815765	1.02148	VPS13D
chr1	12321002	12321208	2	572	465	0.945107	12091714	12815765	1.02148	VPS13D
chr1	12321955	12322139	2	180	137	1.00649	12091714	12815765	1.02148	VPS13D
chr1	12326935	12327070	2	173	130	1.00649	12091714	12815765	1.02148	VPS13D
chr1	12327829	12327989	2	566	523	0.831482	12091714	12815765	1.02148	VPS13D
chr1	12328760	12328935	2	265	273	0.745798	12091714	12815765	1.02148	VPS13D
chr1	12331048	12331183	2	244	161	1.00649	12091714	12815765	1.02148	VPS13D
chr1	12333057	12333194	2	309	285	0.833013	12091714	12815765	1.02148	VPS13D
chr1	12335879	12338097	2	263	261	0.7742	12091714	12815765	1.02148	VPS13D
chr1	12339553	12339709	2	189	259	1.00649	12091714	12815765	1.02148	VPS13D
chr1	12342759	12343795	2	253	237	1.00123	12091714	12815765	1.02148	VPS13D
chr1	12348275	12348375	2	296	283	0.803606	12091714	12815765	1.02148	VPS13D
chr1	12351052	12351183	2	206	253	1.00123	12091714	12815765	1.02148	VPS13D
chr1	12353578	12353763	2	311	262	0.912005	12091714	12815765	1.02148	VPS13D
chr1	12359256	12359443	2	268	265	0.777011	12091714	12815765	1.02148	VPS13D
chr1	12364560	12364787	2	836	532	1.20735	12091714	12815765	1.02148	VPS13D
chr1	12368485	12368700	2	585	387	1.1614	12091714	12815765	1.02148	VPS13D
chr1	12371508	12371684	2	227	186	1.00123	12091714	12815765	1.02148	VPS13D
chr1	12371867	12371984	2	244	179	1.00123	12091714	12815765	1.02148	VPS13D
chr1	12374169	12374386	2	459	438	0.80515	12091714	12815765	1.02148	VPS13D
chr1	12378126	12378396	2	337	297	0.871789	12091714	12815765	1.02148	VPS13D
chr1	12379551	12379689	2	491	341	1.10628	12091714	12815765	1.02148	VPS13D
chr1	12381863	12382053	2	434	320	1.04202	12091714	12815765	1.02148	VPS13D
chr1	12382590	12382805	2	611	381	1.23212	12091714	12815765	1.02148	VPS13D
chr1	12383690	12383850	2	509	383	1.02107	12091714	12815765	1.02148	VPS13D
chr1	12387702	12387913	2	669	444	1.15766	12091714	12815765	1.02148	VPS13D
chr1	12389880	12389980	2	418	304	1.05643	12091714	12815765	1.02148	VPS13D
chr1	12393280	12393425	2	274	253	1.00123	12091714	12815765	1.02148	VPS13D
chr1	12395759	12395949	2	180	234	1.00123	12091714	12815765	1.02148	VPS13D
chr1	12398275	12398375	2	335	379	0.679115	12091714	12815765	1.02148	VPS13D
chr1	12401834	12401944	2	303	201	1.00123	12091714	12815765	1.02148	VPS13D
chr1	12402953	12403110	2	407	485	0.644749	12091714	12815765	1.02148	VPS13D
chr1	12405428	12405568	2	240	210	1.00123	12091714	12815765	1.02148	VPS13D
chr1	12406635	12406735	2	269	264	0.782864	12091714	12815765	1.02148	VPS13D
chr1	12408877	12409032	2	447	369	0.93072	12091714	12815765	1.02148	VPS13D
chr1	12409218	12409433	2	764	726	0.808527	12091714	12815765	1.02148	VPS13D
chr1	12414028	12414280	2	372	370	0.772466	12091714	12815765	1.02148	VPS13D
chr1	12415953	12416149	2	140	174	1.00123	12091714	12815765	1.02148	VPS13D
chr1	12416452	12416583	2	297	310	0.736093	12091714	12815765	1.02148	VPS13D
chr1	12418512	12418659	2	468	259	1.00123	12091714	12815765	1.02148	VPS13D
chr1	12422773	12422908	2	240	280	0.658554	12091714	12815765	1.02148	VPS13D
chr1	12423125	12423305	2	379	260	1.11996	12091714	12815765	1.02148	VPS13D
chr1	12428520	12428648	2	183	193	1.00123	12091714	12815765	1.02148	VPS13D
chr1	12429519	12429759	2	412	429	0.737867	12091714	12815765	1.02148	VPS13D
chr1	12433802	12433961	2	248	245	1.00123	12091714	12815765	1.02148	VPS13D
chr1	12438479	12438647	2	262	175	1.00123	12091714	12815765	1.02148	VPS13D
chr1	12439539	12439652	2	396	267	1.13952	12091714	12815765	1.02148	VPS13D
chr1	12443032	12443216	2	259	243	1.00123	12091714	12815765	1.02148	VPS13D
chr1	12445316	12445434	2	361	380	0.729897	12091714	12815765	1.02148	VPS13D
chr1	12446241	12446395	2	195	201	1.00123	12091714	12815765	1.02148	VPS13D
chr1	12460235	12460389	2	468	259	1.00123	12091714	12815765	1.02148	VPS13D
chr1	12461658	12461759	2	275	193	1.00931	12091714	12815765	1.02148	VPS13D
chr1	12463875	12464028	2	284	216	1.00931	12091714	12815765	1.02148	VPS13D
chr1	12469885	12469985	2	367	307	0.918472	12091714	12815765	1.02148	no_gene
chr1	12475137	12475276	2	388	396	0.752791	12091714	12815765	1.02148	VPS13D
chr1	12476710	12476882	2	257	231	1.00931	12091714	12815765	1.02148	VPS13D
chr1	12516051	12516188	2	341	221	1.00931	12091714	12815765	1.02148	VPS13D
chr1	12520253	12520453	2	215	168	1.00931	12091714	12815765	1.02148	VPS13D
chr1	12538841	12538941	2	425	239	1.00931	12091714	12815765	1.02148	no_gene
chr1	12557551	12557687	2	313	216	1.00931	12091714	12815765	1.02148	VPS13D
chr1	12566904	12567149	2	594	344	1.32668	12091714	12815765	1.02148	VPS13D
chr1	12567299	12567451	2	440	324	1.04339	12091714	12815765	1.02148	SNORA59A
chr1	12568944	12569080	2	368	259	1.00931	12091714	12815765	1.02148	VPS13D
chr1	12628361	12628461	2	566	242	1.00931	12091714	12815765	1.02148	DHRS3
chr1	12632683	12632883	2	529	275	1.47795	12091714	12815765	1.02148	DHRS3
chr1	12638743	12638986	2	484	188	1.00931	12091714	12815765	1.02148	DHRS3
chr1	12639170	12639442	2	332	129	1.00931	12091714	12815765	1.02148	DHRS3
chr1	12640385	12640696	2	558	294	1.45823	12091714	12815765	1.02148	DHRS3
chr1	12677146	12677355	2	503	209	1.00931	12091714	12815765	1.02148	DHRS3
chr1	12704563	12704735	2	212	114	1.00931	12091714	12815765	1.02148	AADACL4
chr1	12711139	12711360	2	813	424	1.4732	12091714	12815765	1.02148	AADACL4
chr1	12721729	12721883	2	544	352	1.18739	12091714	12815765	1.02148	AADACL4
chr1	12725969	12726748	2	212	139	1.00931	12091714	12815765	1.02148	AADACL4
chr1	12776295	12776395	2	308	240	1.00931	12091714	12815765	1.02148	AADACL3
chr1	12779477	12779695	2	524	324	1.24258	12091714	12815765	1.02148	AADACL3
chr1	12780866	12780966	2	395	173	1.00931	12091714	12815765	1.02148	AADACL3
chr1	12785186	12785965	2	194	141	1.31609	12091714	12815765	1.02148	AADACL3
chr1	12806376	12806491	2	273	175	1.31609	12091714	12815765	1.02148	C1orf158
chr1	12815597	12815765	2	344	270	0.978887	12091714	12815765	1.02148	C1orf158
chr1	12819240	12819551	3	359	216	1.31609	12819240	16057217	1.31089	C1orf158
chr1	12820700	12820886	3	210	104	1.31609	12819240	16057217	1.31089	C1orf158
chr1	12835008	12835299	3	202	130	1.31609	12819240	16057217	1.31089	PRAMEF12
chr1	12835683	12836263	3	358	232	1.31609	12819240	16057217	1.31089	PRAMEF12
chr1	12837151	12837744	3	639	272	1.80497	12819240	16057217	1.31089	PRAMEF12
chr1	12853374	12853665	3	758	429	1.35753	12819240	16057217	1.31089	PRAMEF1
chr1	12854061	12854644	3	733	571	0.986293	12819240	16057217	1.31089	PRAMEF1
chr1	12854986	12855118	3	316	184	1.31609	12819240	16057217	1.31089	PRAMEF1
chr1	12855584	12856156	3	1026	581	1.35678	12819240	16057217	1.31089	PRAMEF1
chr1	12884798	12885361	3	805	570	1.08507	12819240	16057217	1.31089	PRAMEF11
chr1	12887106	12887689	3	1051	648	1.24614	12819240	16057217	1.31089	PRAMEF11
chr1	12888355	12888677	3	1312	546	1.8462	12819240	16057217	1.31089	PRAMEF11
chr1	12907258	12908144	3	816	596	1.05192	12819240	16057217	1.31089	HNRNPCL1
chr1	12918862	12919153	3	509	303	1.29066	12819240	16057217	1.31089	PRAMEF2
chr1	12919545	12920128	3	460	306	1.15498	12819240	16057217	1.31089	PRAMEF2
chr1	12921073	12921636	3	549	336	1.25537	12819240	16057217	1.31089	PRAMEF2
chr1	12939362	12939931	3	988	714	1.06316	12819240	16057217	1.31089	PRAMEF4
chr1	12941672	12942258	3	782	460	1.30613	12819240	16057217	1.31089	PRAMEF4
chr1	12942920	12943217	3	647	281	1.76903	12819240	16057217	1.31089	PRAMEF4
chr1	12952674	12953374	3	392	305	0.987471	12819240	16057217	1.31089	PRAMEF10
chr1	12954403	12955003	3	494	324	1.17144	12819240	16057217	1.31089	PRAMEF10
chr1	12955389	12955680	3	439	271	1.24461	12819240	16057217	1.31089	PRAMEF10
chr1	12977499	12977809	3	470	258	1.31609	12819240	16057217	1.31089	PRAMEF7
chr1	12978168	12978768	3	648	424	1.17421	12819240	16057217	1.31089	PRAMEF7
chr1	12979658	12980238	3	1106	584	1.45506	12819240	16057217	1.31089	PRAMEF7
chr1	12998432	12999132	3	968	650	1.14419	12819240	16057217	1.31089	PRAMEF6
chr1	13000800	13001400	3	1177	666	1.35781	12819240	16057217	1.31089	PRAMEF6
chr1	13002048	13002358	3	1151	468	1.88959	12819240	16057217	1.31089	PRAMEF6
chr1	13035529	13035839	3	403	188	1.31609	12819240	16057217	1.31089	PRAMEF22
chr1	13036208	13036808	3	311	227	1.31609	12819240	16057217	1.31089	PRAMEF22
chr1	13037794	13038384	3	525	333	1.2113	12819240	16057217	1.31089	PRAMEF22
chr1	13052724	13052998	3	839	711	0.906631	12819240	16057217	1.31089	PRAMEF6
chr1	13108825	13109405	3	652	408	1.22779	12819240	16057217	1.31089	PRAMEF6
chr1	13111133	13111733	3	703	473	1.14191	12819240	16057217	1.31089	PRAMEF6
chr1	13112381	13112681	3	1150	531	1.66395	12819240	16057217	1.31089	PRAMEF6
chr1	13182989	13183872	3	773	628	0.94571	12819240	16057217	1.31089	RP13
chr1	13216675	13217255	3	1131	722	1.20355	12819240	16057217	1.31089	WI2
chr1	13218998	13219581	3	1642	935	1.34927	12819240	16057217	1.31089	WI2
chr1	13328819	13329408	3	539	326	1.27031	12819240	16057217	1.31089	PRAMEF3
chr1	13330400	13331000	3	190	138	1.31609	12819240	16057217	1.31089	PRAMEF3
chr1	13331365	13331675	3	412	199	1.31609	12819240	16057217	1.31089	PRAMEF3
chr1	13364877	13365187	3	1114	484	1.76839	12819240	16057217	1.31089	PRAMEF5
chr1	13365830	13366430	3	661	426	1.19215	12819240	16057217	1.31089	PRAMEF5
chr1	13368158	13368738	3	1123	707	1.22039	12819240	16057217	1.31089	PRAMEF5
chr1	13386968	13387548	3	348	162	1.31609	12819240	16057217	1.31089	PRAMEF8
chr1	13388444	13389044	3	338	211	1.31609	12819240	16057217	1.31089	PRAMEF8
chr1	13389402	13389712	3	510	268	1.46209	12819240	16057217	1.31089	PRAMEF8
chr1	13423989	13424299	3	1518	623	1.87207	12819240	16057217	1.31089	PRAMEF9
chr1	13424953	13425553	3	1075	696	1.18669	12819240	16057217	1.31089	PRAMEF9
chr1	13427284	13427864	3	601	408	1.13175	12819240	16057217	1.31089	PRAMEF9
chr1	13448036	13448613	3	793	455	1.33906	12819240	16057217	1.31089	PRAMEF13
chr1	13449546	13450146	3	548	428	0.983727	12819240	16057217	1.31089	PRAMEF13
chr1	13450536	13450846	3	890	495	1.38141	12819240	16057217	1.31089	PRAMEF13
chr1	13474675	13475264	3	866	528	1.26015	12819240	16057217	1.31089	PRAMEF18
chr1	13476257	13476857	3	354	224	1.31609	12819240	16057217	1.31089	PRAMEF18
chr1	13477222	13477532	3	628	252	1.31609	12819240	16057217	1.31089	PRAMEF18
chr1	13495270	13495580	3	427	194	1.31609	12819240	16057217	1.31089	PRAMEF16
chr1	13495953	13496553	3	203	141	1.31609	12819240	16057217	1.31089	PRAMEF16
chr1	13497556	13498136	3	239	147	1.31609	12819240	16057217	1.31089	PRAMEF16
chr1	13521900	13522330	3	273	102	1.31609	12819240	16057217	1.31089	PRAMEF21
chr1	13523723	13524323	3	396	267	1.13952	12819240	16057217	1.31089	PRAMEF21
chr1	13526298	13526878	3	548	286	1.47215	12819240	16057217	1.31089	PRAMEF21
chr1	13607754	13608334	3	336	168	1.31609	12819240	16057217	1.31089	XX
chr1	13609230	13609820	3	633	412	1.18044	12819240	16057217	1.31089	XX
chr1	13610188	13610488	3	447	249	1.31609	12819240	16057217	1.31089	XX
chr1	13644787	13645097	3	1551	628	1.89754	12819240	16057217	1.31089	PRAMEF15
chr1	13645751	13646351	3	1084	707	1.17801	12819240	16057217	1.31089	PRAMEF15
chr1	13648082	13648662	3	575	427	1.03461	12819240	16057217	1.31089	PRAMEF15
chr1	13668891	13669471	3	780	493	1.21559	12819240	16057217	1.31089	PRAMEF14
chr1	13670402	13671002	3	535	413	0.995272	12819240	16057217	1.31089	PRAMEF14
chr1	13671391	13671701	3	893	472	1.45361	12819240	16057217	1.31089	PRAMEF14
chr1	13695511	13696100	3	820	498	1.26509	12819240	16057217	1.31089	PRAMEF19
chr1	13697093	13697693	3	313	228	1.31609	12819240	16057217	1.31089	PRAMEF19
chr1	13698058	13698358	3	643	309	1.59879	12819240	16057217	1.31089	PRAMEF19
chr1	13716104	13716414	3	391	172	1.31609	12819240	16057217	1.31089	PRAMEF17
chr1	13716787	13717387	3	388	258	1.31609	12819240	16057217	1.31089	PRAMEF17
chr1	13718390	13718970	3	405	263	1.18314	12819240	16057217	1.31089	PRAMEF17
chr1	13742798	13743108	3	757	337	1.72585	12819240	16057217	1.31089	PRAMEF20
chr1	13744583	13745183	3	385	268	1.10373	12819240	16057217	1.31089	PRAMEF20
chr1	13747158	13747738	3	545	291	1.43894	12819240	16057217	1.31089	PRAMEF20
chr1	13802312	13802567	3	330	155	1.31609	12819240	16057217	1.31089	LRRC38
chr1	13839456	13840091	3	247	61	1.31609	12819240	16057217	1.31089	LRRC38
chr1	13910298	13910597	3	116	45	1.31609	12819240	16057217	1.31089	PDPN
chr1	13910607	13910707	3	334	136	1.31609	12819240	16057217	1.31089	PDPN
chr1	13912051	13912151	3	339	242	1.31609	12819240	16057217	1.31089	PDPN
chr1	13922277	13922377	3	363	277	1.00685	12819240	16057217	1.31089	no_gene
chr1	13933665	13933803	3	398	261	1.1716	12819240	16057217	1.31089	PDPN
chr1	13936879	13937013	3	329	184	1.31609	12819240	16057217	1.31089	PDPN
chr1	13940099	13940251	3	252	283	0.684151	12819240	16057217	1.31089	PDPN
chr1	13940792	13940908	3	277	207	1.31609	12819240	16057217	1.31089	PDPN
chr1	13941251	13941411	3	302	273	0.849928	12819240	16057217	1.31089	PDPN
[truncated: 209,635+ more rows]
