# Supplementary material for: Genetic analysis of sinonasal undifferentiated carcinoma discovers recurrent SWI/SNF alterations and a novel PGAP3-SRPK1 fusion gene
Source: BMC Cancer. 2021 May 29;21:636. doi: 10.1186/s12885-021-08370-x (PMC8164750; doi:10.1186/s12885-021-08370-x)
Supplement: Supplementary file 13 — Additional file 13: Supplemental Table 10. Microsatellite Status. [file 12885_2021_8370_MOESM13_ESM.xlsx]

## Sheet: Sheet1
Supplemental Table 10: Microsatellite Status
Tumor	Microsatellite Status
	Total_Number_of_Sites	Number_of_Somatic_Sites	%	Unstable (% >3.5)
SNUC1	349	23	6.59	Yes
SNUC2	421	21	4.99	Yes
SNUC5	374	26	6.95	Yes
SNUC8	419	3	0.72	No
SNUC10	371	9	2.43	No
			4.99
