# Supplementary material for: Genetic analysis of sinonasal undifferentiated carcinoma discovers recurrent SWI/SNF alterations and a novel PGAP3-SRPK1 fusion gene
Source: BMC Cancer. 2021 May 29;21:636. doi: 10.1186/s12885-021-08370-x (PMC8164750; doi:10.1186/s12885-021-08370-x)
Supplement: Supplementary file 14 — Additional file 14: Supplemental Table 11. Cell Line Exome QC. [file 12885_2021_8370_MOESM14_ESM.xlsx]

## Sheet: Sheet1
Supplemental Table 11: Cell Line Exome QC
Model	Total Reads	QC Passed	%mapped	Total unique reads	%uniquely mapped
MDA87886-6	225772526	225772526	99.74	192245677	85.1502
