# Supplementary material for: Genetic analysis of sinonasal undifferentiated carcinoma discovers recurrent SWI/SNF alterations and a novel PGAP3-SRPK1 fusion gene
Source: BMC Cancer. 2021 May 29;21:636. doi: 10.1186/s12885-021-08370-x (PMC8164750; doi:10.1186/s12885-021-08370-x)
Supplement: Supplementary file 18 — Additional file 18: Supplemental Table 15. Long Ranger Data. [file 12885_2021_8370_MOESM18_ESM.xlsx]

## Sheet: Sheet1
Supplemental Table 15: Long Ranger Data
GEMs Detected	1309669
N50 Linked-Reads per Molecule (LPM)	94
Mean DNA per GEM	471,928 bp
Molecule Length	μ 123,740 bp
DNA in Molecules >20kb	0.961
DNA in Molecules >100kb	0.58
Corrected Estimated of DNA Loaded	1.11 ng
Number of Reads	848842686
Median Insert Size	361 bp
Mean Depth	36.9 X
Zero Coverage	0.00865
Mapped Reads	0.958
PCR Duplication	0.0455
Q30 bases, Read 1	0.896
Q30 bases, Read 2	0.866
